# Supplementary material for: Proteomics-Based Identification of Retinal Protein Networks Impacted by Elevated Intraocular Pressure in the Hypertonic Saline Injection Model of Experimental Glaucoma
Source: Int J Mol Sci. 2023 Aug 9;24(16):12592. doi: 10.3390/ijms241612592 (PMC10454042; doi:10.3390/ijms241612592)
Supplement: Supplementary file 1 [file ijms-24-12592-s001.zip]

Archive with 18 entries (18 files):
- FiguresS1.pdf
- FiguresS10.pdf
- FiguresS2.pdf
- FiguresS3.pdf
- FiguresS4.pdf
- FiguresS5.pdf
- FiguresS6.pdf
- FiguresS7.pdf
- FiguresS8.pdf
- FiguresS9.pdf
- TableS1.xlsx
- TableS2.xlsx
- TableS3.xlsx
- TableS4.xlsx
- TableS5.xlsx
- TableS6.xlsx
- TableS7.xlsx
- TableS8.xlsx
