# Supplementary material for: Proteomics-Based Identification of Retinal Protein Networks Impacted by Elevated Intraocular Pressure in the Hypertonic Saline Injection Model of Experimental Glaucoma
Source: Int J Mol Sci. 2023 Aug 9;24(16):12592. doi: 10.3390/ijms241612592 (PMC10454042; doi:10.3390/ijms241612592)
Supplement: Supplementary file 1 [file ijms-24-12592-s001.zip › TableS1.xlsx]

## Sheet: Table S1
Table S1: List of all identified proteins running the Mascot search engine in Proteome Discoverer 2.4 and relying on the UniProt rat protein database.
Protein FDR Confidence: Mascot	Accession	Description	Exp. q-value: Mascot	Coverage [%]	# PSMs	# Unique Peptides	Score: Mascot	# Peptides (by Search Engine): Mascot	Species Names
High	F1M6Q2	Ciliary rootlet coiled-coil, rootletin OS=Rattus norvegicus OX=10116 GN=Crocc PE=1 SV=2	0	45	638	5	15984	82	Rattus norvegicus OX=10116
Checked	Confidence	Annotated Sequence	Modifications	# Protein Groups	Master Protein Accessions	Positions in Master Proteins	Abundance Ratio: (Sample) / (Control)	Abundance Ratio Adj. P-Value: (Sample) / (Control)	Found in Sample: [S20] F20: Control, Control	Found in Sample: [S1] F1: Sample, eIOP	Found in Sample: [S2] F2: Sample, eIOP	Found in Sample: [S3] F3: Sample, eIOP	Found in Sample: [S4] F4: Sample, eIOP	Found in Sample: [S5] F5: Sample, eIOP	Found in Sample: [S6] F6: Sample, eIOP	Found in Sample: [S7] F7: Sample, eIOP	Found in Sample: [S8] F8: Sample, eIOP	Found in Sample: [S9] F9: Sample, eIOP	Found in Sample: [S10] F10: Sample, eIOP	Found in Sample: [S11] F11: Sample, eIOP	Found in Sample: [S12] F12: Sample, eIOP	Confidence (by Search Engine): Mascot	Ions Score (by Search Engine): Mascot	Species Names	Top Apex RT [min]
FALSE	High	[K].AADHVEDLPGALSTLSDLHAHK.[L]		2	P01946; A0A0G2JSV6	P01946 [70-91]; A0A0G2JSV6 [70-91]	0.93	0.98726	High	High	High	High	High	High	High	High	High	High	High	High	High	High	95	Rattus norvegicus OX=10116	39.84
	Checked	Protein FDR Confidence: Mascot	Accession	Exp. q-value: Mascot	Species Map	# Peptides	MW [kDa]	calc. pI	# Protein Groups	Modifications	Species Names
	TRUE	High	A0A0G2JSV6	0	Rattus norvegicus OX=10116	14	15.3	8.31	1		Rattus norvegicus OX=10116
	FALSE	High	P01946	0	Rattus norvegicus OX=10116	14	15.3	7.97	1		Rattus norvegicus OX=10116
FALSE	High	[K].IGGHGGEYGEEALQR.[M]		2	P01946; A0A0G2JSV6	P01946 [18-32]; A0A0G2JSV6 [18-32]	0.904	0.99423	High	High	High	Peak Found	Peak Found	High	High	Peak Found	High	High	Peak Found	High	High	High	74	Rattus norvegicus OX=10116	22.29
	Checked	Protein FDR Confidence: Mascot	Accession	Exp. q-value: Mascot	Species Map	# Peptides	MW [kDa]	calc. pI	# Protein Groups	Modifications	Species Names
	TRUE	High	A0A0G2JSV6	0	Rattus norvegicus OX=10116	14	15.3	8.31	1		Rattus norvegicus OX=10116
	FALSE	High	P01946	0	Rattus norvegicus OX=10116	14	15.3	7.97	1		Rattus norvegicus OX=10116
FALSE	High	[K].TYFSHIDVSPGSAQVK.[A]		2	P01946; A0A0G2JSV6	P01946 [42-57]; A0A0G2JSV6 [42-57]	1.196	0.894298	High	High	High	High	High	High	High	High	High	High	High	High	High	High	73	Rattus norvegicus OX=10116	33.23
	Checked	Protein FDR Confidence: Mascot	Accession	Exp. q-value: Mascot	Species Map	# Peptides	MW [kDa]	calc. pI	# Protein Groups	Modifications	Species Names
	TRUE	High	A0A0G2JSV6	0	Rattus norvegicus OX=10116	14	15.3	8.31	1		Rattus norvegicus OX=10116
	FALSE	High	P01946	0	Rattus norvegicus OX=10116	14	15.3	7.97	1		Rattus norvegicus OX=10116
FALSE	High	[K].AADHVEDLPGALSTLSDLHAHKLR.[V]		2	P01946; A0A0G2JSV6	P01946 [70-93]; A0A0G2JSV6 [70-93]	0.772	0.981007	High	High	Peak Found	High	High	Peak Found	High	High	High	High	High	High	High	High	73	Rattus norvegicus OX=10116	39.12
	Checked	Protein FDR Confidence: Mascot	Accession	Exp. q-value: Mascot	Species Map	# Peptides	MW [kDa]	calc. pI	# Protein Groups	Modifications	Species Names
	TRUE	High	A0A0G2JSV6	0	Rattus norvegicus OX=10116	14	15.3	8.31	1		Rattus norvegicus OX=10116
	FALSE	High	P01946	0	Rattus norvegicus OX=10116	14	15.3	7.97	1		Rattus norvegicus OX=10116
FALSE	High	[K].TYFSHIDVSPGSAQVKAHGK.[K]		2	P01946; A0A0G2JSV6	P01946 [42-61]; A0A0G2JSV6 [42-61]	14.477	0.000382977	Not Found	Not Found	Not Found	Peak Found	Not Found	Not Found	Not Found	Not Found	Not Found	High	High	Not Found	Not Found	High	69	Rattus norvegicus OX=10116	25.2
	Checked	Protein FDR Confidence: Mascot	Accession	Exp. q-value: Mascot	Species Map	# Peptides	MW [kDa]	calc. pI	# Protein Groups	Modifications	Species Names
	TRUE	High	A0A0G2JSV6	0	Rattus norvegicus OX=10116	14	15.3	8.31	1		Rattus norvegicus OX=10116
	FALSE	High	P01946	0	Rattus norvegicus OX=10116	14	15.3	7.97	1		Rattus norvegicus OX=10116
FALSE	High	[M].VLSAADKTNIK.[N]		1	A0A0G2JSV6	A0A0G2JSV6 [2-12]	0.913	0.992281	High	High	High	High	High	High	High	High	High	High	High	High	High	High	56	Rattus norvegicus OX=10116	15.68
	Checked	Protein FDR Confidence: Mascot	Accession	Exp. q-value: Mascot	Species Map	# Peptides	MW [kDa]	calc. pI	# Protein Groups	Modifications	Species Names
	TRUE	High	A0A0G2JSV6	0	Rattus norvegicus OX=10116	14	15.3	8.31	1		Rattus norvegicus OX=10116
FALSE	High	[K].FLASVSTVLTSK.[Y]		2	P01946; A0A0G2JSV6	P01946 [129-140]; A0A0G2JSV6 [129-140]	1.023	0.982684	Peak Found	Peak Found	Peak Found	High	Peak Found	Peak Found	Peak Found	Peak Found	Peak Found	Peak Found	Not Found	Peak Found	High	High	53	Rattus norvegicus OX=10116	41.92
	Checked	Protein FDR Confidence: Mascot	Accession	Exp. q-value: Mascot	Species Map	# Peptides	MW [kDa]	calc. pI	# Protein Groups	Modifications	Species Names
	TRUE	High	A0A0G2JSV6	0	Rattus norvegicus OX=10116	14	15.3	8.31	1		Rattus norvegicus OX=10116
	FALSE	High	P01946	0	Rattus norvegicus OX=10116	14	15.3	7.97	1		Rattus norvegicus OX=10116
FALSE	High	[R].MFAAFPTTK.[T]		2	P01946; A0A0G2JSV6	P01946 [33-41]; A0A0G2JSV6 [33-41]	2.224	0.231491	High	High	High	High	High	High	High	High	High	High	High	High	High	High	47	Rattus norvegicus OX=10116	34.82
	Checked	Protein FDR Confidence: Mascot	Accession	Exp. q-value: Mascot	Species Map	# Peptides	MW [kDa]	calc. pI	# Protein Groups	Modifications	Species Names
	TRUE	High	A0A0G2JSV6	0	Rattus norvegicus OX=10116	14	15.3	8.31	1		Rattus norvegicus OX=10116
	FALSE	High	P01946	0	Rattus norvegicus OX=10116	14	15.3	7.97	1		Rattus norvegicus OX=10116
FALSE	High	[K].LRVDPVNFK.[F]		3	P01946; Q63910; A0A0G2JSV6	P01946 [92-100]; Q63910 [92-100]; A0A0G2JSV6 [92-100]	0.756	0.976324	High	High	High	High	High	High	High	High	High	High	High	High	High	High	45	Rattus norvegicus OX=10116	27.97
	Checked	Protein FDR Confidence: Mascot	Accession	Exp. q-value: Mascot	Species Map	# Peptides	MW [kDa]	calc. pI	# Protein Groups	Modifications	Species Names
	TRUE	High	A0A0G2JSV6	0	Rattus norvegicus OX=10116	14	15.3	8.31	1		Rattus norvegicus OX=10116
	FALSE	High	P01946	0	Rattus norvegicus OX=10116	14	15.3	7.97	1		Rattus norvegicus OX=10116
	FALSE	High	Q63910	0	Rattus norvegicus OX=10116	3	15.5	8.22	1		Rattus norvegicus OX=10116
FALSE	High	[R].MFAAFPTTK.[T]	1xOxidation [M1]	2	P01946; A0A0G2JSV6	P01946 [33-41]; A0A0G2JSV6 [33-41]	2.96	0.234081	Peak Found	High	Peak Found	High	High	High	High	Peak Found	High	High	High	Peak Found	High	High	41	Rattus norvegicus OX=10116	30.26
	Checked	Protein FDR Confidence: Mascot	Accession	Exp. q-value: Mascot	Species Map	# Peptides	MW [kDa]	calc. pI	# Protein Groups	Modifications	Species Names
	TRUE	High	A0A0G2JSV6	0	Rattus norvegicus OX=10116	14	15.3	8.31	1		Rattus norvegicus OX=10116
	FALSE	High	P01946	0	Rattus norvegicus OX=10116	14	15.3	7.97	1		Rattus norvegicus OX=10116
FALSE	High	[K].FLSHCLLVTLACHHPGDFTPAMHASLDK.[F]	2xCarbamidomethyl [C5; C12]; 1xOxidation [M22]	2	P01946; A0A0G2JSV6	P01946 [101-128]; A0A0G2JSV6 [101-128]	0.599	0.933738	Not Found	Not Found	Not Found	Peak Found	Peak Found	Not Found	Not Found	Peak Found	Peak Found	Not Found	Not Found	High	High	High	36	Rattus norvegicus OX=10116	41.27
	Checked	Protein FDR Confidence: Mascot	Accession	Exp. q-value: Mascot	Species Map	# Peptides	MW [kDa]	calc. pI	# Protein Groups	Modifications	Species Names
	TRUE	High	A0A0G2JSV6	0	Rattus norvegicus OX=10116	14	15.3	8.31	1		Rattus norvegicus OX=10116
	FALSE	High	P01946	0	Rattus norvegicus OX=10116	14	15.3	7.97	1		Rattus norvegicus OX=10116
FALSE	High	[K].FLSHCLLVTLACHHPGDFTPAMHASLDK.[F]	2xCarbamidomethyl [C5; C12]	2	P01946; A0A0G2JSV6	P01946 [101-128]; A0A0G2JSV6 [101-128]	0.72	0.958636	High	Not Found	Not Found	Peak Found	High	Not Found	Not Found	Not Found	Peak Found	Peak Found	Not Found	Peak Found	Peak Found	High	36	Rattus norvegicus OX=10116	45.03
	Checked	Protein FDR Confidence: Mascot	Accession	Exp. q-value: Mascot	Species Map	# Peptides	MW [kDa]	calc. pI	# Protein Groups	Modifications	Species Names
	TRUE	High	A0A0G2JSV6	0	Rattus norvegicus OX=10116	14	15.3	8.31	1		Rattus norvegicus OX=10116
	FALSE	High	P01946	0	Rattus norvegicus OX=10116	14	15.3	7.97	1		Rattus norvegicus OX=10116
FALSE	High	[K].FLSHCLLVTLACHHPGDFTPAMHASLDKFLASVSTVLTSK.[Y]	2xCarbamidomethyl [C5; C12]	2	P01946; A0A0G2JSV6	P01946 [101-140]; A0A0G2JSV6 [101-140]	0.431	0.766911	High	Not Found	Not Found	Peak Found	High	Not Found	Not Found	Not Found	Not Found	High	High	Not Found	Not Found	High	36	Rattus norvegicus OX=10116	67.41
	Checked	Protein FDR Confidence: Mascot	Accession	Exp. q-value: Mascot	Species Map	# Peptides	MW [kDa]	calc. pI	# Protein Groups	Modifications	Species Names
	TRUE	High	A0A0G2JSV6	0	Rattus norvegicus OX=10116	14	15.3	8.31	1		Rattus norvegicus OX=10116
	FALSE	High	P01946	0	Rattus norvegicus OX=10116	14	15.3	7.97	1		Rattus norvegicus OX=10116
FALSE	High	[K].LRVDPVNFK.[F]	1xDeamidated [N7]	3	P01946; Q63910; A0A0G2JSV6	P01946 [92-100]; Q63910 [92-100]; A0A0G2JSV6 [92-100]			Not Found	Not Found	Not Found	Not Found	Not Found	Not Found	Not Found	Not Found	Not Found	Not Found	Not Found	Not Found	Not Found	High	35	Rattus norvegicus OX=10116
	Checked	Protein FDR Confidence: Mascot	Accession	Exp. q-value: Mascot	Species Map	# Peptides	MW [kDa]	calc. pI	# Protein Groups	Modifications	Species Names
	TRUE	High	A0A0G2JSV6	0	Rattus norvegicus OX=10116	14	15.3	8.31	1		Rattus norvegicus OX=10116
	FALSE	High	P01946	0	Rattus norvegicus OX=10116	14	15.3	7.97	1		Rattus norvegicus OX=10116
	FALSE	High	Q63910	0	Rattus norvegicus OX=10116	3	15.5	8.22	1		Rattus norvegicus OX=10116
FALSE	High	[K].IGGHGGEYGEEALQRMFAAFPTTK.[T]	1xDeamidated [Q14]; 1xOxidation [M16]	2	P01946; A0A0G2JSV6	P01946 [18-41]; A0A0G2JSV6 [18-41]			Not Found	Not Found	Not Found	Not Found	Not Found	Not Found	Not Found	Not Found	Not Found	Not Found	High	Not Found	Not Found	High	31	Rattus norvegicus OX=10116
	Checked	Protein FDR Confidence: Mascot	Accession	Exp. q-value: Mascot	Species Map	# Peptides	MW [kDa]	calc. pI	# Protein Groups	Modifications	Species Names
	TRUE	High	A0A0G2JSV6	0	Rattus norvegicus OX=10116	14	15.3	8.31	1		Rattus norvegicus OX=10116
	FALSE	High	P01946	0	Rattus norvegicus OX=10116	14	15.3	7.97	1		Rattus norvegicus OX=10116
FALSE	High	[K].IGGHGGEYGEEALQRMFAAFPTTK.[T]	1xOxidation [M16]	2	P01946; A0A0G2JSV6	P01946 [18-41]; A0A0G2JSV6 [18-41]	100	8.63e-17	Not Found	Not Found	Not Found	Not Found	Not Found	Not Found	Not Found	Not Found	Not Found	High	High	Not Found	Not Found	High	31	Rattus norvegicus OX=10116	40.59
	Checked	Protein FDR Confidence: Mascot	Accession	Exp. q-value: Mascot	Species Map	# Peptides	MW [kDa]	calc. pI	# Protein Groups	Modifications	Species Names
	TRUE	High	A0A0G2JSV6	0	Rattus norvegicus OX=10116	14	15.3	8.31	1		Rattus norvegicus OX=10116
	FALSE	High	P01946	0	Rattus norvegicus OX=10116	14	15.3	7.97	1		Rattus norvegicus OX=10116
FALSE	High	[R].MFAAFPTTKTYFSHIDVSPGSAQVK.[A]		2	P01946; A0A0G2JSV6	P01946 [33-57]; A0A0G2JSV6 [33-57]			Not Found	Not Found	Not Found	Not Found	Not Found	Not Found	Not Found	Not Found	Not Found	High	Not Found	Not Found	Not Found	High	28	Rattus norvegicus OX=10116
	Checked	Protein FDR Confidence: Mascot	Accession	Exp. q-value: Mascot	Species Map	# Peptides	MW [kDa]	calc. pI	# Protein Groups	Modifications	Species Names
	TRUE	High	A0A0G2JSV6	0	Rattus norvegicus OX=10116	14	15.3	8.31	1		Rattus norvegicus OX=10116
	FALSE	High	P01946	0	Rattus norvegicus OX=10116	14	15.3	7.97	1		Rattus norvegicus OX=10116
FALSE	High	[K].FLSHCLLVTLACHHPGDFTPAMHASLDKFLASVSTVLTSK.[Y]	2xCarbamidomethyl [C5; C12]; 1xOxidation [M22]	2	P01946; A0A0G2JSV6	P01946 [101-140]; A0A0G2JSV6 [101-140]	0.951	0.99655	Not Found	Not Found	Not Found	High	Not Found	Not Found	Not Found	Not Found	Not Found	Not Found	Not Found	Not Found	Not Found	High	27	Rattus norvegicus OX=10116	62.78
	Checked	Protein FDR Confidence: Mascot	Accession	Exp. q-value: Mascot	Species Map	# Peptides	MW [kDa]	calc. pI	# Protein Groups	Modifications	Species Names
	TRUE	High	A0A0G2JSV6	0	Rattus norvegicus OX=10116	14	15.3	8.31	1		Rattus norvegicus OX=10116
	FALSE	High	P01946	0	Rattus norvegicus OX=10116	14	15.3	7.97	1		Rattus norvegicus OX=10116
FALSE	High	[R].VDPVNFK.[FL]		4	P01946; Q63910; A0A0G2JSV6; G3V8R3	P01946 [94-100]; Q63910 [94-100]; A0A0G2JSV6 [94-100]; G3V8R3 [94-100]	1.086	0.941218	Peak Found	Peak Found	High	Peak Found	Peak Found	Peak Found	Peak Found	Peak Found	Peak Found	Peak Found	Peak Found	Peak Found	Peak Found	High	19	Rattus norvegicus OX=10116	23.89
	Checked	Protein FDR Confidence: Mascot	Accession	Exp. q-value: Mascot	Species Map	# Peptides	MW [kDa]	calc. pI	# Protein Groups	Modifications	Species Names
	TRUE	High	A0A0G2JSV6	0	Rattus norvegicus OX=10116	14	15.3	8.31	1		Rattus norvegicus OX=10116
	FALSE	High	P01946	0	Rattus norvegicus OX=10116	14	15.3	7.97	1		Rattus norvegicus OX=10116
	FALSE	High	Q63910	0	Rattus norvegicus OX=10116	3	15.5	8.22	1		Rattus norvegicus OX=10116
	FALSE	High	G3V8R3	0.838	Rattus norvegicus OX=10116	2	16.1	7.3	1		Rattus norvegicus OX=10116
Checked	Confidence	Annotated Sequence	Modifications	# Protein Groups	Master Protein Accessions	Positions in Master Proteins	Abundance Ratio: (Sample) / (Control)	Abundance Ratio Adj. P-Value: (Sample) / (Control)	Found in Sample: [S20] F20: Control, Control	Found in Sample: [S1] F1: Sample, eIOP	Found in Sample: [S2] F2: Sample, eIOP	Found in Sample: [S3] F3: Sample, eIOP	Found in Sample: [S4] F4: Sample, eIOP	Found in Sample: [S5] F5: Sample, eIOP	Found in Sample: [S6] F6: Sample, eIOP	Found in Sample: [S7] F7: Sample, eIOP	Found in Sample: [S8] F8: Sample, eIOP	Found in Sample: [S9] F9: Sample, eIOP	Found in Sample: [S10] F10: Sample, eIOP	Found in Sample: [S11] F11: Sample, eIOP	Found in Sample: [S12] F12: Sample, eIOP	Confidence (by Search Engine): Mascot	Ions Score (by Search Engine): Mascot	Species Names	Top Apex RT [min]
FALSE	High	[K].CSRMPMPMQVDGEPWAQGPCTVTITHK.[T]	2xCarbamidomethyl [C1; C20]; 2xDeamidated [Q9; Q17]; 2xOxidation [M4; M8]	1	A0A096UWG9	A0A096UWG9 [511-537]	0.459	0.740267	Not Found	Not Found	Not Found	Peak Found	Not Found	Not Found	Not Found	Peak Found	Peak Found	Not Found	Not Found	Not Found	Not Found	High	16	Rattus norvegicus OX=10116	44.63
	Checked	Protein FDR Confidence: Mascot	Accession	Exp. q-value: Mascot	Species Map	# Peptides	MW [kDa]	calc. pI	# Protein Groups	Modifications	Species Names
	TRUE	High	A0A096UWG9	0.88	Rattus norvegicus OX=10116	2	63.9	7.46	1		Rattus norvegicus OX=10116
FALSE	High	[K].QWTPLIILANSRSGTNMGEGLLGEFK.[M]	1xOxidation [M17]	1	A0A096UWG9	A0A096UWG9 [214-239]	1.953	0.574931	High	Not Found	Not Found	Peak Found	Peak Found	Not Found	Not Found	Peak Found	Peak Found	Peak Found	Peak Found	Peak Found	Peak Found	High	14	Rattus norvegicus OX=10116	41.71
	Checked	Protein FDR Confidence: Mascot	Accession	Exp. q-value: Mascot	Species Map	# Peptides	MW [kDa]	calc. pI	# Protein Groups	Modifications	Species Names
	TRUE	High	A0A096UWG9	0.88	Rattus norvegicus OX=10116	2	63.9	7.46	1		Rattus norvegicus OX=10116
High	P11442	Clathrin heavy chain 1 OS=Rattus norvegicus OX=10116 GN=Cltc PE=1 SV=3	0	39	483	53	13965	53	Rattus norvegicus OX=10116
Checked	Confidence	Annotated Sequence	Modifications	# Protein Groups	Master Protein Accessions	Positions in Master Proteins	Abundance Ratio: (Sample) / (Control)	Abundance Ratio Adj. P-Value: (Sample) / (Control)	Found in Sample: [S20] F20: Control, Control	Found in Sample: [S1] F1: Sample, eIOP	Found in Sample: [S2] F2: Sample, eIOP	Found in Sample: [S3] F3: Sample, eIOP	Found in Sample: [S4] F4: Sample, eIOP	Found in Sample: [S5] F5: Sample, eIOP	Found in Sample: [S6] F6: Sample, eIOP	Found in Sample: [S7] F7: Sample, eIOP	Found in Sample: [S8] F8: Sample, eIOP	Found in Sample: [S9] F9: Sample, eIOP	Found in Sample: [S10] F10: Sample, eIOP	Found in Sample: [S11] F11: Sample, eIOP	Found in Sample: [S12] F12: Sample, eIOP	Confidence (by Search Engine): Mascot	Ions Score (by Search Engine): Mascot	Species Names	Top Apex RT [min]
FALSE	High	[KR].GIVEESVTGVHR.[L]		2	D3ZWL6; B5DFN2	D3ZWL6 [332-343]; B5DFN2 [203-214]	0.714	0.967729	High	Peak Found	Peak Found	Peak Found	Peak Found	Peak Found	Peak Found	High	Peak Found	Peak Found	High	Peak Found	Peak Found	High	52	Rattus norvegicus OX=10116	24.95
	Checked	Protein FDR Confidence: Mascot	Accession	Exp. q-value: Mascot	Species Map	# Peptides	MW [kDa]	calc. pI	# Protein Groups	Modifications	Species Names
	FALSE	High	B5DFN2	0	Rattus norvegicus OX=10116	6	53.7	7.44	1		Rattus norvegicus OX=10116
	FALSE	High	D3ZWL6	0	Rattus norvegicus OX=10116	5	66.8	7.36	1		Rattus norvegicus OX=10116
FALSE	High	[R].ESILDGLKR.[T]		2	D3ZWL6; B5DFN2	D3ZWL6 [377-385]; B5DFN2 [248-256]	0.774	0.982684	High	High	High	Peak Found	High	High	High	Peak Found	Peak Found	High	High	Peak Found	Peak Found	High	48	Rattus norvegicus OX=10116	25.87
	Checked	Protein FDR Confidence: Mascot	Accession	Exp. q-value: Mascot	Species Map	# Peptides	MW [kDa]	calc. pI	# Protein Groups	Modifications	Species Names
	FALSE	High	B5DFN2	0	Rattus norvegicus OX=10116	6	53.7	7.44	1		Rattus norvegicus OX=10116
	FALSE	High	D3ZWL6	0	Rattus norvegicus OX=10116	5	66.8	7.36	1		Rattus norvegicus OX=10116
FALSE	High	[K].LCVPAMNVNDSVTK.[Q]	1xCarbamidomethyl [C2]	2	D3ZWL6; B5DFN2	D3ZWL6 [353-366]; B5DFN2 [224-237]	0.01	8.63e-17	Not Found	Not Found	Not Found	Not Found	High	Not Found	Not Found	Not Found	Not Found	Not Found	Not Found	Not Found	Not Found	High	37	Rattus norvegicus OX=10116	37.05
	Checked	Protein FDR Confidence: Mascot	Accession	Exp. q-value: Mascot	Species Map	# Peptides	MW [kDa]	calc. pI	# Protein Groups	Modifications	Species Names
	FALSE	High	B5DFN2	0	Rattus norvegicus OX=10116	6	53.7	7.44	1		Rattus norvegicus OX=10116
	FALSE	High	D3ZWL6	0	Rattus norvegicus OX=10116	5	66.8	7.36	1		Rattus norvegicus OX=10116
FALSE	High	[K].LCVPAMNVNDSVTK.[Q]	1xCarbamidomethyl [C2]; 1xOxidation [M6]	2	D3ZWL6; B5DFN2	D3ZWL6 [353-366]; B5DFN2 [224-237]	0.356	0.627503	Not Found	Not Found	Not Found	Peak Found	Peak Found	Not Found	Not Found	Peak Found	Peak Found	Peak Found	Not Found	Not Found	Not Found	High	31	Rattus norvegicus OX=10116	28.71
	Checked	Protein FDR Confidence: Mascot	Accession	Exp. q-value: Mascot	Species Map	# Peptides	MW [kDa]	calc. pI	# Protein Groups	Modifications	Species Names
	FALSE	High	B5DFN2	0	Rattus norvegicus OX=10116	6	53.7	7.44	1		Rattus norvegicus OX=10116
	FALSE	High	D3ZWL6	0	Rattus norvegicus OX=10116	5	66.8	7.36	1		Rattus norvegicus OX=10116
FALSE	High	[R].VVLLAEGR.[L]		1	B5DFN2	B5DFN2 [387-394]	0.791	0.976705	Peak Found	Peak Found	Peak Found	Peak Found	Peak Found	Not Found	High	Peak Found	High	Peak Found	Peak Found	Peak Found	Peak Found	High	30	Rattus norvegicus OX=10116	26.1
	Checked	Protein FDR Confidence: Mascot	Accession	Exp. q-value: Mascot	Species Map	# Peptides	MW [kDa]	calc. pI	# Protein Groups	Modifications	Species Names
	FALSE	High	B5DFN2	0	Rattus norvegicus OX=10116	6	53.7	7.44	1		Rattus norvegicus OX=10116
FALSE	High	[R].YKQDVYLLPK.[K]		2	D3ZWL6; B5DFN2	D3ZWL6 [559-568]; B5DFN2 [430-439]	1.017	0.990406	Peak Found	Peak Found	Peak Found	High	Peak Found	Peak Found	Peak Found	High	Peak Found	Peak Found	Peak Found	Peak Found	Peak Found	High	23	Rattus norvegicus OX=10116	28.86
	Checked	Protein FDR Confidence: Mascot	Accession	Exp. q-value: Mascot	Species Map	# Peptides	MW [kDa]	calc. pI	# Protein Groups	Modifications	Species Names
	FALSE	High	B5DFN2	0	Rattus norvegicus OX=10116	6	53.7	7.44	1		Rattus norvegicus OX=10116
	FALSE	High	D3ZWL6	0	Rattus norvegicus OX=10116	5	66.8	7.36	1		Rattus norvegicus OX=10116
FALSE	High	[K].GSSNFCVK.[N]	1xCarbamidomethyl [C6]	1	B5DFN2	B5DFN2 [54-61]	0.492	0.85986	Peak Found	Not Found	Not Found	Peak Found	Peak Found	Not Found	Not Found	Peak Found	Peak Found	Not Found	Not Found	Not Found	Not Found	High	20	Rattus norvegicus OX=10116	12.97
	Checked	Protein FDR Confidence: Mascot	Accession	Exp. q-value: Mascot	Species Map	# Peptides	MW [kDa]	calc. pI	# Protein Groups	Modifications	Species Names
	FALSE	High	B5DFN2	0	Rattus norvegicus OX=10116	6	53.7	7.44	1		Rattus norvegicus OX=10116
FALSE	High	[R].YKQDVYLLPK.[K]	1xDeamidated [Q3]	2	D3ZWL6; B5DFN2	D3ZWL6 [559-568]; B5DFN2 [430-439]			Not Found	Not Found	Not Found	Not Found	Not Found	Not Found	Not Found	Not Found	Not Found	High	Not Found	Not Found	Not Found	High	18	Rattus norvegicus OX=10116
	Checked	Protein FDR Confidence: Mascot	Accession	Exp. q-value: Mascot	Species Map	# Peptides	MW [kDa]	calc. pI	# Protein Groups	Modifications	Species Names
	FALSE	High	B5DFN2	0	Rattus norvegicus OX=10116	6	53.7	7.44	1		Rattus norvegicus OX=10116
	FALSE	High	D3ZWL6	0	Rattus norvegicus OX=10116	5	66.8	7.36	1		Rattus norvegicus OX=10116
High	A0A0G2JSH5	Serum albumin OS=Rattus norvegicus OX=10116 GN=Alb PE=1 SV=1	0	77	851	51	23658	51	Rattus norvegicus OX=10116
Checked	Confidence	Annotated Sequence	Modifications	# Protein Groups	Master Protein Accessions	Positions in Master Proteins	Abundance Ratio: (Sample) / (Control)	Abundance Ratio Adj. P-Value: (Sample) / (Control)	Found in Sample: [S20] F20: Control, Control	Found in Sample: [S1] F1: Sample, eIOP	Found in Sample: [S2] F2: Sample, eIOP	Found in Sample: [S3] F3: Sample, eIOP	Found in Sample: [S4] F4: Sample, eIOP	Found in Sample: [S5] F5: Sample, eIOP	Found in Sample: [S6] F6: Sample, eIOP	Found in Sample: [S7] F7: Sample, eIOP	Found in Sample: [S8] F8: Sample, eIOP	Found in Sample: [S9] F9: Sample, eIOP	Found in Sample: [S10] F10: Sample, eIOP	Found in Sample: [S11] F11: Sample, eIOP	Found in Sample: [S12] F12: Sample, eIOP	Confidence (by Search Engine): Mascot	Ions Score (by Search Engine): Mascot	Species Names	Top Apex RT [min]
FALSE	High	[R].ELQLQEVALR.[Q]	2xDeamidated [Q3; Q5]	1	A0A0G2KAM8	A0A0G2KAM8 [144-153]	1.2	0.919195	Peak Found	Peak Found	Not Found	Peak Found	Peak Found	Not Found	Not Found	Peak Found	Peak Found	Peak Found	Peak Found	High	Peak Found	High	18	Rattus norvegicus OX=10116	25.09
	Checked	Protein FDR Confidence: Mascot	Accession	Exp. q-value: Mascot	Species Map	# Peptides	MW [kDa]	calc. pI	# Protein Groups	Modifications	Species Names
	FALSE	High	A0A0G2KAM8	0.842	Rattus norvegicus OX=10116	2	163.8	5.17	1		Rattus norvegicus OX=10116
FALSE	High	[R].ELQLQEVALRQDNK.[R]	2xDeamidated [Q3; Q5]	1	A0A0G2KAM8	A0A0G2KAM8 [144-157]			Not Found	Not Found	Not Found	Not Found	Not Found	Not Found	Not Found	High	Not Found	Not Found	Not Found	Not Found	Not Found	High	17	Rattus norvegicus OX=10116
	Checked	Protein FDR Confidence: Mascot	Accession	Exp. q-value: Mascot	Species Map	# Peptides	MW [kDa]	calc. pI	# Protein Groups	Modifications	Species Names
	FALSE	High	A0A0G2KAM8	0.842	Rattus norvegicus OX=10116	2	163.8	5.17	1		Rattus norvegicus OX=10116
High	P11980	Pyruvate kinase PKM OS=Rattus norvegicus OX=10116 GN=Pkm PE=1 SV=3	0	90	1184	4	35017	51	Rattus norvegicus OX=10116
Checked	Confidence	Annotated Sequence	Modifications	# Protein Groups	Master Protein Accessions	Positions in Master Proteins	Abundance Ratio: (Sample) / (Control)	Abundance Ratio Adj. P-Value: (Sample) / (Control)	Found in Sample: [S20] F20: Control, Control	Found in Sample: [S1] F1: Sample, eIOP	Found in Sample: [S2] F2: Sample, eIOP	Found in Sample: [S3] F3: Sample, eIOP	Found in Sample: [S4] F4: Sample, eIOP	Found in Sample: [S5] F5: Sample, eIOP	Found in Sample: [S6] F6: Sample, eIOP	Found in Sample: [S7] F7: Sample, eIOP	Found in Sample: [S8] F8: Sample, eIOP	Found in Sample: [S9] F9: Sample, eIOP	Found in Sample: [S10] F10: Sample, eIOP	Found in Sample: [S11] F11: Sample, eIOP	Found in Sample: [S12] F12: Sample, eIOP	Confidence (by Search Engine): Mascot	Ions Score (by Search Engine): Mascot	Species Names	Top Apex RT [min]
FALSE	High	[K].YIVSGTPTFVPYLIK.[V]		1	A0A0G2K329	A0A0G2K329 [790-804]	0.444	0.708697	Peak Found	High	Peak Found	High	High	Peak Found	Peak Found	High	High	Peak Found	Not Found	High	Peak Found	High	71	Rattus norvegicus OX=10116	56.12
	Checked	Protein FDR Confidence: Mascot	Accession	Exp. q-value: Mascot	Species Map	# Peptides	MW [kDa]	calc. pI	# Protein Groups	Modifications	Species Names
	FALSE	High	A0A0G2K329	0.011	Rattus norvegicus OX=10116	5	130.8	6.11	1		Rattus norvegicus OX=10116
FALSE	High	[K].VQALNDVGFAPEPAAVMGHSGEDLPMVAPGNVR.[V]		1	A0A0G2K329	A0A0G2K329 [805-837]	0.691	0.972378	Not Found	Not Found	Not Found	High	Not Found	Not Found	Not Found	Not Found	Not Found	Not Found	Not Found	Not Found	Not Found	High	48	Rattus norvegicus OX=10116	53.3
	Checked	Protein FDR Confidence: Mascot	Accession	Exp. q-value: Mascot	Species Map	# Peptides	MW [kDa]	calc. pI	# Protein Groups	Modifications	Species Names
	FALSE	High	A0A0G2K329	0.011	Rattus norvegicus OX=10116	5	130.8	6.11	1		Rattus norvegicus OX=10116
FALSE	High	[K].VQALNDVGFAPEPAAVMGHSGEDLPMVAPGNVR.[V]	1xDeamidated [N5]	1	A0A0G2K329	A0A0G2K329 [805-837]	0.335	0.581839	Not Found	Not Found	Not Found	Not Found	High	Not Found	Not Found	Not Found	Peak Found	Not Found	Not Found	Not Found	Not Found	High	46	Rattus norvegicus OX=10116	53.44
	Checked	Protein FDR Confidence: Mascot	Accession	Exp. q-value: Mascot	Species Map	# Peptides	MW [kDa]	calc. pI	# Protein Groups	Modifications	Species Names
	FALSE	High	A0A0G2K329	0.011	Rattus norvegicus OX=10116	5	130.8	6.11	1		Rattus norvegicus OX=10116
FALSE	High	[R].VMAENSIGR.[S]		1	A0A0G2K329	A0A0G2K329 [705-713]	1.75	0.637157	Not Found	Not Found	Not Found	Peak Found	Peak Found	Not Found	Not Found	High	Not Found	Peak Found	Peak Found	Not Found	Peak Found	High	25	Rattus norvegicus OX=10116	18.21
	Checked	Protein FDR Confidence: Mascot	Accession	Exp. q-value: Mascot	Species Map	# Peptides	MW [kDa]	calc. pI	# Protein Groups	Modifications	Species Names
	FALSE	High	A0A0G2K329	0.011	Rattus norvegicus OX=10116	5	130.8	6.11	1		Rattus norvegicus OX=10116
FALSE	High	[R].VVDVPNPPFDLELTNQLDK.[S]	1xDeamidated [N6]	1	A0A0G2K329	A0A0G2K329 [627-645]	1.109	0.957236	Not Found	Not Found	Not Found	High	Peak Found	Not Found	Not Found	Not Found	Peak Found	Peak Found	Not Found	Not Found	Not Found	High	18	Rattus norvegicus OX=10116	28.8
	Checked	Protein FDR Confidence: Mascot	Accession	Exp. q-value: Mascot	Species Map	# Peptides	MW [kDa]	calc. pI	# Protein Groups	Modifications	Species Names
	FALSE	High	A0A0G2K329	0.011	Rattus norvegicus OX=10116	5	130.8	6.11	1		Rattus norvegicus OX=10116
FALSE	High	[K].AAEPDQNPTAVEGLGTEPDNLVITWKPLNGFQSNGPGLQYKVSWR.[Q]	3xDeamidated [Q6; N7; Q39]	1	A0A0G2K329	A0A0G2K329 [727-771]	100	8.63e-17	Not Found	Not Found	Not Found	Not Found	Not Found	Not Found	Not Found	Not Found	Not Found	Not Found	High	Peak Found	Peak Found	High	17	Rattus norvegicus OX=10116	59.56
	Checked	Protein FDR Confidence: Mascot	Accession	Exp. q-value: Mascot	Species Map	# Peptides	MW [kDa]	calc. pI	# Protein Groups	Modifications	Species Names
	FALSE	High	A0A0G2K329	0.011	Rattus norvegicus OX=10116	5	130.8	6.11	1		Rattus norvegicus OX=10116
FALSE	High	[K].AAEPDQNPTAVEGLGTEPDNLVITWKPLNGFQSNGPGLQYKVSWR.[Q]	2xDeamidated [Q6; N7]	1	A0A0G2K329	A0A0G2K329 [727-771]	0.407	0.513633	Peak Found	Not Found	Not Found	Peak Found	High	Not Found	Not Found	Peak Found	Not Found	Peak Found	Peak Found	Peak Found	Peak Found	High	13	Rattus norvegicus OX=10116	59.19
	Checked	Protein FDR Confidence: Mascot	Accession	Exp. q-value: Mascot	Species Map	# Peptides	MW [kDa]	calc. pI	# Protein Groups	Modifications	Species Names
	FALSE	High	A0A0G2K329	0.011	Rattus norvegicus OX=10116	5	130.8	6.11	1		Rattus norvegicus OX=10116
High	P11980-2	Isoform M2 of Pyruvate kinase PKM OS=Rattus norvegicus OX=10116 GN=Pkm	0	89	1237	4	38348	51	Rattus norvegicus OX=10116
Checked	Confidence	Annotated Sequence	Modifications	# Protein Groups	Master Protein Accessions	Positions in Master Proteins	Abundance Ratio: (Sample) / (Control)	Abundance Ratio Adj. P-Value: (Sample) / (Control)	Found in Sample: [S20] F20: Control, Control	Found in Sample: [S1] F1: Sample, eIOP	Found in Sample: [S2] F2: Sample, eIOP	Found in Sample: [S3] F3: Sample, eIOP	Found in Sample: [S4] F4: Sample, eIOP	Found in Sample: [S5] F5: Sample, eIOP	Found in Sample: [S6] F6: Sample, eIOP	Found in Sample: [S7] F7: Sample, eIOP	Found in Sample: [S8] F8: Sample, eIOP	Found in Sample: [S9] F9: Sample, eIOP	Found in Sample: [S10] F10: Sample, eIOP	Found in Sample: [S11] F11: Sample, eIOP	Found in Sample: [S12] F12: Sample, eIOP	Confidence (by Search Engine): Mascot	Ions Score (by Search Engine): Mascot	Species Names	Top Apex RT [min]
FALSE	High	[R].ELQQAVLQMEQR.[K]	1xDeamidated [Q]; 1xOxidation [M9]	1	Q63083	Q63083 [387-398]	1.481	0.775356	Peak Found	Not Found	Not Found	Peak Found	Peak Found	Not Found	Not Found	Peak Found	High	Not Found	Peak Found	Peak Found	Not Found	High	43	Rattus norvegicus OX=10116	19.69
	Checked	Protein FDR Confidence: Mascot	Accession	Exp. q-value: Mascot	Species Map	# Peptides	MW [kDa]	calc. pI	# Protein Groups	Modifications	Species Names
	FALSE	High	Q63083	0.239	Rattus norvegicus OX=10116	2	53.5	5.12	1		Rattus norvegicus OX=10116
FALSE	High	[K].VNVPGSQAQLK.[E]	3xDeamidated [N2; Q7; Q9]	1	Q63083	Q63083 [218-228]	0.454	0.707316	Peak Found	Peak Found	Peak Found	Peak Found	Peak Found	Peak Found	Peak Found	Peak Found	Peak Found	Peak Found	Peak Found	Peak Found	Peak Found	High	18	Rattus norvegicus OX=10116	33.6
	Checked	Protein FDR Confidence: Mascot	Accession	Exp. q-value: Mascot	Species Map	# Peptides	MW [kDa]	calc. pI	# Protein Groups	Modifications	Species Names
	FALSE	High	Q63083	0.239	Rattus norvegicus OX=10116	2	53.5	5.12	1		Rattus norvegicus OX=10116
High	G3V8Q4	Retinol binding protein 3, interstitial OS=Rattus norvegicus OX=10116 GN=Rbp3 PE=4 SV=1	0	49	612	44	15097	44	Rattus norvegicus OX=10116
Checked	Confidence	Annotated Sequence	Modifications	# Protein Groups	Master Protein Accessions	Positions in Master Proteins	Abundance Ratio: (Sample) / (Control)	Abundance Ratio Adj. P-Value: (Sample) / (Control)	Found in Sample: [S20] F20: Control, Control	Found in Sample: [S1] F1: Sample, eIOP	Found in Sample: [S2] F2: Sample, eIOP	Found in Sample: [S3] F3: Sample, eIOP	Found in Sample: [S4] F4: Sample, eIOP	Found in Sample: [S5] F5: Sample, eIOP	Found in Sample: [S6] F6: Sample, eIOP	Found in Sample: [S7] F7: Sample, eIOP	Found in Sample: [S8] F8: Sample, eIOP	Found in Sample: [S9] F9: Sample, eIOP	Found in Sample: [S10] F10: Sample, eIOP	Found in Sample: [S11] F11: Sample, eIOP	Found in Sample: [S12] F12: Sample, eIOP	Confidence (by Search Engine): Mascot	Ions Score (by Search Engine): Mascot	Species Names	Top Apex RT [min]
FALSE	High	[K].RPSRQFQYLHVLLDLSSHEK.[D]	1xDeamidated [Q7]	1	F1LSH0	F1LSH0 [706-725]	0.69	0.958636	Peak Found	Not Found	Not Found	Not Found	High	Not Found	Not Found	Not Found	Not Found	Peak Found	Peak Found	Peak Found	Peak Found	High	17	Rattus norvegicus OX=10116	53.01
	Checked	Protein FDR Confidence: Mascot	Accession	Exp. q-value: Mascot	Species Map	# Peptides	MW [kDa]	calc. pI	# Protein Groups	Modifications	Species Names
	FALSE	High	F1LSH0	0.879	Rattus norvegicus OX=10116	2	142	6.05	1		Rattus norvegicus OX=10116
FALSE	High	[R].LSVQGQAISVVGSQSTMSPLEEEVPQAKR.[R]	2xDeamidated [Q4; Q26]	1	F1LSH0	F1LSH0 [493-521]	1.055	0.958636	Peak Found	Peak Found	Peak Found	Peak Found	Peak Found	Peak Found	Peak Found	Peak Found	Peak Found	Peak Found	Peak Found	Peak Found	Peak Found	High	15	Rattus norvegicus OX=10116	21.67
	Checked	Protein FDR Confidence: Mascot	Accession	Exp. q-value: Mascot	Species Map	# Peptides	MW [kDa]	calc. pI	# Protein Groups	Modifications	Species Names
	FALSE	High	F1LSH0	0.879	Rattus norvegicus OX=10116	2	142	6.05	1		Rattus norvegicus OX=10116
High	G3V8C3	Vimentin OS=Rattus norvegicus OX=10116 GN=Vim PE=1 SV=1	0	82	966	35	23124	43	Rattus norvegicus OX=10116
Checked	Confidence	Annotated Sequence	Modifications	# Protein Groups	Master Protein Accessions	Positions in Master Proteins	Abundance Ratio: (Sample) / (Control)	Abundance Ratio Adj. P-Value: (Sample) / (Control)	Found in Sample: [S20] F20: Control, Control	Found in Sample: [S1] F1: Sample, eIOP	Found in Sample: [S2] F2: Sample, eIOP	Found in Sample: [S3] F3: Sample, eIOP	Found in Sample: [S4] F4: Sample, eIOP	Found in Sample: [S5] F5: Sample, eIOP	Found in Sample: [S6] F6: Sample, eIOP	Found in Sample: [S7] F7: Sample, eIOP	Found in Sample: [S8] F8: Sample, eIOP	Found in Sample: [S9] F9: Sample, eIOP	Found in Sample: [S10] F10: Sample, eIOP	Found in Sample: [S11] F11: Sample, eIOP	Found in Sample: [S12] F12: Sample, eIOP	Confidence (by Search Engine): Mascot	Ions Score (by Search Engine): Mascot	Species Names	Top Apex RT [min]
FALSE	High	[K].STFSSNMPYSLSK.[T]		1	A0A0G2K094	A0A0G2K094 [674-686]	100	8.63e-17	Not Found	Peak Found	Not Found	Peak Found	Not Found	Not Found	Not Found	High	Peak Found	Not Found	Not Found	Not Found	Not Found	High	21	Rattus norvegicus OX=10116	9.96
	Checked	Protein FDR Confidence: Mascot	Accession	Exp. q-value: Mascot	Species Map	# Peptides	MW [kDa]	calc. pI	# Protein Groups	Modifications	Species Names
	FALSE	High	A0A0G2K094	0.829	Rattus norvegicus OX=10116	2	141.9	5.07	1		Rattus norvegicus OX=10116
FALSE	High	[K].RTSAAAK.[S]		1	A0A0G2K094	A0A0G2K094 [1094-1100]	0.64	0.972378	Peak Found	Peak Found	Peak Found	Peak Found	Peak Found	Peak Found	Peak Found	Peak Found	Peak Found	High	Peak Found	Peak Found	Peak Found	High	13	Rattus norvegicus OX=10116	20.93
	Checked	Protein FDR Confidence: Mascot	Accession	Exp. q-value: Mascot	Species Map	# Peptides	MW [kDa]	calc. pI	# Protein Groups	Modifications	Species Names
	FALSE	High	A0A0G2K094	0.829	Rattus norvegicus OX=10116	2	141.9	5.07	1		Rattus norvegicus OX=10116
High	G3V826	Transketolase OS=Rattus norvegicus OX=10116 GN=Tkt PE=1 SV=1	0	67	646	39	15829	40	Rattus norvegicus OX=10116
Checked	Confidence	Annotated Sequence	Modifications	# Protein Groups	Master Protein Accessions	Positions in Master Proteins	Abundance Ratio: (Sample) / (Control)	Abundance Ratio Adj. P-Value: (Sample) / (Control)	Found in Sample: [S20] F20: Control, Control	Found in Sample: [S1] F1: Sample, eIOP	Found in Sample: [S2] F2: Sample, eIOP	Found in Sample: [S3] F3: Sample, eIOP	Found in Sample: [S4] F4: Sample, eIOP	Found in Sample: [S5] F5: Sample, eIOP	Found in Sample: [S6] F6: Sample, eIOP	Found in Sample: [S7] F7: Sample, eIOP	Found in Sample: [S8] F8: Sample, eIOP	Found in Sample: [S9] F9: Sample, eIOP	Found in Sample: [S10] F10: Sample, eIOP	Found in Sample: [S11] F11: Sample, eIOP	Found in Sample: [S12] F12: Sample, eIOP	Confidence (by Search Engine): Mascot	Ions Score (by Search Engine): Mascot	Species Names	Top Apex RT [min]
FALSE	High	[K].QQLPEIQR.[V]	1xDeamidated [Q2]	1	A0A0G2JZH9	A0A0G2JZH9 [888-895]	0.894	0.992281	Peak Found	Peak Found	Peak Found	Peak Found	High	Peak Found	Peak Found	Peak Found	Peak Found	Peak Found	Peak Found	Peak Found	Peak Found	High	24	Rattus norvegicus OX=10116	19.82
	Checked	Protein FDR Confidence: Mascot	Accession	Exp. q-value: Mascot	Species Map	# Peptides	MW [kDa]	calc. pI	# Protein Groups	Modifications	Species Names
	FALSE	High	A0A0G2JZH9	0.54	Rattus norvegicus OX=10116	3	144.9	6.84	1		Rattus norvegicus OX=10116
FALSE	High	[K].ILEMFSTHNLQSVFSR.[L]	1xOxidation [M4]	1	A0A0G2JZH9	A0A0G2JZH9 [907-922]	1.145	0.903488	Not Found	Peak Found	Peak Found	Peak Found	Peak Found	Peak Found	Peak Found	Peak Found	High	Not Found	Not Found	Peak Found	Peak Found	High	19	Rattus norvegicus OX=10116	39.3
	Checked	Protein FDR Confidence: Mascot	Accession	Exp. q-value: Mascot	Species Map	# Peptides	MW [kDa]	calc. pI	# Protein Groups	Modifications	Species Names
	FALSE	High	A0A0G2JZH9	0.54	Rattus norvegicus OX=10116	3	144.9	6.84	1		Rattus norvegicus OX=10116
FALSE	High	[R].IQNRVWTIGLELEYLTNK.[F]	2xDeamidated [N3; N17]	1	A0A0G2JZH9	A0A0G2JZH9 [164-181]	0.994	0.989223	Peak Found	Peak Found	Peak Found	High	Peak Found	Peak Found	Peak Found	Peak Found	Peak Found	Peak Found	Not Found	Peak Found	Peak Found	High	15	Rattus norvegicus OX=10116	38.78
	Checked	Protein FDR Confidence: Mascot	Accession	Exp. q-value: Mascot	Species Map	# Peptides	MW [kDa]	calc. pI	# Protein Groups	Modifications	Species Names
	FALSE	High	A0A0G2JZH9	0.54	Rattus norvegicus OX=10116	3	144.9	6.84	1		Rattus norvegicus OX=10116
High	P04764	Alpha-enolase OS=Rattus norvegicus OX=10116 GN=Eno1 PE=1 SV=4	0	85	1634	37	47702	40	Rattus norvegicus OX=10116
Checked	Confidence	Annotated Sequence	Modifications	# Protein Groups	Master Protein Accessions	Positions in Master Proteins	Abundance Ratio: (Sample) / (Control)	Abundance Ratio Adj. P-Value: (Sample) / (Control)	Found in Sample: [S20] F20: Control, Control	Found in Sample: [S1] F1: Sample, eIOP	Found in Sample: [S2] F2: Sample, eIOP	Found in Sample: [S3] F3: Sample, eIOP	Found in Sample: [S4] F4: Sample, eIOP	Found in Sample: [S5] F5: Sample, eIOP	Found in Sample: [S6] F6: Sample, eIOP	Found in Sample: [S7] F7: Sample, eIOP	Found in Sample: [S8] F8: Sample, eIOP	Found in Sample: [S9] F9: Sample, eIOP	Found in Sample: [S10] F10: Sample, eIOP	Found in Sample: [S11] F11: Sample, eIOP	Found in Sample: [S12] F12: Sample, eIOP	Confidence (by Search Engine): Mascot	Ions Score (by Search Engine): Mascot	Species Names	Top Apex RT [min]
FALSE	High	[K].LLSSQKYQILLYNGDVDMACNFMGDEWFVDSLNQK.[V]	1xCarbamidomethyl [C20]; 2xOxidation [M18; M23]	1	Q6AYS3	Q6AYS3 [379-413]	1.276	0.885335	Not Found	Not Found	Not Found	Peak Found	Not Found	Not Found	Not Found	Not Found	Not Found	Not Found	Not Found	Not Found	Not Found	High	24	Rattus norvegicus OX=10116	42.46
	Checked	Protein FDR Confidence: Mascot	Accession	Exp. q-value: Mascot	Species Map	# Peptides	MW [kDa]	calc. pI	# Protein Groups	Modifications	Species Names
	FALSE	High	Q6AYS3	0.475	Rattus norvegicus OX=10116	2	51.2	5.24	1		Rattus norvegicus OX=10116
FALSE	High	[K].LLSSQKYQILLYNGDVDMACNFMGDEWFVDSLNQK.[V]	1xCarbamidomethyl [C20]; 5xDeamidated [Q5; Q8; N21; N33; Q34]; 2xOxidation [M18; M23]	1	Q6AYS3	Q6AYS3 [379-413]			Not Found	Not Found	Not Found	Not Found	Not Found	Not Found	Not Found	High	Not Found	Not Found	Not Found	Not Found	Not Found	High	21	Rattus norvegicus OX=10116
	Checked	Protein FDR Confidence: Mascot	Accession	Exp. q-value: Mascot	Species Map	# Peptides	MW [kDa]	calc. pI	# Protein Groups	Modifications	Species Names
	FALSE	High	Q6AYS3	0.475	Rattus norvegicus OX=10116	2	51.2	5.24	1		Rattus norvegicus OX=10116
FALSE	High	[R].KALHIPESLPR.[W]		1	Q6AYS3	Q6AYS3 [343-353]	1.094	0.941133	Peak Found	Peak Found	Peak Found	High	High	Peak Found	Peak Found	Peak Found	Peak Found	Peak Found	Peak Found	Peak Found	Peak Found	High	16	Rattus norvegicus OX=10116	24.6
	Checked	Protein FDR Confidence: Mascot	Accession	Exp. q-value: Mascot	Species Map	# Peptides	MW [kDa]	calc. pI	# Protein Groups	Modifications	Species Names
	FALSE	High	Q6AYS3	0.475	Rattus norvegicus OX=10116	2	51.2	5.24	1		Rattus norvegicus OX=10116
High	P63018	Heat shock cognate 71 kDa protein OS=Rattus norvegicus OX=10116 GN=Hspa8 PE=1 SV=1	0	52	891	1	28377	39	Rattus norvegicus OX=10116
Checked	Confidence	Annotated Sequence	Modifications	# Protein Groups	Master Protein Accessions	Positions in Master Proteins	Abundance Ratio: (Sample) / (Control)	Abundance Ratio Adj. P-Value: (Sample) / (Control)	Found in Sample: [S20] F20: Control, Control	Found in Sample: [S1] F1: Sample, eIOP	Found in Sample: [S2] F2: Sample, eIOP	Found in Sample: [S3] F3: Sample, eIOP	Found in Sample: [S4] F4: Sample, eIOP	Found in Sample: [S5] F5: Sample, eIOP	Found in Sample: [S6] F6: Sample, eIOP	Found in Sample: [S7] F7: Sample, eIOP	Found in Sample: [S8] F8: Sample, eIOP	Found in Sample: [S9] F9: Sample, eIOP	Found in Sample: [S10] F10: Sample, eIOP	Found in Sample: [S11] F11: Sample, eIOP	Found in Sample: [S12] F12: Sample, eIOP	Confidence (by Search Engine): Mascot	Ions Score (by Search Engine): Mascot	Species Names	Top Apex RT [min]
FALSE	High	[K].TQEQNNLEEAADNLLQVLSVRK.[G]	2xDeamidated [Q/N]	1	D3Z954	D3Z954 [348-369]	1.026	0.98131	Peak Found	Peak Found	Peak Found	Peak Found	High	Peak Found	Peak Found	Peak Found	Peak Found	Not Found	Not Found	Peak Found	High	High	30	Rattus norvegicus OX=10116	34.75
	Checked	Protein FDR Confidence: Mascot	Accession	Exp. q-value: Mascot	Species Map	# Peptides	MW [kDa]	calc. pI	# Protein Groups	Modifications	Species Names
	FALSE	High	D3Z954	0.407	Rattus norvegicus OX=10116	2	59.8	7.23	1		Rattus norvegicus OX=10116
FALSE	High	[R].EQSNQVEK.[L]	2xDeamidated [N4; Q5]	1	D3Z954	D3Z954 [334-341]	0.01	8.63e-17	Not Found	Not Found	Not Found	Not Found	Not Found	Not Found	Not Found	Not Found	Not Found	Not Found	Not Found	Not Found	Not Found	High	16	Rattus norvegicus OX=10116	10.39
	Checked	Protein FDR Confidence: Mascot	Accession	Exp. q-value: Mascot	Species Map	# Peptides	MW [kDa]	calc. pI	# Protein Groups	Modifications	Species Names
	FALSE	High	D3Z954	0.407	Rattus norvegicus OX=10116	2	59.8	7.23	1		Rattus norvegicus OX=10116
High	P16617	Phosphoglycerate kinase 1 OS=Rattus norvegicus OX=10116 GN=Pgk1 PE=1 SV=2	0	89	922	21	25132	39	Rattus norvegicus OX=10116
Checked	Confidence	Annotated Sequence	Modifications	# Protein Groups	Master Protein Accessions	Positions in Master Proteins	Abundance Ratio: (Sample) / (Control)	Abundance Ratio Adj. P-Value: (Sample) / (Control)	Found in Sample: [S20] F20: Control, Control	Found in Sample: [S1] F1: Sample, eIOP	Found in Sample: [S2] F2: Sample, eIOP	Found in Sample: [S3] F3: Sample, eIOP	Found in Sample: [S4] F4: Sample, eIOP	Found in Sample: [S5] F5: Sample, eIOP	Found in Sample: [S6] F6: Sample, eIOP	Found in Sample: [S7] F7: Sample, eIOP	Found in Sample: [S8] F8: Sample, eIOP	Found in Sample: [S9] F9: Sample, eIOP	Found in Sample: [S10] F10: Sample, eIOP	Found in Sample: [S11] F11: Sample, eIOP	Found in Sample: [S12] F12: Sample, eIOP	Confidence (by Search Engine): Mascot	Ions Score (by Search Engine): Mascot	Species Names	Top Apex RT [min]
FALSE	High	[R].LQSSGIQPEAFVTLEK.[L]		1	A0A096MJH6	A0A096MJH6 [252-267]	1.191	0.949563	Peak Found	High	High	High	High	Peak Found	High	High	High	Peak Found	Not Found	Peak Found	High	High	62	Rattus norvegicus OX=10116	45.58
	Checked	Protein FDR Confidence: Mascot	Accession	Exp. q-value: Mascot	Species Map	# Peptides	MW [kDa]	calc. pI	# Protein Groups	Modifications	Species Names
	FALSE	High	A0A096MJH6	0.003	Rattus norvegicus OX=10116	4	39.3	5.16	1		Rattus norvegicus OX=10116
FALSE	High	[R].RIDLSSNSISSIHNDALR.[L]		1	A0A096MJH6	A0A096MJH6 [200-217]	1.042	0.976324	Peak Found	Peak Found	Peak Found	Peak Found	Peak Found	Peak Found	Peak Found	High	Peak Found	Peak Found	Peak Found	High	Peak Found	High	54	Rattus norvegicus OX=10116	33.6
	Checked	Protein FDR Confidence: Mascot	Accession	Exp. q-value: Mascot	Species Map	# Peptides	MW [kDa]	calc. pI	# Protein Groups	Modifications	Species Names
	FALSE	High	A0A096MJH6	0.003	Rattus norvegicus OX=10116	4	39.3	5.16	1		Rattus norvegicus OX=10116
FALSE	High	[R].IDLSSNSISSIHNDALR.[L]		1	A0A096MJH6	A0A096MJH6 [201-217]	0.48	0.865879	Not Found	Not Found	Not Found	Peak Found	High	Not Found	Not Found	High	Peak Found	Peak Found	Not Found	Peak Found	Peak Found	High	19	Rattus norvegicus OX=10116	37.5
	Checked	Protein FDR Confidence: Mascot	Accession	Exp. q-value: Mascot	Species Map	# Peptides	MW [kDa]	calc. pI	# Protein Groups	Modifications	Species Names
	FALSE	High	A0A096MJH6	0.003	Rattus norvegicus OX=10116	4	39.3	5.16	1		Rattus norvegicus OX=10116
FALSE	High	[R].LPVGRFT.[-]		1	A0A096MJH6	A0A096MJH6 [346-352]	2.419	0.266672	Peak Found	Peak Found	Peak Found	Peak Found	Peak Found	Peak Found	Peak Found	Peak Found	Peak Found	High	Peak Found	Not Found	Not Found	High	17	Rattus norvegicus OX=10116	26.99
	Checked	Protein FDR Confidence: Mascot	Accession	Exp. q-value: Mascot	Species Map	# Peptides	MW [kDa]	calc. pI	# Protein Groups	Modifications	Species Names
	FALSE	High	A0A096MJH6	0.003	Rattus norvegicus OX=10116	4	39.3	5.16	1		Rattus norvegicus OX=10116
High	P06687	Sodium/potassium-transporting ATPase subunit alpha-3 OS=Rattus norvegicus OX=10116 GN=Atp1a3 PE=1 SV=2	0	43	294	22	8369	39	Rattus norvegicus OX=10116
Checked	Confidence	Annotated Sequence	Modifications	# Protein Groups	Master Protein Accessions	Positions in Master Proteins	Abundance Ratio: (Sample) / (Control)	Abundance Ratio Adj. P-Value: (Sample) / (Control)	Found in Sample: [S20] F20: Control, Control	Found in Sample: [S1] F1: Sample, eIOP	Found in Sample: [S2] F2: Sample, eIOP	Found in Sample: [S3] F3: Sample, eIOP	Found in Sample: [S4] F4: Sample, eIOP	Found in Sample: [S5] F5: Sample, eIOP	Found in Sample: [S6] F6: Sample, eIOP	Found in Sample: [S7] F7: Sample, eIOP	Found in Sample: [S8] F8: Sample, eIOP	Found in Sample: [S9] F9: Sample, eIOP	Found in Sample: [S10] F10: Sample, eIOP	Found in Sample: [S11] F11: Sample, eIOP	Found in Sample: [S12] F12: Sample, eIOP	Confidence (by Search Engine): Mascot	Ions Score (by Search Engine): Mascot	Species Names	Top Apex RT [min]
FALSE	High	[M].PGVTVKDVNQQEFVR.[A]		1	D4A6G6	D4A6G6 [2-16]	1.032	0.982684	Peak Found	Not Found	Peak Found	Peak Found	Peak Found	Not Found	Not Found	Peak Found	Peak Found	Peak Found	Not Found	Not Found	Peak Found	High	27	Rattus norvegicus OX=10116	29.56
	Checked	Protein FDR Confidence: Mascot	Accession	Exp. q-value: Mascot	Species Map	# Peptides	MW [kDa]	calc. pI	# Protein Groups	Modifications	Species Names
	FALSE	High	D4A6G6	0.251	Rattus norvegicus OX=10116	3	16.1	10.4	1		Rattus norvegicus OX=10116
FALSE	High	[-].MPGVTVKDVNQQEFVR.[A]	2xDeamidated [N10; Q11]	1	D4A6G6	D4A6G6 [1-16]			High	Not Found	Not Found	Not Found	Not Found	Not Found	Not Found	Not Found	Not Found	Not Found	Not Found	Not Found	Not Found	High	22	Rattus norvegicus OX=10116
	Checked	Protein FDR Confidence: Mascot	Accession	Exp. q-value: Mascot	Species Map	# Peptides	MW [kDa]	calc. pI	# Protein Groups	Modifications	Species Names
	FALSE	High	D4A6G6	0.251	Rattus norvegicus OX=10116	3	16.1	10.4	1		Rattus norvegicus OX=10116
FALSE	High	[-].MPGVTVK.[D]	1xOxidation [M1]	1	D4A6G6	D4A6G6 [1-7]	4.212	0.0279359	Not Found	Peak Found	Peak Found	Peak Found	Peak Found	Peak Found	Peak Found	Peak Found	Peak Found	Peak Found	Peak Found	Peak Found	High	High	21	Rattus norvegicus OX=10116	18.68
	Checked	Protein FDR Confidence: Mascot	Accession	Exp. q-value: Mascot	Species Map	# Peptides	MW [kDa]	calc. pI	# Protein Groups	Modifications	Species Names
	FALSE	High	D4A6G6	0.251	Rattus norvegicus OX=10116	3	16.1	10.4	1		Rattus norvegicus OX=10116
High	P82995	Heat shock protein HSP 90-alpha OS=Rattus norvegicus OX=10116 GN=Hsp90aa1 PE=1 SV=3	0	51	648	32	17743	39	Rattus norvegicus OX=10116
Checked	Confidence	Annotated Sequence	Modifications	# Protein Groups	Master Protein Accessions	Positions in Master Proteins	Abundance Ratio: (Sample) / (Control)	Abundance Ratio Adj. P-Value: (Sample) / (Control)	Found in Sample: [S20] F20: Control, Control	Found in Sample: [S1] F1: Sample, eIOP	Found in Sample: [S2] F2: Sample, eIOP	Found in Sample: [S3] F3: Sample, eIOP	Found in Sample: [S4] F4: Sample, eIOP	Found in Sample: [S5] F5: Sample, eIOP	Found in Sample: [S6] F6: Sample, eIOP	Found in Sample: [S7] F7: Sample, eIOP	Found in Sample: [S8] F8: Sample, eIOP	Found in Sample: [S9] F9: Sample, eIOP	Found in Sample: [S10] F10: Sample, eIOP	Found in Sample: [S11] F11: Sample, eIOP	Found in Sample: [S12] F12: Sample, eIOP	Confidence (by Search Engine): Mascot	Ions Score (by Search Engine): Mascot	Species Names	Top Apex RT [min]
FALSE	High	[K].ALDFIASK.[G]		2	Q8R4I6; Q9QXQ0	Q8R4I6 [109-116]; Q9QXQ0 [115-122]	0.685	0.959798	Not Found	Not Found	Not Found	Peak Found	Peak Found	Peak Found	Peak Found	Peak Found	High	Peak Found	Peak Found	Not Found	Not Found	High	35	Rattus norvegicus OX=10116	31.35
	Checked	Protein FDR Confidence: Mascot	Accession	Exp. q-value: Mascot	Species Map	# Peptides	MW [kDa]	calc. pI	# Protein Groups	Modifications	Species Names
	FALSE	High	Q9QXQ0	0	Rattus norvegicus OX=10116	12	104.8	5.44	1		Rattus norvegicus OX=10116
	FALSE	High	Q8R4I6	0.295	Rattus norvegicus OX=10116	2	102.9	5.45	1		Rattus norvegicus OX=10116
FALSE	High	[R].MEKLLETIDQLQLEFAR.[R]		1	Q8R4I6	Q8R4I6 [513-529]	100	8.63e-17	Not Found	Not Found	Not Found	Peak Found	Peak Found	Not Found	Not Found	High	Peak Found	Not Found	Not Found	Not Found	Not Found	High	16	Rattus norvegicus OX=10116	41.46
	Checked	Protein FDR Confidence: Mascot	Accession	Exp. q-value: Mascot	Species Map	# Peptides	MW [kDa]	calc. pI	# Protein Groups	Modifications	Species Names
	FALSE	High	Q8R4I6	0.295	Rattus norvegicus OX=10116	2	102.9	5.45	1		Rattus norvegicus OX=10116
High	P69897	Tubulin beta-5 chain OS=Rattus norvegicus OX=10116 GN=Tubb5 PE=1 SV=1	0	86	1411	7	41612	38	Rattus norvegicus OX=10116
Checked	Confidence	Annotated Sequence	Modifications	# Protein Groups	Master Protein Accessions	Positions in Master Proteins	Abundance Ratio: (Sample) / (Control)	Abundance Ratio Adj. P-Value: (Sample) / (Control)	Found in Sample: [S20] F20: Control, Control	Found in Sample: [S1] F1: Sample, eIOP	Found in Sample: [S2] F2: Sample, eIOP	Found in Sample: [S3] F3: Sample, eIOP	Found in Sample: [S4] F4: Sample, eIOP	Found in Sample: [S5] F5: Sample, eIOP	Found in Sample: [S6] F6: Sample, eIOP	Found in Sample: [S7] F7: Sample, eIOP	Found in Sample: [S8] F8: Sample, eIOP	Found in Sample: [S9] F9: Sample, eIOP	Found in Sample: [S10] F10: Sample, eIOP	Found in Sample: [S11] F11: Sample, eIOP	Found in Sample: [S12] F12: Sample, eIOP	Confidence (by Search Engine): Mascot	Ions Score (by Search Engine): Mascot	Species Names	Top Apex RT [min]
FALSE	High	[K].DSLRQLEAMVQQDPR.[H]	1xDeamidated [Q5]; 1xOxidation [M9]	1	D3ZE49	D3ZE49 [734-748]	0.847	0.999427	Peak Found	Peak Found	Peak Found	Peak Found	Peak Found	Peak Found	Peak Found	Peak Found	High	Peak Found	Peak Found	Not Found	Not Found	High	19	Rattus norvegicus OX=10116	14.63
	Checked	Protein FDR Confidence: Mascot	Accession	Exp. q-value: Mascot	Species Map	# Peptides	MW [kDa]	calc. pI	# Protein Groups	Modifications	Species Names
	FALSE	High	D3ZE49	0.868	Rattus norvegicus OX=10116	2	87.5	4.78	1		Rattus norvegicus OX=10116
FALSE	High	[K].KQSLLEAVASK.[E]	1xDeamidated [Q2]	1	D3ZE49	D3ZE49 [774-784]	1.569	0.710967	Not Found	Not Found	Not Found	Peak Found	Not Found	Not Found	Peak Found	Peak Found	Not Found	High	Peak Found	Not Found	Not Found	High	13	Rattus norvegicus OX=10116	20.8
	Checked	Protein FDR Confidence: Mascot	Accession	Exp. q-value: Mascot	Species Map	# Peptides	MW [kDa]	calc. pI	# Protein Groups	Modifications	Species Names
	FALSE	High	D3ZE49	0.868	Rattus norvegicus OX=10116	2	87.5	4.78	1		Rattus norvegicus OX=10116
High	P85108	Tubulin beta-2A chain OS=Rattus norvegicus OX=10116 GN=Tubb2a PE=1 SV=1	0	86	1400	3	42106	37	Rattus norvegicus OX=10116
Checked	Confidence	Annotated Sequence	Modifications	# Protein Groups	Master Protein Accessions	Positions in Master Proteins	Abundance Ratio: (Sample) / (Control)	Abundance Ratio Adj. P-Value: (Sample) / (Control)	Found in Sample: [S20] F20: Control, Control	Found in Sample: [S1] F1: Sample, eIOP	Found in Sample: [S2] F2: Sample, eIOP	Found in Sample: [S3] F3: Sample, eIOP	Found in Sample: [S4] F4: Sample, eIOP	Found in Sample: [S5] F5: Sample, eIOP	Found in Sample: [S6] F6: Sample, eIOP	Found in Sample: [S7] F7: Sample, eIOP	Found in Sample: [S8] F8: Sample, eIOP	Found in Sample: [S9] F9: Sample, eIOP	Found in Sample: [S10] F10: Sample, eIOP	Found in Sample: [S11] F11: Sample, eIOP	Found in Sample: [S12] F12: Sample, eIOP	Confidence (by Search Engine): Mascot	Ions Score (by Search Engine): Mascot	Species Names	Top Apex RT [min]
FALSE	High	[R].AFGFSHLEALLDDSKELQR.[F]		1	B2RYG6	B2RYG6 [95-113]	1.209	0.949161	High	Not Found	Not Found	High	High	Not Found	Not Found	Peak Found	High	High	Peak Found	High	High	High	75	Rattus norvegicus OX=10116	52.71
	Checked	Protein FDR Confidence: Mascot	Accession	Exp. q-value: Mascot	Species Map	# Peptides	MW [kDa]	calc. pI	# Protein Groups	Modifications	Species Names
	FALSE	High	B2RYG6	0.01	Rattus norvegicus OX=10116	3	31.3	4.94	1		Rattus norvegicus OX=10116
FALSE	High	[R].LLTSGYLQR.[E]		1	B2RYG6	B2RYG6 [177-185]	1.52	0.838245	Peak Found	Peak Found	High	Peak Found	Peak Found	High	Peak Found	Peak Found	Peak Found	High	Peak Found	Peak Found	Peak Found	High	37	Rattus norvegicus OX=10116	30.67
	Checked	Protein FDR Confidence: Mascot	Accession	Exp. q-value: Mascot	Species Map	# Peptides	MW [kDa]	calc. pI	# Protein Groups	Modifications	Species Names
	FALSE	High	B2RYG6	0.01	Rattus norvegicus OX=10116	3	31.3	4.94	1		Rattus norvegicus OX=10116
FALSE	High	[R].AFGFSHLEALLDDSKELQR.[F]	1xDeamidated [Q18]	1	B2RYG6	B2RYG6 [95-113]	1.004	0.972378	Not Found	Peak Found	Not Found	Peak Found	Not Found	Not Found	Not Found	Not Found	Not Found	Peak Found	Peak Found	Not Found	Not Found	High	33	Rattus norvegicus OX=10116	53.34
	Checked	Protein FDR Confidence: Mascot	Accession	Exp. q-value: Mascot	Species Map	# Peptides	MW [kDa]	calc. pI	# Protein Groups	Modifications	Species Names
	FALSE	High	B2RYG6	0.01	Rattus norvegicus OX=10116	3	31.3	4.94	1		Rattus norvegicus OX=10116
FALSE	High	[K].VYLLYRPGHYDILYK.[-]		1	B2RYG6	B2RYG6 [257-271]	0.313	0.485228	Not Found	Not Found	Not Found	Peak Found	High	Not Found	Not Found	Peak Found	Peak Found	Not Found	Not Found	Not Found	Not Found	High	32	Rattus norvegicus OX=10116	41.63
	Checked	Protein FDR Confidence: Mascot	Accession	Exp. q-value: Mascot	Species Map	# Peptides	MW [kDa]	calc. pI	# Protein Groups	Modifications	Species Names
	FALSE	High	B2RYG6	0.01	Rattus norvegicus OX=10116	3	31.3	4.94	1		Rattus norvegicus OX=10116
FALSE	High	[R].LLTSGYLQR.[E]	1xDeamidated [Q8]	1	B2RYG6	B2RYG6 [177-185]			Not Found	Not Found	Not Found	Not Found	Not Found	Not Found	Not Found	Not Found	Not Found	Not Found	Not Found	Not Found	Not Found	High	25	Rattus norvegicus OX=10116
	Checked	Protein FDR Confidence: Mascot	Accession	Exp. q-value: Mascot	Species Map	# Peptides	MW [kDa]	calc. pI	# Protein Groups	Modifications	Species Names
	FALSE	High	B2RYG6	0.01	Rattus norvegicus OX=10116	3	31.3	4.94	1		Rattus norvegicus OX=10116
High	G3V7U4	Lamin-B1 OS=Rattus norvegicus OX=10116 GN=Lmnb1 PE=1 SV=1	0	63	400	34	9658	37	Rattus norvegicus OX=10116
Checked	Confidence	Annotated Sequence	Modifications	# Protein Groups	Master Protein Accessions	Positions in Master Proteins	Abundance Ratio: (Sample) / (Control)	Abundance Ratio Adj. P-Value: (Sample) / (Control)	Found in Sample: [S20] F20: Control, Control	Found in Sample: [S1] F1: Sample, eIOP	Found in Sample: [S2] F2: Sample, eIOP	Found in Sample: [S3] F3: Sample, eIOP	Found in Sample: [S4] F4: Sample, eIOP	Found in Sample: [S5] F5: Sample, eIOP	Found in Sample: [S6] F6: Sample, eIOP	Found in Sample: [S7] F7: Sample, eIOP	Found in Sample: [S8] F8: Sample, eIOP	Found in Sample: [S9] F9: Sample, eIOP	Found in Sample: [S10] F10: Sample, eIOP	Found in Sample: [S11] F11: Sample, eIOP	Found in Sample: [S12] F12: Sample, eIOP	Confidence (by Search Engine): Mascot	Ions Score (by Search Engine): Mascot	Species Names	Top Apex RT [min]
FALSE	High	[K].SLQGILK.[T]	1xDeamidated [Q3]	1	F1M076	F1M076 [421-427]	100	8.63e-17	Not Found	Not Found	Not Found	Not Found	Not Found	Not Found	Not Found	Not Found	Not Found	Not Found	Not Found	High	Peak Found	High	21	Rattus norvegicus OX=10116	6.5
	Checked	Protein FDR Confidence: Mascot	Accession	Exp. q-value: Mascot	Species Map	# Peptides	MW [kDa]	calc. pI	# Protein Groups	Modifications	Species Names
	FALSE	High	F1M076	0.737	Rattus norvegicus OX=10116	2	80.5	9.16	1		Rattus norvegicus OX=10116
FALSE	High	[K].QFQSQNMGKSLQGILK.[T]	3xDeamidated [Q5; N6; Q12]	1	F1M076	F1M076 [412-427]	1.652	0.806036	Peak Found	Not Found	Not Found	Peak Found	Peak Found	Not Found	Not Found	Peak Found	Peak Found	Peak Found	Peak Found	Not Found	Not Found	High	17	Rattus norvegicus OX=10116	32.11
	Checked	Protein FDR Confidence: Mascot	Accession	Exp. q-value: Mascot	Species Map	# Peptides	MW [kDa]	calc. pI	# Protein Groups	Modifications	Species Names
	FALSE	High	F1M076	0.737	Rattus norvegicus OX=10116	2	80.5	9.16	1		Rattus norvegicus OX=10116
High	P15887	S-arrestin OS=Rattus norvegicus OX=10116 GN=Sag PE=1 SV=1	0	90	1047	37	27764	37	Rattus norvegicus OX=10116
Checked	Confidence	Annotated Sequence	Modifications	# Protein Groups	Master Protein Accessions	Positions in Master Proteins	Abundance Ratio: (Sample) / (Control)	Abundance Ratio Adj. P-Value: (Sample) / (Control)	Found in Sample: [S20] F20: Control, Control	Found in Sample: [S1] F1: Sample, eIOP	Found in Sample: [S2] F2: Sample, eIOP	Found in Sample: [S3] F3: Sample, eIOP	Found in Sample: [S4] F4: Sample, eIOP	Found in Sample: [S5] F5: Sample, eIOP	Found in Sample: [S6] F6: Sample, eIOP	Found in Sample: [S7] F7: Sample, eIOP	Found in Sample: [S8] F8: Sample, eIOP	Found in Sample: [S9] F9: Sample, eIOP	Found in Sample: [S10] F10: Sample, eIOP	Found in Sample: [S11] F11: Sample, eIOP	Found in Sample: [S12] F12: Sample, eIOP	Confidence (by Search Engine): Mascot	Ions Score (by Search Engine): Mascot	Species Names	Top Apex RT [min]
FALSE	High	[R].DLLRLSTSSYSQVR.[N]		1	A0A0G2K9R9	A0A0G2K9R9 [970-983]			Not Found	Not Found	Not Found	Not Found	Not Found	Not Found	Not Found	Not Found	Not Found	Not Found	Not Found	High	Not Found	High	19	Rattus norvegicus OX=10116
	Checked	Protein FDR Confidence: Mascot	Accession	Exp. q-value: Mascot	Species Map	# Peptides	MW [kDa]	calc. pI	# Protein Groups	Modifications	Species Names
	FALSE	High	A0A0G2K9R9	0.785	Rattus norvegicus OX=10116	2	211	7.12	1		Rattus norvegicus OX=10116
FALSE	High	[R].LLEDEQLEVR.[E]		1	A0A0G2K9R9	A0A0G2K9R9 [1693-1702]	1.353	0.786611	Peak Found	Peak Found	Peak Found	Peak Found	Peak Found	Peak Found	Peak Found	Peak Found	High	Peak Found	Peak Found	Peak Found	Peak Found	High	19	Rattus norvegicus OX=10116	24.34
	Checked	Protein FDR Confidence: Mascot	Accession	Exp. q-value: Mascot	Species Map	# Peptides	MW [kDa]	calc. pI	# Protein Groups	Modifications	Species Names
	FALSE	High	A0A0G2K9R9	0.785	Rattus norvegicus OX=10116	2	211	7.12	1		Rattus norvegicus OX=10116
High	Q3KRE8	Tubulin beta-2B chain OS=Rattus norvegicus OX=10116 GN=Tubb2b PE=1 SV=1	0	86	1361	1	39884	36	Rattus norvegicus OX=10116
Checked	Confidence	Annotated Sequence	Modifications	# Protein Groups	Master Protein Accessions	Positions in Master Proteins	Abundance Ratio: (Sample) / (Control)	Abundance Ratio Adj. P-Value: (Sample) / (Control)	Found in Sample: [S20] F20: Control, Control	Found in Sample: [S1] F1: Sample, eIOP	Found in Sample: [S2] F2: Sample, eIOP	Found in Sample: [S3] F3: Sample, eIOP	Found in Sample: [S4] F4: Sample, eIOP	Found in Sample: [S5] F5: Sample, eIOP	Found in Sample: [S6] F6: Sample, eIOP	Found in Sample: [S7] F7: Sample, eIOP	Found in Sample: [S8] F8: Sample, eIOP	Found in Sample: [S9] F9: Sample, eIOP	Found in Sample: [S10] F10: Sample, eIOP	Found in Sample: [S11] F11: Sample, eIOP	Found in Sample: [S12] F12: Sample, eIOP	Confidence (by Search Engine): Mascot	Ions Score (by Search Engine): Mascot	Species Names	Top Apex RT [min]
FALSE	High	[K].SYCAEIAHNVSSK.[N]	1xCarbamidomethyl [C3]	1	P62912	P62912 [94-106]	0.35	0.491034	Not Found	Not Found	Not Found	Peak Found	Peak Found	Not Found	Not Found	Peak Found	Peak Found	Not Found	Not Found	Not Found	Peak Found	High	71	Rattus norvegicus OX=10116	22.21
	Checked	Protein FDR Confidence: Mascot	Accession	Exp. q-value: Mascot	Species Map	# Peptides	MW [kDa]	calc. pI	# Protein Groups	Modifications	Species Names
	FALSE	High	P62912	0.093	Rattus norvegicus OX=10116	3	15.9	11.33	1		Rattus norvegicus OX=10116
FALSE	High	[R].AAQLAIR.[V]	1xDeamidated [Q3]	1	P62912	P62912 [115-121]	0.557	0.920933	Peak Found	Peak Found	Peak Found	Peak Found	Peak Found	Peak Found	Peak Found	Peak Found	High	Peak Found	Peak Found	Peak Found	Peak Found	High	27	Rattus norvegicus OX=10116	18.24
	Checked	Protein FDR Confidence: Mascot	Accession	Exp. q-value: Mascot	Species Map	# Peptides	MW [kDa]	calc. pI	# Protein Groups	Modifications	Species Names
	FALSE	High	P62912	0.093	Rattus norvegicus OX=10116	3	15.9	11.33	1		Rattus norvegicus OX=10116
FALSE	High	[M].AALRPLVKPK.[I]		1	P62912	P62912 [2-11]	0.521	0.751377	Peak Found	Peak Found	Peak Found	Peak Found	Peak Found	Peak Found	Peak Found	Peak Found	Peak Found	Peak Found	Peak Found	Peak Found	Not Found	High	14	Rattus norvegicus OX=10116	13.92
	Checked	Protein FDR Confidence: Mascot	Accession	Exp. q-value: Mascot	Species Map	# Peptides	MW [kDa]	calc. pI	# Protein Groups	Modifications	Species Names
	FALSE	High	P62912	0.093	Rattus norvegicus OX=10116	3	15.9	11.33	1		Rattus norvegicus OX=10116
High	G3V7C6	Tubulin beta chain OS=Rattus norvegicus OX=10116 GN=Tubb4b PE=1 SV=2	0	77	1215	2	34764	36	Rattus norvegicus OX=10116
Checked	Confidence	Annotated Sequence	Modifications	# Protein Groups	Master Protein Accessions	Positions in Master Proteins	Abundance Ratio: (Sample) / (Control)	Abundance Ratio Adj. P-Value: (Sample) / (Control)	Found in Sample: [S20] F20: Control, Control	Found in Sample: [S1] F1: Sample, eIOP	Found in Sample: [S2] F2: Sample, eIOP	Found in Sample: [S3] F3: Sample, eIOP	Found in Sample: [S4] F4: Sample, eIOP	Found in Sample: [S5] F5: Sample, eIOP	Found in Sample: [S6] F6: Sample, eIOP	Found in Sample: [S7] F7: Sample, eIOP	Found in Sample: [S8] F8: Sample, eIOP	Found in Sample: [S9] F9: Sample, eIOP	Found in Sample: [S10] F10: Sample, eIOP	Found in Sample: [S11] F11: Sample, eIOP	Found in Sample: [S12] F12: Sample, eIOP	Confidence (by Search Engine): Mascot	Ions Score (by Search Engine): Mascot	Species Names	Top Apex RT [min]
FALSE	High	[K].WNGLHSPIGGQSR.[L]	2xDeamidated [N2; Q11]	1	D3ZRU9	D3ZRU9 [911-923]	2.108	0.548154	Not Found	Peak Found	Peak Found	Peak Found	Peak Found	Peak Found	Peak Found	Peak Found	Peak Found	High	Peak Found	Not Found	Peak Found	High	20	Rattus norvegicus OX=10116	11.2
	Checked	Protein FDR Confidence: Mascot	Accession	Exp. q-value: Mascot	Species Map	# Peptides	MW [kDa]	calc. pI	# Protein Groups	Modifications	Species Names
	FALSE	High	D3ZRU9	0.725	Rattus norvegicus OX=10116	3	135.2	8.37	1		Rattus norvegicus OX=10116
FALSE	High	[K].NKTQCAASVGIGSNILLAR.[M]	1xCarbamidomethyl [C5]; 1xDeamidated [N14]	1	D3ZRU9	D3ZRU9 [598-616]	100	8.63e-17	Not Found	Not Found	Not Found	Peak Found	Peak Found	Not Found	Not Found	High	Peak Found	Peak Found	Peak Found	Not Found	Not Found	High	19	Rattus norvegicus OX=10116	37.57
	Checked	Protein FDR Confidence: Mascot	Accession	Exp. q-value: Mascot	Species Map	# Peptides	MW [kDa]	calc. pI	# Protein Groups	Modifications	Species Names
	FALSE	High	D3ZRU9	0.725	Rattus norvegicus OX=10116	3	135.2	8.37	1		Rattus norvegicus OX=10116
FALSE	High	[K].NPLLQLKPPAMK.[D]	2xDeamidated [N1; Q5]; 1xOxidation [M11]	1	D3ZRU9	D3ZRU9 [1058-1069]	0.943	0.984432	Peak Found	Peak Found	Peak Found	Peak Found	Peak Found	Peak Found	Peak Found	Peak Found	Peak Found	Peak Found	Peak Found	Peak Found	Peak Found	High	15	Rattus norvegicus OX=10116	31.98
	Checked	Protein FDR Confidence: Mascot	Accession	Exp. q-value: Mascot	Species Map	# Peptides	MW [kDa]	calc. pI	# Protein Groups	Modifications	Species Names
	FALSE	High	D3ZRU9	0.725	Rattus norvegicus OX=10116	3	135.2	8.37	1		Rattus norvegicus OX=10116
High	A0A0G2JZ69	Spectrin alpha chain, non-erythrocytic 1 OS=Rattus norvegicus OX=10116 GN=Sptan1 PE=1 SV=1	0	19	241	2	6224	36	Rattus norvegicus OX=10116
Checked	Confidence	Annotated Sequence	Modifications	# Protein Groups	Master Protein Accessions	Positions in Master Proteins	Abundance Ratio: (Sample) / (Control)	Abundance Ratio Adj. P-Value: (Sample) / (Control)	Found in Sample: [S20] F20: Control, Control	Found in Sample: [S1] F1: Sample, eIOP	Found in Sample: [S2] F2: Sample, eIOP	Found in Sample: [S3] F3: Sample, eIOP	Found in Sample: [S4] F4: Sample, eIOP	Found in Sample: [S5] F5: Sample, eIOP	Found in Sample: [S6] F6: Sample, eIOP	Found in Sample: [S7] F7: Sample, eIOP	Found in Sample: [S8] F8: Sample, eIOP	Found in Sample: [S9] F9: Sample, eIOP	Found in Sample: [S10] F10: Sample, eIOP	Found in Sample: [S11] F11: Sample, eIOP	Found in Sample: [S12] F12: Sample, eIOP	Confidence (by Search Engine): Mascot	Ions Score (by Search Engine): Mascot	Species Names	Top Apex RT [min]
FALSE	High	[R].LRNAMLISAMNTSPDTSMLLDK.[V]	2xDeamidated [N3; N11]; 2xOxidation [M5; M10]	1	D3ZS69	D3ZS69 [327-348]	0.679	0.962604	Not Found	Not Found	Peak Found	Not Found	Not Found	Peak Found	Peak Found	High	Not Found	Peak Found	Not Found	Not Found	Peak Found	High	25	Rattus norvegicus OX=10116	38.07
	Checked	Protein FDR Confidence: Mascot	Accession	Exp. q-value: Mascot	Species Map	# Peptides	MW [kDa]	calc. pI	# Protein Groups	Modifications	Species Names
	FALSE	High	D3ZS69	0.48	Rattus norvegicus OX=10116	4	255.1	6.92	1		Rattus norvegicus OX=10116
FALSE	High	[R].NAMLISAMNTSPDTSMLLDKVPPPVADDVSR.[S]	2xOxidation [M8; M16]	1	D3ZS69	D3ZS69 [329-359]	0.305	0.495136	Peak Found	Not Found	Not Found	High	Peak Found	Peak Found	Not Found	Peak Found	Not Found	Peak Found	Not Found	Peak Found	Peak Found	High	20	Rattus norvegicus OX=10116	35.44
	Checked	Protein FDR Confidence: Mascot	Accession	Exp. q-value: Mascot	Species Map	# Peptides	MW [kDa]	calc. pI	# Protein Groups	Modifications	Species Names
	FALSE	High	D3ZS69	0.48	Rattus norvegicus OX=10116	4	255.1	6.92	1		Rattus norvegicus OX=10116
FALSE	High	[R].NAMLISAMNTSPDTSMLLDK.[V]	1xDeamidated [N9]; 2xOxidation [M3; M8]	1	D3ZS69	D3ZS69 [329-348]	1.164	0.917455	Not Found	Not Found	Not Found	Peak Found	Peak Found	Not Found	Not Found	Peak Found	High	Peak Found	Not Found	Not Found	Not Found	High	19	Rattus norvegicus OX=10116	33.52
	Checked	Protein FDR Confidence: Mascot	Accession	Exp. q-value: Mascot	Species Map	# Peptides	MW [kDa]	calc. pI	# Protein Groups	Modifications	Species Names
	FALSE	High	D3ZS69	0.48	Rattus norvegicus OX=10116	4	255.1	6.92	1		Rattus norvegicus OX=10116
FALSE	High	[K].ISDGVVK.[F]		1	D3ZS69	D3ZS69 [583-589]	0.91	0.990027	Peak Found	Peak Found	Not Found	Peak Found	Peak Found	Peak Found	Peak Found	High	Peak Found	Peak Found	Peak Found	Peak Found	Peak Found	High	14	Rattus norvegicus OX=10116	20.49
	Checked	Protein FDR Confidence: Mascot	Accession	Exp. q-value: Mascot	Species Map	# Peptides	MW [kDa]	calc. pI	# Protein Groups	Modifications	Species Names
	FALSE	High	D3ZS69	0.48	Rattus norvegicus OX=10116	4	255.1	6.92	1		Rattus norvegicus OX=10116
High	A0A0G2K6U1	Vesicle-fusing ATPase OS=Rattus norvegicus OX=10116 GN=Nsf PE=1 SV=1	0	55	371	36	8864	36	Rattus norvegicus OX=10116
Checked	Confidence	Annotated Sequence	Modifications	# Protein Groups	Master Protein Accessions	Positions in Master Proteins	Abundance Ratio: (Sample) / (Control)	Abundance Ratio Adj. P-Value: (Sample) / (Control)	Found in Sample: [S20] F20: Control, Control	Found in Sample: [S1] F1: Sample, eIOP	Found in Sample: [S2] F2: Sample, eIOP	Found in Sample: [S3] F3: Sample, eIOP	Found in Sample: [S4] F4: Sample, eIOP	Found in Sample: [S5] F5: Sample, eIOP	Found in Sample: [S6] F6: Sample, eIOP	Found in Sample: [S7] F7: Sample, eIOP	Found in Sample: [S8] F8: Sample, eIOP	Found in Sample: [S9] F9: Sample, eIOP	Found in Sample: [S10] F10: Sample, eIOP	Found in Sample: [S11] F11: Sample, eIOP	Found in Sample: [S12] F12: Sample, eIOP	Confidence (by Search Engine): Mascot	Ions Score (by Search Engine): Mascot	Species Names	Top Apex RT [min]
FALSE	High	[K].VQFWIINAQGEK.[H]		2	A0A0G2JZT4; A0A0G2K4P9	A0A0G2JZT4 [90-101]; A0A0G2K4P9 [102-113]			Not Found	Not Found	Not Found	Not Found	Not Found	Not Found	Not Found	Not Found	Not Found	Not Found	Not Found	Not Found	Not Found	High	17	Rattus norvegicus OX=10116
	Checked	Protein FDR Confidence: Mascot	Accession	Exp. q-value: Mascot	Species Map	# Peptides	MW [kDa]	calc. pI	# Protein Groups	Modifications	Species Names
	FALSE	High	A0A0G2JZT4	0.882	Rattus norvegicus OX=10116	2	41.2	5.76	1		Rattus norvegicus OX=10116
	FALSE	High	A0A0G2K4P9	0.886	Rattus norvegicus OX=10116	2	42.9	6.57	1		Rattus norvegicus OX=10116
FALSE	High	[R].NLSVKYAIPTLILADLHSTEHLK.[T]	1xDeamidated [N1]	1	A0A0G2K4P9	A0A0G2K4P9 [298-320]	0.419	0.768033	Not Found	Not Found	Not Found	High	Peak Found	Not Found	Not Found	Not Found	Not Found	Not Found	Not Found	Not Found	Not Found	High	17	Rattus norvegicus OX=10116	60.02
	Checked	Protein FDR Confidence: Mascot	Accession	Exp. q-value: Mascot	Species Map	# Peptides	MW [kDa]	calc. pI	# Protein Groups	Modifications	Species Names
	FALSE	High	A0A0G2K4P9	0.886	Rattus norvegicus OX=10116	2	42.9	6.57	1		Rattus norvegicus OX=10116
High	Q6IRK8	Spectrin alpha chain, non-erythrocytic 1 OS=Rattus norvegicus OX=10116 GN=Sptan1 PE=1 SV=1	0	19	224	1	5991	35	Rattus norvegicus OX=10116
Checked	Confidence	Annotated Sequence	Modifications	# Protein Groups	Master Protein Accessions	Positions in Master Proteins	Abundance Ratio: (Sample) / (Control)	Abundance Ratio Adj. P-Value: (Sample) / (Control)	Found in Sample: [S20] F20: Control, Control	Found in Sample: [S1] F1: Sample, eIOP	Found in Sample: [S2] F2: Sample, eIOP	Found in Sample: [S3] F3: Sample, eIOP	Found in Sample: [S4] F4: Sample, eIOP	Found in Sample: [S5] F5: Sample, eIOP	Found in Sample: [S6] F6: Sample, eIOP	Found in Sample: [S7] F7: Sample, eIOP	Found in Sample: [S8] F8: Sample, eIOP	Found in Sample: [S9] F9: Sample, eIOP	Found in Sample: [S10] F10: Sample, eIOP	Found in Sample: [S11] F11: Sample, eIOP	Found in Sample: [S12] F12: Sample, eIOP	Confidence (by Search Engine): Mascot	Ions Score (by Search Engine): Mascot	Species Names	Top Apex RT [min]
FALSE	High	[K].TSQTVATFLDELAR.[K]		1	P24155	P24155 [287-300]	0.406	0.628173	Not Found	Peak Found	Peak Found	Peak Found	Peak Found	Peak Found	Peak Found	High	Peak Found	Peak Found	Not Found	Not Found	Not Found	High	51	Rattus norvegicus OX=10116	57.17
	Checked	Protein FDR Confidence: Mascot	Accession	Exp. q-value: Mascot	Species Map	# Peptides	MW [kDa]	calc. pI	# Protein Groups	Modifications	Species Names
	FALSE	High	P24155	0.014	Rattus norvegicus OX=10116	5	78.3	5.94	1		Rattus norvegicus OX=10116
FALSE	High	[K].VDQVLHTQTDVDPAEEYAR.[SL]		1	P24155	P24155 [560-578]	0.989	0.959429	Not Found	Not Found	Not Found	High	High	Not Found	Not Found	High	High	Peak Found	Not Found	Not Found	Not Found	High	37	Rattus norvegicus OX=10116	33.52
	Checked	Protein FDR Confidence: Mascot	Accession	Exp. q-value: Mascot	Species Map	# Peptides	MW [kDa]	calc. pI	# Protein Groups	Modifications	Species Names
	FALSE	High	P24155	0.014	Rattus norvegicus OX=10116	5	78.3	5.94	1		Rattus norvegicus OX=10116
FALSE	High	[R].TSILRPGGSEDASTMLK.[Q]		1	P24155	P24155 [643-659]	1.543	0.832107	Peak Found	Not Found	Peak Found	Peak Found	Peak Found	Peak Found	Peak Found	High	High	Peak Found	Not Found	Not Found	Not Found	High	29	Rattus norvegicus OX=10116	32.23
	Checked	Protein FDR Confidence: Mascot	Accession	Exp. q-value: Mascot	Species Map	# Peptides	MW [kDa]	calc. pI	# Protein Groups	Modifications	Species Names
	FALSE	High	P24155	0.014	Rattus norvegicus OX=10116	5	78.3	5.94	1		Rattus norvegicus OX=10116
FALSE	High	[R].ALTTQLIEQTK.[C]		1	P24155	P24155 [35-45]	0.722	0.953443	Peak Found	High	Peak Found	Peak Found	Peak Found	Peak Found	Peak Found	Peak Found	Peak Found	Peak Found	Peak Found	Peak Found	Peak Found	High	25	Rattus norvegicus OX=10116	31.95
	Checked	Protein FDR Confidence: Mascot	Accession	Exp. q-value: Mascot	Species Map	# Peptides	MW [kDa]	calc. pI	# Protein Groups	Modifications	Species Names
	FALSE	High	P24155	0.014	Rattus norvegicus OX=10116	5	78.3	5.94	1		Rattus norvegicus OX=10116
FALSE	High	[R].QANAGLFNLR.[Q]	1xDeamidated [N3]	1	P24155	P24155 [544-553]	1.114	0.951246	Peak Found	Peak Found	Peak Found	Peak Found	Peak Found	Peak Found	Peak Found	Peak Found	Not Found	Peak Found	High	Not Found	Peak Found	High	21	Rattus norvegicus OX=10116	35.75
	Checked	Protein FDR Confidence: Mascot	Accession	Exp. q-value: Mascot	Species Map	# Peptides	MW [kDa]	calc. pI	# Protein Groups	Modifications	Species Names
	FALSE	High	P24155	0.014	Rattus norvegicus OX=10116	5	78.3	5.94	1		Rattus norvegicus OX=10116
FALSE	High	[R].QANAGLFNLR.[Q]		1	P24155	P24155 [544-553]	100	8.63e-17	Not Found	Not Found	Not Found	Not Found	Not Found	Not Found	Not Found	Peak Found	High	Peak Found	Peak Found	Not Found	Peak Found	High	20	Rattus norvegicus OX=10116	35.67
	Checked	Protein FDR Confidence: Mascot	Accession	Exp. q-value: Mascot	Species Map	# Peptides	MW [kDa]	calc. pI	# Protein Groups	Modifications	Species Names
	FALSE	High	P24155	0.014	Rattus norvegicus OX=10116	5	78.3	5.94	1		Rattus norvegicus OX=10116
High	M0R8M9	Uncharacterized protein OS=Rattus norvegicus OX=10116 PE=3 SV=2	0	48	649	1	19283	35	Rattus norvegicus OX=10116
Checked	Confidence	Annotated Sequence	Modifications	# Protein Groups	Master Protein Accessions	Positions in Master Proteins	Abundance Ratio: (Sample) / (Control)	Abundance Ratio Adj. P-Value: (Sample) / (Control)	Found in Sample: [S20] F20: Control, Control	Found in Sample: [S1] F1: Sample, eIOP	Found in Sample: [S2] F2: Sample, eIOP	Found in Sample: [S3] F3: Sample, eIOP	Found in Sample: [S4] F4: Sample, eIOP	Found in Sample: [S5] F5: Sample, eIOP	Found in Sample: [S6] F6: Sample, eIOP	Found in Sample: [S7] F7: Sample, eIOP	Found in Sample: [S8] F8: Sample, eIOP	Found in Sample: [S9] F9: Sample, eIOP	Found in Sample: [S10] F10: Sample, eIOP	Found in Sample: [S11] F11: Sample, eIOP	Found in Sample: [S12] F12: Sample, eIOP	Confidence (by Search Engine): Mascot	Ions Score (by Search Engine): Mascot	Species Names	Top Apex RT [min]
FALSE	High	[K].VGSGDTNNFPYLEK.[T]		1	B1WC26	B1WC26 [132-145]	1.118	0.949161	Peak Found	Not Found	High	Peak Found	Peak Found	High	Peak Found	Peak Found	Peak Found	Peak Found	Not Found	Not Found	Not Found	High	66	Rattus norvegicus OX=10116	36.33
	Checked	Protein FDR Confidence: Mascot	Accession	Exp. q-value: Mascot	Species Map	# Peptides	MW [kDa]	calc. pI	# Protein Groups	Modifications	Species Names
	FALSE	High	B1WC26	0.012	Rattus norvegicus OX=10116	8	40	6.84	1		Rattus norvegicus OX=10116
FALSE	High	[M].PLELELCPGR.[W]	1xCarbamidomethyl [C7]	1	B1WC26	B1WC26 [2-11]	0.906	0.98835	Not Found	Not Found	Not Found	Peak Found	Not Found	Not Found	Not Found	Peak Found	High	Not Found	Not Found	Peak Found	Peak Found	High	45	Rattus norvegicus OX=10116	38.98
	Checked	Protein FDR Confidence: Mascot	Accession	Exp. q-value: Mascot	Species Map	# Peptides	MW [kDa]	calc. pI	# Protein Groups	Modifications	Species Names
	FALSE	High	B1WC26	0.012	Rattus norvegicus OX=10116	8	40	6.84	1		Rattus norvegicus OX=10116
FALSE	High	[K].GSDHLASLEPGELAELVR.[S]		1	B1WC26	B1WC26 [247-264]	1.098	0.976979	Peak Found	Not Found	Not Found	Peak Found	High	Not Found	Not Found	High	High	Peak Found	Peak Found	Peak Found	Peak Found	High	38	Rattus norvegicus OX=10116	49.11
	Checked	Protein FDR Confidence: Mascot	Accession	Exp. q-value: Mascot	Species Map	# Peptides	MW [kDa]	calc. pI	# Protein Groups	Modifications	Species Names
	FALSE	High	B1WC26	0.012	Rattus norvegicus OX=10116	8	40	6.84	1		Rattus norvegicus OX=10116
FALSE	High	[K].VGSGDTNNFPYLEK.[T]	1xDeamidated [N7]	1	B1WC26	B1WC26 [132-145]			Not Found	Not Found	High	Not Found	Not Found	Not Found	Not Found	Not Found	Not Found	Not Found	Not Found	Not Found	Not Found	High	32	Rattus norvegicus OX=10116
	Checked	Protein FDR Confidence: Mascot	Accession	Exp. q-value: Mascot	Species Map	# Peptides	MW [kDa]	calc. pI	# Protein Groups	Modifications	Species Names
	FALSE	High	B1WC26	0.012	Rattus norvegicus OX=10116	8	40	6.84	1		Rattus norvegicus OX=10116
FALSE	High	[K].ALERPYTSK.[H]		1	B1WC26	B1WC26 [66-74]	100	8.63e-17	Not Found	Not Found	Not Found	Not Found	Not Found	Not Found	Not Found	Peak Found	Peak Found	High	Not Found	Not Found	Not Found	High	24	Rattus norvegicus OX=10116	10.91
	Checked	Protein FDR Confidence: Mascot	Accession	Exp. q-value: Mascot	Species Map	# Peptides	MW [kDa]	calc. pI	# Protein Groups	Modifications	Species Names
	FALSE	High	B1WC26	0.012	Rattus norvegicus OX=10116	8	40	6.84	1		Rattus norvegicus OX=10116
FALSE	High	[K].VKIPAGTILTLDMLTVK.[V]		1	B1WC26	B1WC26 [299-315]	0.323	0.435216	Not Found	Not Found	Not Found	High	Peak Found	Not Found	Not Found	Peak Found	Peak Found	Not Found	Not Found	Not Found	Not Found	High	22	Rattus norvegicus OX=10116	55.31
	Checked	Protein FDR Confidence: Mascot	Accession	Exp. q-value: Mascot	Species Map	# Peptides	MW [kDa]	calc. pI	# Protein Groups	Modifications	Species Names
	FALSE	High	B1WC26	0.012	Rattus norvegicus OX=10116	8	40	6.84	1		Rattus norvegicus OX=10116
FALSE	High	[R].WVGGQHPCFIIAEIGQNHQGDLDVAKR.[M]	1xCarbamidomethyl [C8]	1	B1WC26	B1WC26 [12-38]	0.284	0.405617	Not Found	Not Found	Not Found	Peak Found	High	Not Found	Not Found	Peak Found	Peak Found	Peak Found	Not Found	Peak Found	Not Found	High	17	Rattus norvegicus OX=10116	42.23
	Checked	Protein FDR Confidence: Mascot	Accession	Exp. q-value: Mascot	Species Map	# Peptides	MW [kDa]	calc. pI	# Protein Groups	Modifications	Species Names
	FALSE	High	B1WC26	0.012	Rattus norvegicus OX=10116	8	40	6.84	1		Rattus norvegicus OX=10116
FALSE	High	[R].HITLDKTWK.[G]		1	B1WC26	B1WC26 [238-246]	0.786	0.999746	Peak Found	Not Found	Not Found	Peak Found	Peak Found	Peak Found	Peak Found	Peak Found	Peak Found	Peak Found	Peak Found	High	High	High	16	Rattus norvegicus OX=10116	20.06
	Checked	Protein FDR Confidence: Mascot	Accession	Exp. q-value: Mascot	Species Map	# Peptides	MW [kDa]	calc. pI	# Protein Groups	Modifications	Species Names
	FALSE	High	B1WC26	0.012	Rattus norvegicus OX=10116	8	40	6.84	1		Rattus norvegicus OX=10116
FALSE	High	[K].QVYQIVKPLNPNFCFLQCTSAYPLQPEDANLR.[V]	2xCarbamidomethyl [C14; C18]; 2xDeamidated [N12; Q17]	1	B1WC26	B1WC26 [167-198]			Not Found	Not Found	Not Found	High	Not Found	Not Found	Not Found	Not Found	Not Found	Not Found	Not Found	Not Found	Not Found	High	16	Rattus norvegicus OX=10116
	Checked	Protein FDR Confidence: Mascot	Accession	Exp. q-value: Mascot	Species Map	# Peptides	MW [kDa]	calc. pI	# Protein Groups	Modifications	Species Names
	FALSE	High	B1WC26	0.012	Rattus norvegicus OX=10116	8	40	6.84	1		Rattus norvegicus OX=10116
FALSE	High	[K].QVYQIVKPLNPNFCFLQCTSAYPLQPEDANLR.[V]	2xCarbamidomethyl [C14; C18]	1	B1WC26	B1WC26 [167-198]	1.211	0.879534	Not Found	Not Found	Not Found	Peak Found	High	Not Found	Not Found	Not Found	Not Found	Not Found	Not Found	Not Found	Not Found	High	16	Rattus norvegicus OX=10116	58.82
	Checked	Protein FDR Confidence: Mascot	Accession	Exp. q-value: Mascot	Species Map	# Peptides	MW [kDa]	calc. pI	# Protein Groups	Modifications	Species Names
	FALSE	High	B1WC26	0.012	Rattus norvegicus OX=10116	8	40	6.84	1		Rattus norvegicus OX=10116
High	B4F7C2	Tubulin beta chain OS=Rattus norvegicus OX=10116 GN=Tubb4a PE=1 SV=1	0	82	971	8	26968	35	Rattus norvegicus OX=10116
Checked	Confidence	Annotated Sequence	Modifications	# Protein Groups	Master Protein Accessions	Positions in Master Proteins	Abundance Ratio: (Sample) / (Control)	Abundance Ratio Adj. P-Value: (Sample) / (Control)	Found in Sample: [S20] F20: Control, Control	Found in Sample: [S1] F1: Sample, eIOP	Found in Sample: [S2] F2: Sample, eIOP	Found in Sample: [S3] F3: Sample, eIOP	Found in Sample: [S4] F4: Sample, eIOP	Found in Sample: [S5] F5: Sample, eIOP	Found in Sample: [S6] F6: Sample, eIOP	Found in Sample: [S7] F7: Sample, eIOP	Found in Sample: [S8] F8: Sample, eIOP	Found in Sample: [S9] F9: Sample, eIOP	Found in Sample: [S10] F10: Sample, eIOP	Found in Sample: [S11] F11: Sample, eIOP	Found in Sample: [S12] F12: Sample, eIOP	Confidence (by Search Engine): Mascot	Ions Score (by Search Engine): Mascot	Species Names	Top Apex RT [min]
FALSE	High	[R].GCDALNSSLECLAAEYPMVK.[F]	2xCarbamidomethyl [C2; C11]; 1xOxidation [M18]	1	P20942	P20942 [147-166]	1.014	0.987801	Not Found	High	High	High	High	High	High	High	High	Peak Found	Not Found	High	High	High	138	Rattus norvegicus OX=10116	53.58
	Checked	Protein FDR Confidence: Mascot	Accession	Exp. q-value: Mascot	Species Map	# Peptides	MW [kDa]	calc. pI	# Protein Groups	Modifications	Species Names
	FALSE	High	P20942	0	Rattus norvegicus OX=10116	14	28.1	4.67	1		Rattus norvegicus OX=10116
FALSE	High	[R].GCDALNSSLECLAAEYPMVK.[F]	2xCarbamidomethyl [C2; C11]	1	P20942	P20942 [147-166]	0.434	0.693699	High	High	High	High	High	Peak Found	Peak Found	High	High	High	Peak Found	High	High	High	118	Rattus norvegicus OX=10116	58.01
	Checked	Protein FDR Confidence: Mascot	Accession	Exp. q-value: Mascot	Species Map	# Peptides	MW [kDa]	calc. pI	# Protein Groups	Modifications	Species Names
	FALSE	High	P20942	0	Rattus norvegicus OX=10116	14	28.1	4.67	1		Rattus norvegicus OX=10116
FALSE	High	[R].YGFVYELETGEQFLETIEKEQK.[V]		1	P20942	P20942 [111-132]	0.125	0.00557763	High	Not Found	Not Found	High	High	Not Found	Not Found	High	High	Peak Found	High	High	High	High	84	Rattus norvegicus OX=10116	69.93
	Checked	Protein FDR Confidence: Mascot	Accession	Exp. q-value: Mascot	Species Map	# Peptides	MW [kDa]	calc. pI	# Protein Groups	Modifications	Species Names
	FALSE	High	P20942	0	Rattus norvegicus OX=10116	14	28.1	4.67	1		Rattus norvegicus OX=10116
FALSE	High	[R].GCDALNSSLECLAAEYPMVK.[F]	2xCarbamidomethyl [C2; C11]; 1xDeamidated [N6]	1	P20942	P20942 [147-166]	0.699	0.977947	Peak Found	High	High	Peak Found	High	High	High	Peak Found	Not Found	Not Found	Peak Found	High	High	High	78	Rattus norvegicus OX=10116	57.88
	Checked	Protein FDR Confidence: Mascot	Accession	Exp. q-value: Mascot	Species Map	# Peptides	MW [kDa]	calc. pI	# Protein Groups	Modifications	Species Names
	FALSE	High	P20942	0	Rattus norvegicus OX=10116	14	28.1	4.67	1		Rattus norvegicus OX=10116
FALSE	High	[R].ASNTGAGDRFSSDVLPTLLVYK.[G]		1	P20942	P20942 [172-193]	1.386	0.755487	High	High	High	High	High	High	High	High	High	High	High	High	High	High	78	Rattus norvegicus OX=10116	50.11
	Checked	Protein FDR Confidence: Mascot	Accession	Exp. q-value: Mascot	Species Map	# Peptides	MW [kDa]	calc. pI	# Protein Groups	Modifications	Species Names
	FALSE	High	P20942	0	Rattus norvegicus OX=10116	14	28.1	4.67	1		Rattus norvegicus OX=10116
FALSE	High	[R].EIHDLGQTNTEDEDIE.[-]		1	P20942	P20942 [231-246]	1.392	0.832424	High	High	High	High	High	High	High	High	High	Peak Found	High	High	High	High	77	Rattus norvegicus OX=10116	31.35
	Checked	Protein FDR Confidence: Mascot	Accession	Exp. q-value: Mascot	Species Map	# Peptides	MW [kDa]	calc. pI	# Protein Groups	Modifications	Species Names
	FALSE	High	P20942	0	Rattus norvegicus OX=10116	14	28.1	4.67	1		Rattus norvegicus OX=10116
FALSE	High	[R].GCDALNSSLECLAAEYPMVK.[F]	2xCarbamidomethyl [C2; C11]; 1xDeamidated [N6]; 1xOxidation [M18]	1	P20942	P20942 [147-166]	0.185	0.022013	Not Found	High	High	Peak Found	Not Found	High	Not Found	High	Not Found	Not Found	Not Found	Not Found	High	High	71	Rattus norvegicus OX=10116	52.88
	Checked	Protein FDR Confidence: Mascot	Accession	Exp. q-value: Mascot	Species Map	# Peptides	MW [kDa]	calc. pI	# Protein Groups	Modifications	Species Names
	FALSE	High	P20942	0	Rattus norvegicus OX=10116	14	28.1	4.67	1		Rattus norvegicus OX=10116
FALSE	High	[R].FSSDVLPTLLVYK.[G]		1	P20942	P20942 [181-193]	0.853	0.999719	High	Peak Found	High	High	High	High	High	High	High	High	High	High	High	High	67	Rattus norvegicus OX=10116	55.54
	Checked	Protein FDR Confidence: Mascot	Accession	Exp. q-value: Mascot	Species Map	# Peptides	MW [kDa]	calc. pI	# Protein Groups	Modifications	Species Names
	FALSE	High	P20942	0	Rattus norvegicus OX=10116	14	28.1	4.67	1		Rattus norvegicus OX=10116
FALSE	High	[K].MSIQEYELIHQDKEDEGCLR.[K]	1xCarbamidomethyl [C18]	1	P20942	P20942 [72-91]	1.092	0.959326	High	Peak Found	Not Found	High	High	Not Found	Not Found	High	High	High	Not Found	High	High	High	65	Rattus norvegicus OX=10116	35.14
	Checked	Protein FDR Confidence: Mascot	Accession	Exp. q-value: Mascot	Species Map	# Peptides	MW [kDa]	calc. pI	# Protein Groups	Modifications	Species Names
	FALSE	High	P20942	0	Rattus norvegicus OX=10116	14	28.1	4.67	1		Rattus norvegicus OX=10116
FALSE	High	[R].YGFVYELETGEQFLETIEKEQK.[V]	1xDeamidated [Q]	1	P20942	P20942 [111-132]	0.182	0.409222	Peak Found	Not Found	Not Found	Not Found	High	Not Found	Not Found	Not Found	Peak Found	High	Not Found	Not Found	High	High	59	Rattus norvegicus OX=10116	71.11
	Checked	Protein FDR Confidence: Mascot	Accession	Exp. q-value: Mascot	Species Map	# Peptides	MW [kDa]	calc. pI	# Protein Groups	Modifications	Species Names
	FALSE	High	P20942	0	Rattus norvegicus OX=10116	14	28.1	4.67	1		Rattus norvegicus OX=10116
FALSE	High	[R].YGFVYELETGEQFLETIEKEQK.[V]	2xDeamidated [Q12; Q21]	1	P20942	P20942 [111-132]			High	Not Found	Not Found	Not Found	Not Found	Not Found	Not Found	Not Found	Not Found	Not Found	High	Not Found	Not Found	High	51	Rattus norvegicus OX=10116
	Checked	Protein FDR Confidence: Mascot	Accession	Exp. q-value: Mascot	Species Map	# Peptides	MW [kDa]	calc. pI	# Protein Groups	Modifications	Species Names
	FALSE	High	P20942	0	Rattus norvegicus OX=10116	14	28.1	4.67	1		Rattus norvegicus OX=10116
FALSE	High	[K].MSIQEYELIHQDKEDEGCLR.[K]	1xCarbamidomethyl [C18]; 2xDeamidated [Q4; Q11]	1	P20942	P20942 [72-91]			Not Found	Not Found	Not Found	Not Found	Not Found	Not Found	Not Found	Not Found	Not Found	Not Found	Not Found	Not Found	Not Found	High	47	Rattus norvegicus OX=10116
	Checked	Protein FDR Confidence: Mascot	Accession	Exp. q-value: Mascot	Species Map	# Peptides	MW [kDa]	calc. pI	# Protein Groups	Modifications	Species Names
	FALSE	High	P20942	0	Rattus norvegicus OX=10116	14	28.1	4.67	1		Rattus norvegicus OX=10116
FALSE	High	[R].ASNTGAGDRFSSDVLPTLLVYK.[G]	1xDeamidated [N3]	1	P20942	P20942 [172-193]	1.694	0.681175	High	Peak Found	Peak Found	Peak Found	High	High	High	High	High	Peak Found	Not Found	Not Found	High	High	43	Rattus norvegicus OX=10116	53.79
	Checked	Protein FDR Confidence: Mascot	Accession	Exp. q-value: Mascot	Species Map	# Peptides	MW [kDa]	calc. pI	# Protein Groups	Modifications	Species Names
	FALSE	High	P20942	0	Rattus norvegicus OX=10116	14	28.1	4.67	1		Rattus norvegicus OX=10116
FALSE	High	[R].EIHDLGQTNTEDEDIE.[-]	1xDeamidated [N9]	1	P20942	P20942 [231-246]			High	Not Found	Not Found	Not Found	Not Found	Not Found	Not Found	Not Found	Not Found	Not Found	Not Found	Not Found	Not Found	High	42	Rattus norvegicus OX=10116
	Checked	Protein FDR Confidence: Mascot	Accession	Exp. q-value: Mascot	Species Map	# Peptides	MW [kDa]	calc. pI	# Protein Groups	Modifications	Species Names
	FALSE	High	P20942	0	Rattus norvegicus OX=10116	14	28.1	4.67	1		Rattus norvegicus OX=10116
FALSE	High	[R].RQCMQDMHQK.[L]	1xCarbamidomethyl [C3]	1	P20942	P20942 [95-104]	100	8.63e-17	Not Found	Not Found	Not Found	Not Found	Not Found	Not Found	Not Found	Not Found	Not Found	Not Found	Not Found	High	High	High	42	Rattus norvegicus OX=10116	4.42
	Checked	Protein FDR Confidence: Mascot	Accession	Exp. q-value: Mascot	Species Map	# Peptides	MW [kDa]	calc. pI	# Protein Groups	Modifications	Species Names
	FALSE	High	P20942	0	Rattus norvegicus OX=10116	14	28.1	4.67	1		Rattus norvegicus OX=10116
FALSE	High	[R].QCMQDMHQK.[L]	1xCarbamidomethyl [C2]	1	P20942	P20942 [96-104]	100	8.63e-17	Not Found	Not Found	Not Found	Not Found	Not Found	Not Found	Not Found	Not Found	Not Found	Not Found	Not Found	High	High	High	39	Rattus norvegicus OX=10116	5.92
	Checked	Protein FDR Confidence: Mascot	Accession	Exp. q-value: Mascot	Species Map	# Peptides	MW [kDa]	calc. pI	# Protein Groups	Modifications	Species Names
	FALSE	High	P20942	0	Rattus norvegicus OX=10116	14	28.1	4.67	1		Rattus norvegicus OX=10116
FALSE	High	[K].MSIQEYELIHQDKEDEGCLR.[K]	1xCarbamidomethyl [C18]; 1xDeamidated [Q11]	1	P20942	P20942 [72-91]	1.195	0.915362	Not Found	Not Found	Peak Found	Not Found	Not Found	Peak Found	Peak Found	Not Found	Not Found	Not Found	Peak Found	Not Found	Peak Found	High	30	Rattus norvegicus OX=10116	35.14
	Checked	Protein FDR Confidence: Mascot	Accession	Exp. q-value: Mascot	Species Map	# Peptides	MW [kDa]	calc. pI	# Protein Groups	Modifications	Species Names
	FALSE	High	P20942	0	Rattus norvegicus OX=10116	14	28.1	4.67	1		Rattus norvegicus OX=10116
FALSE	High	[R].QMSSPQSR.[D]		1	P20942	P20942 [52-59]	100	8.63e-17	Not Found	Not Found	Not Found	Not Found	Not Found	Not Found	Not Found	Not Found	Not Found	Not Found	Not Found	High	High	High	28	Rattus norvegicus OX=10116	5.78
	Checked	Protein FDR Confidence: Mascot	Accession	Exp. q-value: Mascot	Species Map	# Peptides	MW [kDa]	calc. pI	# Protein Groups	Modifications	Species Names
	FALSE	High	P20942	0	Rattus norvegicus OX=10116	14	28.1	4.67	1		Rattus norvegicus OX=10116
FALSE	High	[K].GVINDWRK.[F]		1	P20942	P20942 [24-31]	1.633	0.743682	Peak Found	Peak Found	High	High	High	High	High	Peak Found	Peak Found	High	High	High	Peak Found	High	27	Rattus norvegicus OX=10116	20.88
	Checked	Protein FDR Confidence: Mascot	Accession	Exp. q-value: Mascot	Species Map	# Peptides	MW [kDa]	calc. pI	# Protein Groups	Modifications	Species Names
	FALSE	High	P20942	0	Rattus norvegicus OX=10116	14	28.1	4.67	1		Rattus norvegicus OX=10116
FALSE	High	[K].GVINDWR.[KR]		2	P20942; Q63737	P20942 [24-30]; Q63737 [61-67]	1.114	0.962872	Not Found	Peak Found	Not Found	Peak Found	Peak Found	Peak Found	Not Found	High	Peak Found	Not Found	Not Found	Peak Found	Peak Found	High	27	Rattus norvegicus OX=10116	28.31
	Checked	Protein FDR Confidence: Mascot	Accession	Exp. q-value: Mascot	Species Map	# Peptides	MW [kDa]	calc. pI	# Protein Groups	Modifications	Species Names
	FALSE	High	P20942	0	Rattus norvegicus OX=10116	14	28.1	4.67	1		Rattus norvegicus OX=10116
	FALSE	High	Q63737	0.364	Rattus norvegicus OX=10116	2	34.3	4.83	1		Rattus norvegicus OX=10116
FALSE	High	[K].VTTIVVNIYEDGVRGCDALNSSLECLAAEYPMVK.[F]	2xCarbamidomethyl [C16; C25]; 1xOxidation [M32]	1	P20942	P20942 [133-166]	0.039	4.9633e-05	Not Found	Not Found	Not Found	Peak Found	Peak Found	Not Found	Not Found	Peak Found	Not Found	Not Found	Not Found	Not Found	Not Found	High	23	Rattus norvegicus OX=10116	67.78
	Checked	Protein FDR Confidence: Mascot	Accession	Exp. q-value: Mascot	Species Map	# Peptides	MW [kDa]	calc. pI	# Protein Groups	Modifications	Species Names
	FALSE	High	P20942	0	Rattus norvegicus OX=10116	14	28.1	4.67	1		Rattus norvegicus OX=10116
FALSE	High	[K].VTTIVVNIYEDGVRGCDALNSSLECLAAEYPMVK.[F]	2xCarbamidomethyl [C16; C25]	1	P20942	P20942 [133-166]	0.025	8.48372e-08	Not Found	Not Found	Not Found	Peak Found	Peak Found	Not Found	Not Found	Peak Found	Not Found	Not Found	Not Found	Not Found	Not Found	High	19	Rattus norvegicus OX=10116	70.43
	Checked	Protein FDR Confidence: Mascot	Accession	Exp. q-value: Mascot	Species Map	# Peptides	MW [kDa]	calc. pI	# Protein Groups	Modifications	Species Names
	FALSE	High	P20942	0	Rattus norvegicus OX=10116	14	28.1	4.67	1		Rattus norvegicus OX=10116
FALSE	High	[R].EIHDLGQTNTEDEDIE.[-]	2xDeamidated [Q7; N9]	1	P20942	P20942 [231-246]			High	Not Found	Not Found	Not Found	Not Found	Not Found	Not Found	Not Found	Not Found	Not Found	Not Found	Not Found	Not Found	High	19	Rattus norvegicus OX=10116
	Checked	Protein FDR Confidence: Mascot	Accession	Exp. q-value: Mascot	Species Map	# Peptides	MW [kDa]	calc. pI	# Protein Groups	Modifications	Species Names
	FALSE	High	P20942	0	Rattus norvegicus OX=10116	14	28.1	4.67	1		Rattus norvegicus OX=10116
FALSE	High	[R].YGFVYELETGEQFLETIEK.[E]		1	P20942	P20942 [111-129]	0.219	0.231491	Not Found	Not Found	Not Found	Peak Found	High	Not Found	Not Found	Peak Found	Peak Found	Not Found	Not Found	Not Found	Not Found	High	18	Rattus norvegicus OX=10116	73.83
	Checked	Protein FDR Confidence: Mascot	Accession	Exp. q-value: Mascot	Species Map	# Peptides	MW [kDa]	calc. pI	# Protein Groups	Modifications	Species Names
	FALSE	High	P20942	0	Rattus norvegicus OX=10116	14	28.1	4.67	1		Rattus norvegicus OX=10116
FALSE	High	[R].QCMQDMHQKLSFGPR.[Y]	1xCarbamidomethyl [C2]	1	P20942	P20942 [96-110]	100	8.63e-17	Not Found	Not Found	Not Found	Not Found	Not Found	Not Found	Not Found	Not Found	Not Found	High	Peak Found	Not Found	Not Found	High	17	Rattus norvegicus OX=10116	26.77
	Checked	Protein FDR Confidence: Mascot	Accession	Exp. q-value: Mascot	Species Map	# Peptides	MW [kDa]	calc. pI	# Protein Groups	Modifications	Species Names
	FALSE	High	P20942	0	Rattus norvegicus OX=10116	14	28.1	4.67	1		Rattus norvegicus OX=10116
High	P05065	Fructose-bisphosphate aldolase A OS=Rattus norvegicus OX=10116 GN=Aldoa PE=1 SV=2	0	96	797	15	26796	34	Rattus norvegicus OX=10116
Checked	Confidence	Annotated Sequence	Modifications	# Protein Groups	Master Protein Accessions	Positions in Master Proteins	Abundance Ratio: (Sample) / (Control)	Abundance Ratio Adj. P-Value: (Sample) / (Control)	Found in Sample: [S20] F20: Control, Control	Found in Sample: [S1] F1: Sample, eIOP	Found in Sample: [S2] F2: Sample, eIOP	Found in Sample: [S3] F3: Sample, eIOP	Found in Sample: [S4] F4: Sample, eIOP	Found in Sample: [S5] F5: Sample, eIOP	Found in Sample: [S6] F6: Sample, eIOP	Found in Sample: [S7] F7: Sample, eIOP	Found in Sample: [S8] F8: Sample, eIOP	Found in Sample: [S9] F9: Sample, eIOP	Found in Sample: [S10] F10: Sample, eIOP	Found in Sample: [S11] F11: Sample, eIOP	Found in Sample: [S12] F12: Sample, eIOP	Confidence (by Search Engine): Mascot	Ions Score (by Search Engine): Mascot	Species Names	Top Apex RT [min]
FALSE	High	[K].QALQESLVQILQPQRR.[V]	1xDeamidated [Q14]	1	Q3KRC3	Q3KRC3 [385-400]			Not Found	Not Found	Not Found	Not Found	Not Found	Not Found	Not Found	Not Found	Not Found	Not Found	Not Found	Not Found	Not Found	High	21	Rattus norvegicus OX=10116
	Checked	Protein FDR Confidence: Mascot	Accession	Exp. q-value: Mascot	Species Map	# Peptides	MW [kDa]	calc. pI	# Protein Groups	Modifications	Species Names
	FALSE	High	Q3KRC3	0.518	Rattus norvegicus OX=10116	2	69.6	8.95	1		Rattus norvegicus OX=10116
FALSE	High	[K].QALQESLVQILQPQRR.[V]		1	Q3KRC3	Q3KRC3 [385-400]	1.577	0.787388	Peak Found	Peak Found	Peak Found	High	Peak Found	Peak Found	Peak Found	Peak Found	Peak Found	Peak Found	Peak Found	Peak Found	Peak Found	High	20	Rattus norvegicus OX=10116	34.76
	Checked	Protein FDR Confidence: Mascot	Accession	Exp. q-value: Mascot	Species Map	# Peptides	MW [kDa]	calc. pI	# Protein Groups	Modifications	Species Names
	FALSE	High	Q3KRC3	0.518	Rattus norvegicus OX=10116	2	69.6	8.95	1		Rattus norvegicus OX=10116
FALSE	High	[R].TEIQQQSALSLLNGTFDFQNDFLRLLR.[E]	4xDeamidated [Q5; Q6; Q19; N20]	1	Q3KRC3	Q3KRC3 [96-122]			Not Found	Not Found	Not Found	Not Found	Not Found	Not Found	Not Found	High	Not Found	Not Found	Not Found	Not Found	Not Found	High	17	Rattus norvegicus OX=10116
	Checked	Protein FDR Confidence: Mascot	Accession	Exp. q-value: Mascot	Species Map	# Peptides	MW [kDa]	calc. pI	# Protein Groups	Modifications	Species Names
	FALSE	High	Q3KRC3	0.518	Rattus norvegicus OX=10116	2	69.6	8.95	1		Rattus norvegicus OX=10116
High	P06685	Sodium/potassium-transporting ATPase subunit alpha-1 OS=Rattus norvegicus OX=10116 GN=Atp1a1 PE=1 SV=1	0	41	231	21	6686	34	Rattus norvegicus OX=10116
Checked	Confidence	Annotated Sequence	Modifications	# Protein Groups	Master Protein Accessions	Positions in Master Proteins	Abundance Ratio: (Sample) / (Control)	Abundance Ratio Adj. P-Value: (Sample) / (Control)	Found in Sample: [S20] F20: Control, Control	Found in Sample: [S1] F1: Sample, eIOP	Found in Sample: [S2] F2: Sample, eIOP	Found in Sample: [S3] F3: Sample, eIOP	Found in Sample: [S4] F4: Sample, eIOP	Found in Sample: [S5] F5: Sample, eIOP	Found in Sample: [S6] F6: Sample, eIOP	Found in Sample: [S7] F7: Sample, eIOP	Found in Sample: [S8] F8: Sample, eIOP	Found in Sample: [S9] F9: Sample, eIOP	Found in Sample: [S10] F10: Sample, eIOP	Found in Sample: [S11] F11: Sample, eIOP	Found in Sample: [S12] F12: Sample, eIOP	Confidence (by Search Engine): Mascot	Ions Score (by Search Engine): Mascot	Species Names	Top Apex RT [min]
FALSE	High	[K].LKDSNAR.[H]	1xDeamidated [N5]	1	A0A140UHX6	A0A140UHX6 [225-231]	0.428	0.89364	Peak Found	Not Found	Not Found	Not Found	Peak Found	Not Found	Not Found	Not Found	Peak Found	Not Found	Not Found	Not Found	Not Found	High	18	Rattus norvegicus OX=10116	12.4
	Checked	Protein FDR Confidence: Mascot	Accession	Exp. q-value: Mascot	Species Map	# Peptides	MW [kDa]	calc. pI	# Protein Groups	Modifications	Species Names
	FALSE	High	A0A140UHX6	0.814	Rattus norvegicus OX=10116	3	267.9	5.45	1		Rattus norvegicus OX=10116
FALSE	High	[K].GNLEVLLFTIQSRMR.[A]	1xDeamidated [N2]; 1xOxidation [M14]	1	A0A140UHX6	A0A140UHX6 [360-374]	0.915	0.999719	Peak Found	High	Peak Found	Peak Found	Peak Found	Peak Found	Peak Found	Peak Found	Peak Found	Peak Found	Peak Found	Not Found	Not Found	High	16	Rattus norvegicus OX=10116	16.71
	Checked	Protein FDR Confidence: Mascot	Accession	Exp. q-value: Mascot	Species Map	# Peptides	MW [kDa]	calc. pI	# Protein Groups	Modifications	Species Names
	FALSE	High	A0A140UHX6	0.814	Rattus norvegicus OX=10116	3	267.9	5.45	1		Rattus norvegicus OX=10116
FALSE	High	[R].VKAQSLPLPSLAGPDASVGK.[K]	1xDeamidated [Q4]	1	A0A140UHX6	A0A140UHX6 [2296-2315]	0.107	0.00144858	Not Found	Not Found	Not Found	High	Peak Found	Not Found	Not Found	Peak Found	Not Found	Peak Found	Peak Found	Not Found	Not Found	High	13	Rattus norvegicus OX=10116	67.88
	Checked	Protein FDR Confidence: Mascot	Accession	Exp. q-value: Mascot	Species Map	# Peptides	MW [kDa]	calc. pI	# Protein Groups	Modifications	Species Names
	FALSE	High	A0A140UHX6	0.814	Rattus norvegicus OX=10116	3	267.9	5.45	1		Rattus norvegicus OX=10116
High	P09117	Fructose-bisphosphate aldolase C OS=Rattus norvegicus OX=10116 GN=Aldoc PE=1 SV=3	0	88	706	30	22516	34	Rattus norvegicus OX=10116
Checked	Confidence	Annotated Sequence	Modifications	# Protein Groups	Master Protein Accessions	Positions in Master Proteins	Abundance Ratio: (Sample) / (Control)	Abundance Ratio Adj. P-Value: (Sample) / (Control)	Found in Sample: [S20] F20: Control, Control	Found in Sample: [S1] F1: Sample, eIOP	Found in Sample: [S2] F2: Sample, eIOP	Found in Sample: [S3] F3: Sample, eIOP	Found in Sample: [S4] F4: Sample, eIOP	Found in Sample: [S5] F5: Sample, eIOP	Found in Sample: [S6] F6: Sample, eIOP	Found in Sample: [S7] F7: Sample, eIOP	Found in Sample: [S8] F8: Sample, eIOP	Found in Sample: [S9] F9: Sample, eIOP	Found in Sample: [S10] F10: Sample, eIOP	Found in Sample: [S11] F11: Sample, eIOP	Found in Sample: [S12] F12: Sample, eIOP	Confidence (by Search Engine): Mascot	Ions Score (by Search Engine): Mascot	Species Names	Top Apex RT [min]
FALSE	High	[M].PLENLEEEGLPKNPDLR.[I]		1	Q6PCT9	Q6PCT9 [2-18]	1.329	0.917455	Peak Found	Not Found	Not Found	Peak Found	Peak Found	Not Found	High	High	Peak Found	High	Peak Found	Peak Found	Not Found	High	54	Rattus norvegicus OX=10116	37.76
	Checked	Protein FDR Confidence: Mascot	Accession	Exp. q-value: Mascot	Species Map	# Peptides	MW [kDa]	calc. pI	# Protein Groups	Modifications	Species Names
	FALSE	High	Q6PCT9	0.096	Rattus norvegicus OX=10116	2	45.6	5.52	1		Rattus norvegicus OX=10116
FALSE	High	[K].IDKVNEIVETNRPDSK.[N]		1	Q6PCT9	Q6PCT9 [347-362]	0.395	0.433348	Not Found	Not Found	Not Found	Peak Found	Not Found	Not Found	Not Found	Not Found	Peak Found	Not Found	Not Found	Not Found	Not Found	High	23	Rattus norvegicus OX=10116	23.27
	Checked	Protein FDR Confidence: Mascot	Accession	Exp. q-value: Mascot	Species Map	# Peptides	MW [kDa]	calc. pI	# Protein Groups	Modifications	Species Names
	FALSE	High	Q6PCT9	0.096	Rattus norvegicus OX=10116	2	45.6	5.52	1		Rattus norvegicus OX=10116
High	P46462	Transitional endoplasmic reticulum ATPase OS=Rattus norvegicus OX=10116 GN=Vcp PE=1 SV=3	0	49	194	33	5330	33	Rattus norvegicus OX=10116
Checked	Confidence	Annotated Sequence	Modifications	# Protein Groups	Master Protein Accessions	Positions in Master Proteins	Abundance Ratio: (Sample) / (Control)	Abundance Ratio Adj. P-Value: (Sample) / (Control)	Found in Sample: [S20] F20: Control, Control	Found in Sample: [S1] F1: Sample, eIOP	Found in Sample: [S2] F2: Sample, eIOP	Found in Sample: [S3] F3: Sample, eIOP	Found in Sample: [S4] F4: Sample, eIOP	Found in Sample: [S5] F5: Sample, eIOP	Found in Sample: [S6] F6: Sample, eIOP	Found in Sample: [S7] F7: Sample, eIOP	Found in Sample: [S8] F8: Sample, eIOP	Found in Sample: [S9] F9: Sample, eIOP	Found in Sample: [S10] F10: Sample, eIOP	Found in Sample: [S11] F11: Sample, eIOP	Found in Sample: [S12] F12: Sample, eIOP	Confidence (by Search Engine): Mascot	Ions Score (by Search Engine): Mascot	Species Names	Top Apex RT [min]
FALSE	High	[R].TPIGSFLGSLASQPATK.[L]		1	P17764	P17764 [47-63]	0.827	0.999746	Peak Found	High	Peak Found	Peak Found	High	Not Found	Not Found	High	High	Peak Found	Not Found	Not Found	Not Found	High	73	Rattus norvegicus OX=10116	51.95
	Checked	Protein FDR Confidence: Mascot	Accession	Exp. q-value: Mascot	Species Map	# Peptides	MW [kDa]	calc. pI	# Protein Groups	Modifications	Species Names
	FALSE	High	P17764	0.011	Rattus norvegicus OX=10116	3	44.7	8.76	1		Rattus norvegicus OX=10116
FALSE	High	[R].IAAFADAAVDPIDFPLAPAYAVPK.[V]		1	P17764	P17764 [309-332]	0.098	0.00889135	Not Found	Not Found	Not Found	High	Peak Found	Not Found	Not Found	Not Found	Not Found	Not Found	Not Found	Not Found	Not Found	High	18	Rattus norvegicus OX=10116	65.88
	Checked	Protein FDR Confidence: Mascot	Accession	Exp. q-value: Mascot	Species Map	# Peptides	MW [kDa]	calc. pI	# Protein Groups	Modifications	Species Names
	FALSE	High	P17764	0.011	Rattus norvegicus OX=10116	3	44.7	8.76	1		Rattus norvegicus OX=10116
FALSE	High	[K].ENGTVTAANASTLNDGAAAVVLMTAEAAQRLK.[V]	3xDeamidated [N2; N9; N14]; 1xOxidation [M23]	1	P17764	P17764 [271-302]	2.617	0.323848	Not Found	Not Found	Not Found	Peak Found	High	Not Found	Not Found	Not Found	Not Found	Peak Found	Not Found	Not Found	Not Found	High	17	Rattus norvegicus OX=10116	47.58
	Checked	Protein FDR Confidence: Mascot	Accession	Exp. q-value: Mascot	Species Map	# Peptides	MW [kDa]	calc. pI	# Protein Groups	Modifications	Species Names
	FALSE	High	P17764	0.011	Rattus norvegicus OX=10116	3	44.7	8.76	1		Rattus norvegicus OX=10116
FALSE	High	[K].ENGTVTAANASTLNDGAAAVVLMTAEAAQRLK.[V]	1xDeamidated [N14]	1	P17764	P17764 [271-302]	100	8.63e-17	Not Found	Not Found	Not Found	Peak Found	High	Not Found	Not Found	Peak Found	Not Found	Peak Found	Not Found	Not Found	Peak Found	High	15	Rattus norvegicus OX=10116	62.93
	Checked	Protein FDR Confidence: Mascot	Accession	Exp. q-value: Mascot	Species Map	# Peptides	MW [kDa]	calc. pI	# Protein Groups	Modifications	Species Names
	FALSE	High	P17764	0.011	Rattus norvegicus OX=10116	3	44.7	8.76	1		Rattus norvegicus OX=10116
High	P13221	Aspartate aminotransferase, cytoplasmic OS=Rattus norvegicus OX=10116 GN=Got1 PE=1 SV=3	0	78	626	33	18204	33	Rattus norvegicus OX=10116
Checked	Confidence	Annotated Sequence	Modifications	# Protein Groups	Master Protein Accessions	Positions in Master Proteins	Abundance Ratio: (Sample) / (Control)	Abundance Ratio Adj. P-Value: (Sample) / (Control)	Found in Sample: [S20] F20: Control, Control	Found in Sample: [S1] F1: Sample, eIOP	Found in Sample: [S2] F2: Sample, eIOP	Found in Sample: [S3] F3: Sample, eIOP	Found in Sample: [S4] F4: Sample, eIOP	Found in Sample: [S5] F5: Sample, eIOP	Found in Sample: [S6] F6: Sample, eIOP	Found in Sample: [S7] F7: Sample, eIOP	Found in Sample: [S8] F8: Sample, eIOP	Found in Sample: [S9] F9: Sample, eIOP	Found in Sample: [S10] F10: Sample, eIOP	Found in Sample: [S11] F11: Sample, eIOP	Found in Sample: [S12] F12: Sample, eIOP	Confidence (by Search Engine): Mascot	Ions Score (by Search Engine): Mascot	Species Names	Top Apex RT [min]
FALSE	High	[R].RPPTPKPPPVGGPQALDTGASQGNLDSLSR.[A]	3xDeamidated [Q14; Q22; N24]	1	D3ZTE7	D3ZTE7 [214-243]			High	Not Found	Not Found	Not Found	Not Found	Not Found	Not Found	Not Found	Not Found	Not Found	Not Found	Not Found	Not Found	High	17	Rattus norvegicus OX=10116
	Checked	Protein FDR Confidence: Mascot	Accession	Exp. q-value: Mascot	Species Map	# Peptides	MW [kDa]	calc. pI	# Protein Groups	Modifications	Species Names
	FALSE	High	D3ZTE7	0.765	Rattus norvegicus OX=10116	4	130.4	7.28	1		Rattus norvegicus OX=10116
FALSE	High	[R].ILAVPVR.[T]		1	D3ZTE7	D3ZTE7 [57-63]	0.328	0.204846	Peak Found	Peak Found	Peak Found	Peak Found	Peak Found	Peak Found	Peak Found	Peak Found	Peak Found	Peak Found	Peak Found	Not Found	Peak Found	High	16	Rattus norvegicus OX=10116	17.68
	Checked	Protein FDR Confidence: Mascot	Accession	Exp. q-value: Mascot	Species Map	# Peptides	MW [kDa]	calc. pI	# Protein Groups	Modifications	Species Names
	FALSE	High	D3ZTE7	0.765	Rattus norvegicus OX=10116	4	130.4	7.28	1		Rattus norvegicus OX=10116
FALSE	High	[R].ETLQTIGPLHGTITVLVIPEGDARISLTYK.[Y]	1xDeamidated [Q4]	1	D3ZTE7	D3ZTE7 [806-835]	0.164	0.0581537	Peak Found	Not Found	Not Found	Peak Found	Peak Found	Not Found	Not Found	Peak Found	Peak Found	Peak Found	Not Found	Peak Found	Peak Found	High	13	Rattus norvegicus OX=10116	58.86
	Checked	Protein FDR Confidence: Mascot	Accession	Exp. q-value: Mascot	Species Map	# Peptides	MW [kDa]	calc. pI	# Protein Groups	Modifications	Species Names
	FALSE	High	D3ZTE7	0.765	Rattus norvegicus OX=10116	4	130.4	7.28	1		Rattus norvegicus OX=10116
FALSE	High	[R].IQELINAAQR.[K]		1	D3ZTE7	D3ZTE7 [1154-1163]	0.01	8.63e-17	Peak Found	Not Found	Not Found	Not Found	Not Found	Not Found	Not Found	Not Found	Not Found	Not Found	Not Found	Not Found	Not Found	High	13	Rattus norvegicus OX=10116	19.5
	Checked	Protein FDR Confidence: Mascot	Accession	Exp. q-value: Mascot	Species Map	# Peptides	MW [kDa]	calc. pI	# Protein Groups	Modifications	Species Names
	FALSE	High	D3ZTE7	0.765	Rattus norvegicus OX=10116	4	130.4	7.28	1		Rattus norvegicus OX=10116
High	P12346	Serotransferrin OS=Rattus norvegicus OX=10116 GN=Tf PE=1 SV=3	0	49	329	32	7301	33	Rattus norvegicus OX=10116
Checked	Confidence	Annotated Sequence	Modifications	# Protein Groups	Master Protein Accessions	Positions in Master Proteins	Abundance Ratio: (Sample) / (Control)	Abundance Ratio Adj. P-Value: (Sample) / (Control)	Found in Sample: [S20] F20: Control, Control	Found in Sample: [S1] F1: Sample, eIOP	Found in Sample: [S2] F2: Sample, eIOP	Found in Sample: [S3] F3: Sample, eIOP	Found in Sample: [S4] F4: Sample, eIOP	Found in Sample: [S5] F5: Sample, eIOP	Found in Sample: [S6] F6: Sample, eIOP	Found in Sample: [S7] F7: Sample, eIOP	Found in Sample: [S8] F8: Sample, eIOP	Found in Sample: [S9] F9: Sample, eIOP	Found in Sample: [S10] F10: Sample, eIOP	Found in Sample: [S11] F11: Sample, eIOP	Found in Sample: [S12] F12: Sample, eIOP	Confidence (by Search Engine): Mascot	Ions Score (by Search Engine): Mascot	Species Names	Top Apex RT [min]
FALSE	High	[R].AQPDVHFFQGLLLGAELIREDIQGALQNYR.[S]	1xDeamidated [Q2]	1	D3ZDV2	D3ZDV2 [130-159]	1.527	0.790656	Not Found	Not Found	Peak Found	Peak Found	Peak Found	Peak Found	Peak Found	Peak Found	Peak Found	High	Peak Found	Peak Found	Peak Found	High	15	Rattus norvegicus OX=10116	38.72
	Checked	Protein FDR Confidence: Mascot	Accession	Exp. q-value: Mascot	Species Map	# Peptides	MW [kDa]	calc. pI	# Protein Groups	Modifications	Species Names
	FALSE	High	D3ZDV2	0.892	Rattus norvegicus OX=10116	2	80	6.43	1		Rattus norvegicus OX=10116
FALSE	High	[R].GNIANPSSPELLHFLFGPLQMIVNTSGGPEFPRSVR.[R]	2xDeamidated [N5; Q20]; 1xOxidation [M21]	1	D3ZDV2	D3ZDV2 [336-371]	0.637	0.965147	Not Found	Not Found	Not Found	Peak Found	Peak Found	Not Found	Not Found	Not Found	Not Found	Not Found	Not Found	Not Found	Not Found	High	13	Rattus norvegicus OX=10116	60.72
	Checked	Protein FDR Confidence: Mascot	Accession	Exp. q-value: Mascot	Species Map	# Peptides	MW [kDa]	calc. pI	# Protein Groups	Modifications	Species Names
	FALSE	High	D3ZDV2	0.892	Rattus norvegicus OX=10116	2	80	6.43	1		Rattus norvegicus OX=10116
High	Q5U300	Ubiquitin-like modifier-activating enzyme 1 OS=Rattus norvegicus OX=10116 GN=Uba1 PE=1 SV=1	0	38	300	22	7709	33	Rattus norvegicus OX=10116
Checked	Confidence	Annotated Sequence	Modifications	# Protein Groups	Master Protein Accessions	Positions in Master Proteins	Abundance Ratio: (Sample) / (Control)	Abundance Ratio Adj. P-Value: (Sample) / (Control)	Found in Sample: [S20] F20: Control, Control	Found in Sample: [S1] F1: Sample, eIOP	Found in Sample: [S2] F2: Sample, eIOP	Found in Sample: [S3] F3: Sample, eIOP	Found in Sample: [S4] F4: Sample, eIOP	Found in Sample: [S5] F5: Sample, eIOP	Found in Sample: [S6] F6: Sample, eIOP	Found in Sample: [S7] F7: Sample, eIOP	Found in Sample: [S8] F8: Sample, eIOP	Found in Sample: [S9] F9: Sample, eIOP	Found in Sample: [S10] F10: Sample, eIOP	Found in Sample: [S11] F11: Sample, eIOP	Found in Sample: [S12] F12: Sample, eIOP	Confidence (by Search Engine): Mascot	Ions Score (by Search Engine): Mascot	Species Names	Top Apex RT [min]
FALSE	High	[R].SEDPDQQYLILNTAR.[K]		1	G3V8A5	G3V8A5 [500-514]	1.242	0.898015	Peak Found	Not Found	Not Found	Peak Found	Peak Found	Not Found	Not Found	High	High	Not Found	Not Found	Not Found	Not Found	High	44	Rattus norvegicus OX=10116	41.17
	Checked	Protein FDR Confidence: Mascot	Accession	Exp. q-value: Mascot	Species Map	# Peptides	MW [kDa]	calc. pI	# Protein Groups	Modifications	Species Names
	FALSE	High	G3V8A5	0.082	Rattus norvegicus OX=10116	2	91.7	5.44	1		Rattus norvegicus OX=10116
FALSE	High	[R].ILVGTNLVR.[L]		1	G3V8A5	G3V8A5 [218-226]	0.844	0.989729	Not Found	Peak Found	Not Found	Peak Found	Peak Found	Peak Found	Peak Found	High	High	Peak Found	Peak Found	Not Found	Not Found	High	22	Rattus norvegicus OX=10116	33.58
	Checked	Protein FDR Confidence: Mascot	Accession	Exp. q-value: Mascot	Species Map	# Peptides	MW [kDa]	calc. pI	# Protein Groups	Modifications	Species Names
	FALSE	High	G3V8A5	0.082	Rattus norvegicus OX=10116	2	91.7	5.44	1		Rattus norvegicus OX=10116
High	P68370	Tubulin alpha-1A chain OS=Rattus norvegicus OX=10116 GN=Tuba1a PE=1 SV=1	0	68	941	14	25990	32	Rattus norvegicus OX=10116
Checked	Confidence	Annotated Sequence	Modifications	# Protein Groups	Master Protein Accessions	Positions in Master Proteins	Abundance Ratio: (Sample) / (Control)	Abundance Ratio Adj. P-Value: (Sample) / (Control)	Found in Sample: [S20] F20: Control, Control	Found in Sample: [S1] F1: Sample, eIOP	Found in Sample: [S2] F2: Sample, eIOP	Found in Sample: [S3] F3: Sample, eIOP	Found in Sample: [S4] F4: Sample, eIOP	Found in Sample: [S5] F5: Sample, eIOP	Found in Sample: [S6] F6: Sample, eIOP	Found in Sample: [S7] F7: Sample, eIOP	Found in Sample: [S8] F8: Sample, eIOP	Found in Sample: [S9] F9: Sample, eIOP	Found in Sample: [S10] F10: Sample, eIOP	Found in Sample: [S11] F11: Sample, eIOP	Found in Sample: [S12] F12: Sample, eIOP	Confidence (by Search Engine): Mascot	Ions Score (by Search Engine): Mascot	Species Names	Top Apex RT [min]
FALSE	High	[K].SPGQQGELGPRR.[G]	1xDeamidated [Q4]	1	E9PSJ8	E9PSJ8 [335-346]	0.621	0.919195	Peak Found	Peak Found	Peak Found	Peak Found	Peak Found	Peak Found	Peak Found	Peak Found	Peak Found	Peak Found	Peak Found	Peak Found	Peak Found	High	24	Rattus norvegicus OX=10116	24.85
	Checked	Protein FDR Confidence: Mascot	Accession	Exp. q-value: Mascot	Species Map	# Peptides	MW [kDa]	calc. pI	# Protein Groups	Modifications	Species Names
	FALSE	High	E9PSJ8	0.717	Rattus norvegicus OX=10116	2	51.6	9.11	1		Rattus norvegicus OX=10116
FALSE	High	[K].NQQLLLPFVK.[D]	1xDeamidated [Q3]	1	E9PSJ8	E9PSJ8 [57-66]	1.2	0.919195	Peak Found	Peak Found	Not Found	High	Peak Found	Not Found	Not Found	Peak Found	Peak Found	Peak Found	Peak Found	Peak Found	Peak Found	High	17	Rattus norvegicus OX=10116	25.09
	Checked	Protein FDR Confidence: Mascot	Accession	Exp. q-value: Mascot	Species Map	# Peptides	MW [kDa]	calc. pI	# Protein Groups	Modifications	Species Names
	FALSE	High	E9PSJ8	0.717	Rattus norvegicus OX=10116	2	51.6	9.11	1		Rattus norvegicus OX=10116
High	D3ZM69	Erythrocyte membrane protein band 4.1-like 2 OS=Rattus norvegicus OX=10116 GN=Epb41l2 PE=1 SV=2	0	37	284	4	7495	32	Rattus norvegicus OX=10116
Checked	Confidence	Annotated Sequence	Modifications	# Protein Groups	Master Protein Accessions	Positions in Master Proteins	Abundance Ratio: (Sample) / (Control)	Abundance Ratio Adj. P-Value: (Sample) / (Control)	Found in Sample: [S20] F20: Control, Control	Found in Sample: [S1] F1: Sample, eIOP	Found in Sample: [S2] F2: Sample, eIOP	Found in Sample: [S3] F3: Sample, eIOP	Found in Sample: [S4] F4: Sample, eIOP	Found in Sample: [S5] F5: Sample, eIOP	Found in Sample: [S6] F6: Sample, eIOP	Found in Sample: [S7] F7: Sample, eIOP	Found in Sample: [S8] F8: Sample, eIOP	Found in Sample: [S9] F9: Sample, eIOP	Found in Sample: [S10] F10: Sample, eIOP	Found in Sample: [S11] F11: Sample, eIOP	Found in Sample: [S12] F12: Sample, eIOP	Confidence (by Search Engine): Mascot	Ions Score (by Search Engine): Mascot	Species Names	Top Apex RT [min]
FALSE	High	[K].HAVTGEAVELR.[S]		1	D3ZVR7	D3ZVR7 [16-26]	0.735	0.975999	Peak Found	Not Found	Not Found	Peak Found	Peak Found	Not Found	Peak Found	Peak Found	Peak Found	Peak Found	High	Peak Found	Peak Found	High	18	Rattus norvegicus OX=10116	19.42
	Checked	Protein FDR Confidence: Mascot	Accession	Exp. q-value: Mascot	Species Map	# Peptides	MW [kDa]	calc. pI	# Protein Groups	Modifications	Species Names
	FALSE	High	D3ZVR7	0.87	Rattus norvegicus OX=10116	2	21.6	6.02	1		Rattus norvegicus OX=10116
FALSE	High	[R].VGACVLK.[H]	1xCarbamidomethyl [C4]	1	D3ZVR7	D3ZVR7 [9-15]	0.213	0.117865	Peak Found	Peak Found	Not Found	Peak Found	High	Peak Found	Peak Found	Not Found	Not Found	Not Found	Not Found	Not Found	Not Found	High	13	Rattus norvegicus OX=10116	13.69
	Checked	Protein FDR Confidence: Mascot	Accession	Exp. q-value: Mascot	Species Map	# Peptides	MW [kDa]	calc. pI	# Protein Groups	Modifications	Species Names
	FALSE	High	D3ZVR7	0.87	Rattus norvegicus OX=10116	2	21.6	6.02	1		Rattus norvegicus OX=10116
High	P04797	Glyceraldehyde-3-phosphate dehydrogenase OS=Rattus norvegicus OX=10116 GN=Gapdh PE=1 SV=3	0	84	1809	2	52849	32	Rattus norvegicus OX=10116
Checked	Confidence	Annotated Sequence	Modifications	# Protein Groups	Master Protein Accessions	Positions in Master Proteins	Abundance Ratio: (Sample) / (Control)	Abundance Ratio Adj. P-Value: (Sample) / (Control)	Found in Sample: [S20] F20: Control, Control	Found in Sample: [S1] F1: Sample, eIOP	Found in Sample: [S2] F2: Sample, eIOP	Found in Sample: [S3] F3: Sample, eIOP	Found in Sample: [S4] F4: Sample, eIOP	Found in Sample: [S5] F5: Sample, eIOP	Found in Sample: [S6] F6: Sample, eIOP	Found in Sample: [S7] F7: Sample, eIOP	Found in Sample: [S8] F8: Sample, eIOP	Found in Sample: [S9] F9: Sample, eIOP	Found in Sample: [S10] F10: Sample, eIOP	Found in Sample: [S11] F11: Sample, eIOP	Found in Sample: [S12] F12: Sample, eIOP	Confidence (by Search Engine): Mascot	Ions Score (by Search Engine): Mascot	Species Names	Top Apex RT [min]
FALSE	High	[K].CVSLVPGVTLDLIEKIPGR.[L]	1xCarbamidomethyl [C1]	1	D3ZDU2	D3ZDU2 [283-301]	0.709	0.941945	Peak Found	Peak Found	Peak Found	Peak Found	Peak Found	Peak Found	Peak Found	Peak Found	Peak Found	Peak Found	Peak Found	Peak Found	Peak Found	High	21	Rattus norvegicus OX=10116	26.11
	Checked	Protein FDR Confidence: Mascot	Accession	Exp. q-value: Mascot	Species Map	# Peptides	MW [kDa]	calc. pI	# Protein Groups	Modifications	Species Names
	FALSE	High	D3ZDU2	0.497	Rattus norvegicus OX=10116	4	149.4	6.87	1		Rattus norvegicus OX=10116
FALSE	High	[K].QFALQREQELEVAAINPNHPLAQMPLPPSMK.[N]	5xDeamidated [Q5; Q8; N16; N18; Q23]; 2xOxidation [M24; M30]	1	D3ZDU2	D3ZDU2 [208-238]	0.096	0.0307759	Peak Found	Not Found	Not Found	Peak Found	Peak Found	Not Found	Not Found	Peak Found	Not Found	High	Peak Found	Peak Found	Peak Found	High	20	Rattus norvegicus OX=10116	57.43
	Checked	Protein FDR Confidence: Mascot	Accession	Exp. q-value: Mascot	Species Map	# Peptides	MW [kDa]	calc. pI	# Protein Groups	Modifications	Species Names
	FALSE	High	D3ZDU2	0.497	Rattus norvegicus OX=10116	4	149.4	6.87	1		Rattus norvegicus OX=10116
FALSE	High	[R].TDHSTTIDHNVAMMLAQLINDGSPMVR.[K]	3xDeamidated [N10; Q17; N20]; 1xOxidation [M25]	1	D3ZDU2	D3ZDU2 [634-660]			Not Found	Not Found	Not Found	Not Found	Not Found	Not Found	Not Found	High	Not Found	Not Found	Not Found	Not Found	Not Found	High	18	Rattus norvegicus OX=10116
	Checked	Protein FDR Confidence: Mascot	Accession	Exp. q-value: Mascot	Species Map	# Peptides	MW [kDa]	calc. pI	# Protein Groups	Modifications	Species Names
	FALSE	High	D3ZDU2	0.497	Rattus norvegicus OX=10116	4	149.4	6.87	1		Rattus norvegicus OX=10116
FALSE	High	[R].ILDTSSLTQSAPASPTNKGMHIHQVGGSPPASSTSSCSLTNDVAK.[Q]	1xCarbamidomethyl [C37]; 2xDeamidated [Q9; N17]; 1xOxidation [M20]	1	D3ZDU2	D3ZDU2 [850-894]	0.476	0.843523	Not Found	Peak Found	Not Found	Not Found	Peak Found	Not Found	Not Found	Peak Found	Not Found	Peak Found	Not Found	Peak Found	Peak Found	High	16	Rattus norvegicus OX=10116	20.21
	Checked	Protein FDR Confidence: Mascot	Accession	Exp. q-value: Mascot	Species Map	# Peptides	MW [kDa]	calc. pI	# Protein Groups	Modifications	Species Names
	FALSE	High	D3ZDU2	0.497	Rattus norvegicus OX=10116	4	149.4	6.87	1		Rattus norvegicus OX=10116
High	F7F2F3	Heat shock 70 kDa protein 4L OS=Rattus norvegicus OX=10116 GN=Hspa4l PE=1 SV=1	0	38	191	31	4217	32	Rattus norvegicus OX=10116
Checked	Confidence	Annotated Sequence	Modifications	# Protein Groups	Master Protein Accessions	Positions in Master Proteins	Abundance Ratio: (Sample) / (Control)	Abundance Ratio Adj. P-Value: (Sample) / (Control)	Found in Sample: [S20] F20: Control, Control	Found in Sample: [S1] F1: Sample, eIOP	Found in Sample: [S2] F2: Sample, eIOP	Found in Sample: [S3] F3: Sample, eIOP	Found in Sample: [S4] F4: Sample, eIOP	Found in Sample: [S5] F5: Sample, eIOP	Found in Sample: [S6] F6: Sample, eIOP	Found in Sample: [S7] F7: Sample, eIOP	Found in Sample: [S8] F8: Sample, eIOP	Found in Sample: [S9] F9: Sample, eIOP	Found in Sample: [S10] F10: Sample, eIOP	Found in Sample: [S11] F11: Sample, eIOP	Found in Sample: [S12] F12: Sample, eIOP	Confidence (by Search Engine): Mascot	Ions Score (by Search Engine): Mascot	Species Names	Top Apex RT [min]
FALSE	High	[K].ITQSNAILR.[Y]		4	A0A0G2K6L4; P08010; P08009; Q9Z1B2	A0A0G2K6L4 [36-44]; P08010 [70-78]; P08009 [70-78]; Q9Z1B2 [74-82]	0.452	0.83049	High	High	High	Peak Found	High	Peak Found	Peak Found	High	High	High	Peak Found	High	Peak Found	High	74	Rattus norvegicus OX=10116	21.56
	Checked	Protein FDR Confidence: Mascot	Accession	Exp. q-value: Mascot	Species Map	# Peptides	MW [kDa]	calc. pI	# Protein Groups	Modifications	Species Names
	FALSE	High	P08009	0	Rattus norvegicus OX=10116	11	25.7	7.33	1		Rattus norvegicus OX=10116
	FALSE	High	P08010	0	Rattus norvegicus OX=10116	9	25.7	7.39	1		Rattus norvegicus OX=10116
	FALSE	High	Q9Z1B2	0	Rattus norvegicus OX=10116	3	26.6	6.76	1		Rattus norvegicus OX=10116
	FALSE	High	A0A0G2K6L4	0.003	Rattus norvegicus OX=10116	2	21.6	7.84	1		Rattus norvegicus OX=10116
FALSE	High	[R].LLLEYTDSSYEEKR.[Y]		3	G3V983; P08009; P04905	G3V983 [17-30]; P08009 [19-32]; P04905 [19-32]	0.483	0.780013	Peak Found	Peak Found	High	High	High	High	High	High	High	Peak Found	Peak Found	Peak Found	High	High	69	Rattus norvegicus OX=10116	33.73
	Checked	Protein FDR Confidence: Mascot	Accession	Exp. q-value: Mascot	Species Map	# Peptides	MW [kDa]	calc. pI	# Protein Groups	Modifications	Species Names
	FALSE	High	P08009	0	Rattus norvegicus OX=10116	11	25.7	7.33	1		Rattus norvegicus OX=10116
	FALSE	High	P04905	0	Rattus norvegicus OX=10116	9	25.9	8.19	1		Rattus norvegicus OX=10116
	FALSE	High	G3V983	0	Rattus norvegicus OX=10116	10	25.7	7.85	1		Rattus norvegicus OX=10116
FALSE	High	[K].LGLDFPNLPYLIDGSHK.[I]		2	P08010; P08009	P08010 [53-69]; P08009 [53-69]	0.362	0.366962	High	High	High	High	High	High	High	High	High	High	Not Found	High	High	High	67	Rattus norvegicus OX=10116	59.2
	Checked	Protein FDR Confidence: Mascot	Accession	Exp. q-value: Mascot	Species Map	# Peptides	MW [kDa]	calc. pI	# Protein Groups	Modifications	Species Names
	FALSE	High	P08009	0	Rattus norvegicus OX=10116	11	25.7	7.33	1		Rattus norvegicus OX=10116
	FALSE	High	P08010	0	Rattus norvegicus OX=10116	9	25.7	7.39	1		Rattus norvegicus OX=10116
FALSE	High	[M].PMTLGYWDIR.[G]		2	P08010; P08009	P08010 [2-11]; P08009 [2-11]	0.358	0.499286	High	Peak Found	Not Found	High	High	Peak Found	Not Found	Peak Found	High	Peak Found	Peak Found	Peak Found	High	High	60	Rattus norvegicus OX=10116	49.49
	Checked	Protein FDR Confidence: Mascot	Accession	Exp. q-value: Mascot	Species Map	# Peptides	MW [kDa]	calc. pI	# Protein Groups	Modifications	Species Names
	FALSE	High	P08009	0	Rattus norvegicus OX=10116	11	25.7	7.33	1		Rattus norvegicus OX=10116
	FALSE	High	P08010	0	Rattus norvegicus OX=10116	9	25.7	7.39	1		Rattus norvegicus OX=10116
FALSE	High	[M].PMTLGYWDIR.[G]	1xOxidation [M2]	2	P08010; P08009	P08010 [2-11]; P08009 [2-11]	0.811	0.983051	Not Found	High	High	Peak Found	Peak Found	High	High	High	High	Peak Found	Peak Found	Peak Found	Peak Found	High	49	Rattus norvegicus OX=10116	43.2
	Checked	Protein FDR Confidence: Mascot	Accession	Exp. q-value: Mascot	Species Map	# Peptides	MW [kDa]	calc. pI	# Protein Groups	Modifications	Species Names
	FALSE	High	P08009	0	Rattus norvegicus OX=10116	11	25.7	7.33	1		Rattus norvegicus OX=10116
	FALSE	High	P08010	0	Rattus norvegicus OX=10116	9	25.7	7.39	1		Rattus norvegicus OX=10116
FALSE	High	[K].LGLDFPNLPYLIDGSHK.[I]	1xDeamidated [N7]	2	P08010; P08009	P08010 [53-69]; P08009 [53-69]	0.258	0.267424	Not Found	Not Found	Not Found	Not Found	Not Found	Not Found	Not Found	Not Found	Not Found	Not Found	Not Found	Peak Found	Not Found	High	46	Rattus norvegicus OX=10116	59.32
	Checked	Protein FDR Confidence: Mascot	Accession	Exp. q-value: Mascot	Species Map	# Peptides	MW [kDa]	calc. pI	# Protein Groups	Modifications	Species Names
	FALSE	High	P08009	0	Rattus norvegicus OX=10116	11	25.7	7.33	1		Rattus norvegicus OX=10116
	FALSE	High	P08010	0	Rattus norvegicus OX=10116	9	25.7	7.39	1		Rattus norvegicus OX=10116
FALSE	High	[K].LKPGYLEQLPGMMR.[L]		1	P08009	P08009 [123-136]	3.364	0.181063	Peak Found	Not Found	Not Found	Peak Found	Peak Found	Not Found	Not Found	Not Found	Peak Found	Not Found	Not Found	Not Found	Not Found	High	22	Rattus norvegicus OX=10116	41.46
	Checked	Protein FDR Confidence: Mascot	Accession	Exp. q-value: Mascot	Species Map	# Peptides	MW [kDa]	calc. pI	# Protein Groups	Modifications	Species Names
	FALSE	High	P08009	0	Rattus norvegicus OX=10116	11	25.7	7.33	1		Rattus norvegicus OX=10116
FALSE	High	[R].LLLEYTDSSYEEK.[R]		3	G3V983; P08009; P04905	G3V983 [17-29]; P08009 [19-31]; P04905 [19-31]	1.562	0.83171	Not Found	Not Found	Not Found	Peak Found	High	Not Found	Not Found	High	Peak Found	Not Found	Not Found	Not Found	Not Found	High	21	Rattus norvegicus OX=10116	39.25
	Checked	Protein FDR Confidence: Mascot	Accession	Exp. q-value: Mascot	Species Map	# Peptides	MW [kDa]	calc. pI	# Protein Groups	Modifications	Species Names
	FALSE	High	P08009	0	Rattus norvegicus OX=10116	11	25.7	7.33	1		Rattus norvegicus OX=10116
	FALSE	High	P04905	0	Rattus norvegicus OX=10116	9	25.9	8.19	1		Rattus norvegicus OX=10116
	FALSE	High	G3V983	0	Rattus norvegicus OX=10116	10	25.7	7.85	1		Rattus norvegicus OX=10116
FALSE	High	[R].FLPRPLFTK.[M]		1	P08009	P08009 [203-211]	1.16	0.951246	Not Found	Peak Found	Peak Found	Peak Found	Peak Found	Peak Found	Peak Found	Peak Found	Peak Found	Peak Found	Peak Found	Peak Found	Peak Found	High	20	Rattus norvegicus OX=10116	33.25
	Checked	Protein FDR Confidence: Mascot	Accession	Exp. q-value: Mascot	Species Map	# Peptides	MW [kDa]	calc. pI	# Protein Groups	Modifications	Species Names
	FALSE	High	P08009	0	Rattus norvegicus OX=10116	11	25.7	7.33	1		Rattus norvegicus OX=10116
FALSE	High	[R].YTMGDAPDFDRSQWLNEK.[F]		1	P08009	P08009 [33-50]	0.417	0.708792	Not Found	Not Found	Not Found	Peak Found	Peak Found	Not Found	Not Found	Not Found	Not Found	Not Found	Not Found	Not Found	Not Found	High	20	Rattus norvegicus OX=10116	43.02
	Checked	Protein FDR Confidence: Mascot	Accession	Exp. q-value: Mascot	Species Map	# Peptides	MW [kDa]	calc. pI	# Protein Groups	Modifications	Species Names
	FALSE	High	P08009	0	Rattus norvegicus OX=10116	11	25.7	7.33	1		Rattus norvegicus OX=10116
FALSE	High	[R].IRVDILENQLMDNR.[M]		1	P08009	P08009 [95-108]	0.403	0.706822	Not Found	Not Found	Not Found	Not Found	Not Found	Not Found	Not Found	Not Found	Peak Found	Not Found	Not Found	Not Found	Peak Found	High	19	Rattus norvegicus OX=10116	45.15
	Checked	Protein FDR Confidence: Mascot	Accession	Exp. q-value: Mascot	Species Map	# Peptides	MW [kDa]	calc. pI	# Protein Groups	Modifications	Species Names
	FALSE	High	P08009	0	Rattus norvegicus OX=10116	11	25.7	7.33	1		Rattus norvegicus OX=10116
FALSE	High	[M].PMTLGYWDIRGLAHAIR.[L]	1xOxidation [M2]	2	P08010; P08009	P08010 [2-18]; P08009 [2-18]			Not Found	Not Found	Not Found	Not Found	Not Found	Not Found	Not Found	Not Found	Not Found	High	Not Found	Not Found	Not Found	High	19	Rattus norvegicus OX=10116
	Checked	Protein FDR Confidence: Mascot	Accession	Exp. q-value: Mascot	Species Map	# Peptides	MW [kDa]	calc. pI	# Protein Groups	Modifications	Species Names
	FALSE	High	P08009	0	Rattus norvegicus OX=10116	11	25.7	7.33	1		Rattus norvegicus OX=10116
	FALSE	High	P08010	0	Rattus norvegicus OX=10116	9	25.7	7.39	1		Rattus norvegicus OX=10116
FALSE	High	[K].FKLGLDFPNLPYLIDGSHK.[I]		2	P08010; P08009	P08010 [51-69]; P08009 [51-69]	100	8.63e-17	Not Found	Not Found	Not Found	High	Peak Found	Not Found	Not Found	Peak Found	Peak Found	Peak Found	Not Found	Not Found	Not Found	High	18	Rattus norvegicus OX=10116	58.45
	Checked	Protein FDR Confidence: Mascot	Accession	Exp. q-value: Mascot	Species Map	# Peptides	MW [kDa]	calc. pI	# Protein Groups	Modifications	Species Names
	FALSE	High	P08009	0	Rattus norvegicus OX=10116	11	25.7	7.33	1		Rattus norvegicus OX=10116
	FALSE	High	P08010	0	Rattus norvegicus OX=10116	9	25.7	7.39	1		Rattus norvegicus OX=10116
High	A0A0G2K3K2	Actin, cytoplasmic 1 OS=Rattus norvegicus OX=10116 GN=Actb PE=1 SV=1	0	73	996	15	26240	32	Rattus norvegicus OX=10116
Checked	Confidence	Annotated Sequence	Modifications	# Protein Groups	Master Protein Accessions	Positions in Master Proteins	Abundance Ratio: (Sample) / (Control)	Abundance Ratio Adj. P-Value: (Sample) / (Control)	Found in Sample: [S20] F20: Control, Control	Found in Sample: [S1] F1: Sample, eIOP	Found in Sample: [S2] F2: Sample, eIOP	Found in Sample: [S3] F3: Sample, eIOP	Found in Sample: [S4] F4: Sample, eIOP	Found in Sample: [S5] F5: Sample, eIOP	Found in Sample: [S6] F6: Sample, eIOP	Found in Sample: [S7] F7: Sample, eIOP	Found in Sample: [S8] F8: Sample, eIOP	Found in Sample: [S9] F9: Sample, eIOP	Found in Sample: [S10] F10: Sample, eIOP	Found in Sample: [S11] F11: Sample, eIOP	Found in Sample: [S12] F12: Sample, eIOP	Confidence (by Search Engine): Mascot	Ions Score (by Search Engine): Mascot	Species Names	Top Apex RT [min]
FALSE	High	[R].TKVGQEEPSSAPTR.[Q]		1	D3ZY59	D3ZY59 [72-85]	1.114	0.927566	Not Found	Not Found	Not Found	Peak Found	High	Not Found	Not Found	Peak Found	Peak Found	High	Not Found	Not Found	Not Found	High	39	Rattus norvegicus OX=10116	13.19
	Checked	Protein FDR Confidence: Mascot	Accession	Exp. q-value: Mascot	Species Map	# Peptides	MW [kDa]	calc. pI	# Protein Groups	Modifications	Species Names
	FALSE	High	D3ZY59	0.03	Rattus norvegicus OX=10116	3	30.4	5.1	1		Rattus norvegicus OX=10116
FALSE	High	[R].TKVGQEEPSSAPTR.[Q]	1xDeamidated [Q5]	1	D3ZY59	D3ZY59 [72-85]			Not Found	Not Found	Not Found	Not Found	Not Found	Not Found	Not Found	Not Found	Not Found	High	Not Found	Not Found	Not Found	High	32	Rattus norvegicus OX=10116
	Checked	Protein FDR Confidence: Mascot	Accession	Exp. q-value: Mascot	Species Map	# Peptides	MW [kDa]	calc. pI	# Protein Groups	Modifications	Species Names
	FALSE	High	D3ZY59	0.03	Rattus norvegicus OX=10116	3	30.4	5.1	1		Rattus norvegicus OX=10116
FALSE	High	[K].VGQEEPSSAPTR.[Q]		1	D3ZY59	D3ZY59 [74-85]	1.014	0.958636	Not Found	Not Found	Not Found	High	High	Not Found	Not Found	Peak Found	Not Found	Not Found	Not Found	Not Found	Not Found	High	32	Rattus norvegicus OX=10116	14.94
	Checked	Protein FDR Confidence: Mascot	Accession	Exp. q-value: Mascot	Species Map	# Peptides	MW [kDa]	calc. pI	# Protein Groups	Modifications	Species Names
	FALSE	High	D3ZY59	0.03	Rattus norvegicus OX=10116	3	30.4	5.1	1		Rattus norvegicus OX=10116
FALSE	High	[R].ITVAELR.[Q]		1	D3ZY59	D3ZY59 [222-228]	0.988	0.957013	Not Found	Peak Found	Peak Found	High	High	Peak Found	Peak Found	Peak Found	High	Peak Found	Peak Found	Peak Found	Peak Found	High	31	Rattus norvegicus OX=10116	26.53
	Checked	Protein FDR Confidence: Mascot	Accession	Exp. q-value: Mascot	Species Map	# Peptides	MW [kDa]	calc. pI	# Protein Groups	Modifications	Species Names
	FALSE	High	D3ZY59	0.03	Rattus norvegicus OX=10116	3	30.4	5.1	1		Rattus norvegicus OX=10116
High	P07335	Creatine kinase B-type OS=Rattus norvegicus OX=10116 GN=Ckb PE=1 SV=2	0	81	904	30	27439	31	Rattus norvegicus OX=10116
Checked	Confidence	Annotated Sequence	Modifications	# Protein Groups	Master Protein Accessions	Positions in Master Proteins	Abundance Ratio: (Sample) / (Control)	Abundance Ratio Adj. P-Value: (Sample) / (Control)	Found in Sample: [S20] F20: Control, Control	Found in Sample: [S1] F1: Sample, eIOP	Found in Sample: [S2] F2: Sample, eIOP	Found in Sample: [S3] F3: Sample, eIOP	Found in Sample: [S4] F4: Sample, eIOP	Found in Sample: [S5] F5: Sample, eIOP	Found in Sample: [S6] F6: Sample, eIOP	Found in Sample: [S7] F7: Sample, eIOP	Found in Sample: [S8] F8: Sample, eIOP	Found in Sample: [S9] F9: Sample, eIOP	Found in Sample: [S10] F10: Sample, eIOP	Found in Sample: [S11] F11: Sample, eIOP	Found in Sample: [S12] F12: Sample, eIOP	Confidence (by Search Engine): Mascot	Ions Score (by Search Engine): Mascot	Species Names	Top Apex RT [min]
FALSE	High	[K].LLLSRGANINAFDK.[K]	1xDeamidated [N8]	1	F1M400	F1M400 [183-196]	1.157	0.970952	Peak Found	Peak Found	Peak Found	Peak Found	Peak Found	Peak Found	Peak Found	Peak Found	Peak Found	Peak Found	Peak Found	Peak Found	Peak Found	High	19	Rattus norvegicus OX=10116	32.58
	Checked	Protein FDR Confidence: Mascot	Accession	Exp. q-value: Mascot	Species Map	# Peptides	MW [kDa]	calc. pI	# Protein Groups	Modifications	Species Names
	FALSE	High	F1M400	0.756	Rattus norvegicus OX=10116	2	115.9	6.2	1		Rattus norvegicus OX=10116
FALSE	High	[K].TPLMMAAENGQTNTVEMLVSSASADLTLQDK.[S]	3xDeamidated [Q11; N13; Q29]; 2xOxidation [M4; M5]	1	F1M400	F1M400 [883-913]	0.539	0.875024	Not Found	Not Found	Not Found	Peak Found	Peak Found	Not Found	Not Found	Not Found	Not Found	Peak Found	Peak Found	Not Found	Peak Found	High	18	Rattus norvegicus OX=10116	38.66
	Checked	Protein FDR Confidence: Mascot	Accession	Exp. q-value: Mascot	Species Map	# Peptides	MW [kDa]	calc. pI	# Protein Groups	Modifications	Species Names
	FALSE	High	F1M400	0.756	Rattus norvegicus OX=10116	2	115.9	6.2	1		Rattus norvegicus OX=10116
High	Q4QRB4	Tubulin beta-3 chain OS=Rattus norvegicus OX=10116 GN=Tubb3 PE=1 SV=1	0	71	843	11	25615	31	Rattus norvegicus OX=10116
Checked	Confidence	Annotated Sequence	Modifications	# Protein Groups	Master Protein Accessions	Positions in Master Proteins	Abundance Ratio: (Sample) / (Control)	Abundance Ratio Adj. P-Value: (Sample) / (Control)	Found in Sample: [S20] F20: Control, Control	Found in Sample: [S1] F1: Sample, eIOP	Found in Sample: [S2] F2: Sample, eIOP	Found in Sample: [S3] F3: Sample, eIOP	Found in Sample: [S4] F4: Sample, eIOP	Found in Sample: [S5] F5: Sample, eIOP	Found in Sample: [S6] F6: Sample, eIOP	Found in Sample: [S7] F7: Sample, eIOP	Found in Sample: [S8] F8: Sample, eIOP	Found in Sample: [S9] F9: Sample, eIOP	Found in Sample: [S10] F10: Sample, eIOP	Found in Sample: [S11] F11: Sample, eIOP	Found in Sample: [S12] F12: Sample, eIOP	Confidence (by Search Engine): Mascot	Ions Score (by Search Engine): Mascot	Species Names	Top Apex RT [min]
FALSE	High	[K].VAVKNIK.[C]	1xDeamidated [N5]	1	P41243	P41243 [218-224]	1.035	0.98174	Peak Found	Peak Found	Peak Found	Peak Found	Peak Found	Peak Found	Peak Found	High	Peak Found	Peak Found	Peak Found	Peak Found	Peak Found	High	22	Rattus norvegicus OX=10116	19.93
	Checked	Protein FDR Confidence: Mascot	Accession	Exp. q-value: Mascot	Species Map	# Peptides	MW [kDa]	calc. pI	# Protein Groups	Modifications	Species Names
	FALSE	High	P41243	0.701	Rattus norvegicus OX=10116	2	51.9	8.51	1		Rattus norvegicus OX=10116
FALSE	High	[R].AKHHSSGQEGLLAAAALR.[Q]		1	P41243	P41243 [48-65]	1.629	0.83348	Not Found	Peak Found	Peak Found	Peak Found	High	Not Found	Not Found	Peak Found	Peak Found	Peak Found	Peak Found	Not Found	Not Found	High	17	Rattus norvegicus OX=10116	22.02
	Checked	Protein FDR Confidence: Mascot	Accession	Exp. q-value: Mascot	Species Map	# Peptides	MW [kDa]	calc. pI	# Protein Groups	Modifications	Species Names
	FALSE	High	P41243	0.701	Rattus norvegicus OX=10116	2	51.9	8.51	1		Rattus norvegicus OX=10116
High	P0DMW1	Heat shock 70 kDa protein 1B OS=Rattus norvegicus OX=10116 GN=Hspa1b PE=2 SV=1	0	51	359	16	11444	31	Rattus norvegicus OX=10116
Checked	Confidence	Annotated Sequence	Modifications	# Protein Groups	Master Protein Accessions	Positions in Master Proteins	Abundance Ratio: (Sample) / (Control)	Abundance Ratio Adj. P-Value: (Sample) / (Control)	Found in Sample: [S20] F20: Control, Control	Found in Sample: [S1] F1: Sample, eIOP	Found in Sample: [S2] F2: Sample, eIOP	Found in Sample: [S3] F3: Sample, eIOP	Found in Sample: [S4] F4: Sample, eIOP	Found in Sample: [S5] F5: Sample, eIOP	Found in Sample: [S6] F6: Sample, eIOP	Found in Sample: [S7] F7: Sample, eIOP	Found in Sample: [S8] F8: Sample, eIOP	Found in Sample: [S9] F9: Sample, eIOP	Found in Sample: [S10] F10: Sample, eIOP	Found in Sample: [S11] F11: Sample, eIOP	Found in Sample: [S12] F12: Sample, eIOP	Confidence (by Search Engine): Mascot	Ions Score (by Search Engine): Mascot	Species Names	Top Apex RT [min]
FALSE	High	[R].LVPDMIPEVVSEQVSSYLSK.[K]	1xDeamidated [Q13]	1	Q6Q0N1	Q6Q0N1 [344-363]			Not Found	Not Found	Not Found	Not Found	Not Found	Not Found	Not Found	Not Found	Not Found	Not Found	Not Found	Not Found	Not Found	High	68	Rattus norvegicus OX=10116
	Checked	Protein FDR Confidence: Mascot	Accession	Exp. q-value: Mascot	Species Map	# Peptides	MW [kDa]	calc. pI	# Protein Groups	Modifications	Species Names
	FALSE	High	Q6Q0N1	0.003	Rattus norvegicus OX=10116	8	52.7	5.66	1		Rattus norvegicus OX=10116
FALSE	High	[K].TGQEIPVNLR.[F]		1	Q6Q0N1	Q6Q0N1 [150-159]	0.782	0.977947	Peak Found	Peak Found	Peak Found	Peak Found	High	Peak Found	High	High	High	High	Peak Found	High	Peak Found	High	42	Rattus norvegicus OX=10116	29.72
	Checked	Protein FDR Confidence: Mascot	Accession	Exp. q-value: Mascot	Species Map	# Peptides	MW [kDa]	calc. pI	# Protein Groups	Modifications	Species Names
	FALSE	High	Q6Q0N1	0.003	Rattus norvegicus OX=10116	8	52.7	5.66	1		Rattus norvegicus OX=10116
FALSE	High	[R].RMTEAAAADVQR.[L]		1	Q6Q0N1	Q6Q0N1 [43-54]	0.486	0.683461	Not Found	Not Found	Not Found	High	Peak Found	Not Found	Not Found	Not Found	Peak Found	Not Found	Not Found	Not Found	Not Found	High	31	Rattus norvegicus OX=10116	16.11
	Checked	Protein FDR Confidence: Mascot	Accession	Exp. q-value: Mascot	Species Map	# Peptides	MW [kDa]	calc. pI	# Protein Groups	Modifications	Species Names
	FALSE	High	Q6Q0N1	0.003	Rattus norvegicus OX=10116	8	52.7	5.66	1		Rattus norvegicus OX=10116
FALSE	High	[R].LVPDMIPEVVSEQVSSYLSK.[K]		1	Q6Q0N1	Q6Q0N1 [344-363]	0.117	0.00474494	Not Found	Not Found	Not Found	Peak Found	High	Not Found	Not Found	Not Found	Not Found	Not Found	Not Found	Not Found	Not Found	High	29	Rattus norvegicus OX=10116	70.13
	Checked	Protein FDR Confidence: Mascot	Accession	Exp. q-value: Mascot	Species Map	# Peptides	MW [kDa]	calc. pI	# Protein Groups	Modifications	Species Names
	FALSE	High	Q6Q0N1	0.003	Rattus norvegicus OX=10116	8	52.7	5.66	1		Rattus norvegicus OX=10116
FALSE	High	[K].TGQEIPVNLR.[F]	1xDeamidated [N8]	1	Q6Q0N1	Q6Q0N1 [150-159]	100	8.63e-17	Not Found	Peak Found	High	Peak Found	Not Found	Not Found	Not Found	Not Found	Peak Found	Peak Found	Peak Found	Not Found	Not Found	High	26	Rattus norvegicus OX=10116	30.15
	Checked	Protein FDR Confidence: Mascot	Accession	Exp. q-value: Mascot	Species Map	# Peptides	MW [kDa]	calc. pI	# Protein Groups	Modifications	Species Names
	FALSE	High	Q6Q0N1	0.003	Rattus norvegicus OX=10116	8	52.7	5.66	1		Rattus norvegicus OX=10116
FALSE	High	[K].TVFGVEPDLTR.[E]		1	Q6Q0N1	Q6Q0N1 [403-413]	0.815	0.986205	Peak Found	Peak Found	Peak Found	Peak Found	Peak Found	Peak Found	High	High	High	Not Found	Peak Found	Peak Found	Peak Found	High	26	Rattus norvegicus OX=10116	39.49
	Checked	Protein FDR Confidence: Mascot	Accession	Exp. q-value: Mascot	Species Map	# Peptides	MW [kDa]	calc. pI	# Protein Groups	Modifications	Species Names
	FALSE	High	Q6Q0N1	0.003	Rattus norvegicus OX=10116	8	52.7	5.66	1		Rattus norvegicus OX=10116
FALSE	High	[K].DVGAGTLLHSCKK.[D]	1xCarbamidomethyl [C11]	1	Q6Q0N1	Q6Q0N1 [290-302]			Not Found	Not Found	Not Found	Not Found	Not Found	Not Found	Not Found	Not Found	Not Found	Not Found	Not Found	Not Found	Not Found	High	25	Rattus norvegicus OX=10116
	Checked	Protein FDR Confidence: Mascot	Accession	Exp. q-value: Mascot	Species Map	# Peptides	MW [kDa]	calc. pI	# Protein Groups	Modifications	Species Names
	FALSE	High	Q6Q0N1	0.003	Rattus norvegicus OX=10116	8	52.7	5.66	1		Rattus norvegicus OX=10116
FALSE	High	[K].NVMLLPVGSADDGAHSQNEK.[L]		1	Q6Q0N1	Q6Q0N1 [431-450]	0.278	0.412769	Not Found	Not Found	Not Found	Peak Found	Not Found	Not Found	Not Found	Not Found	Not Found	Not Found	Not Found	Not Found	Not Found	High	22	Rattus norvegicus OX=10116	33.58
	Checked	Protein FDR Confidence: Mascot	Accession	Exp. q-value: Mascot	Species Map	# Peptides	MW [kDa]	calc. pI	# Protein Groups	Modifications	Species Names
	FALSE	High	Q6Q0N1	0.003	Rattus norvegicus OX=10116	8	52.7	5.66	1		Rattus norvegicus OX=10116
FALSE	High	[K].NVMLLPVGSADDGAHSQNEKLNR.[L]		1	Q6Q0N1	Q6Q0N1 [431-453]	1.138	0.941218	Not Found	Not Found	Not Found	Peak Found	Peak Found	Not Found	Not Found	Peak Found	Peak Found	Peak Found	Not Found	Not Found	Not Found	High	18	Rattus norvegicus OX=10116	32.35
	Checked	Protein FDR Confidence: Mascot	Accession	Exp. q-value: Mascot	Species Map	# Peptides	MW [kDa]	calc. pI	# Protein Groups	Modifications	Species Names
	FALSE	High	Q6Q0N1	0.003	Rattus norvegicus OX=10116	8	52.7	5.66	1		Rattus norvegicus OX=10116
FALSE	High	[K].QKLPDGSEIPLPPILLGK.[L]		1	Q6Q0N1	Q6Q0N1 [67-84]	0.463	0.837836	Not Found	Not Found	Peak Found	Peak Found	Peak Found	Not Found	Peak Found	Peak Found	High	Not Found	Not Found	Not Found	Not Found	High	16	Rattus norvegicus OX=10116	55.4
	Checked	Protein FDR Confidence: Mascot	Accession	Exp. q-value: Mascot	Species Map	# Peptides	MW [kDa]	calc. pI	# Protein Groups	Modifications	Species Names
	FALSE	High	Q6Q0N1	0.003	Rattus norvegicus OX=10116	8	52.7	5.66	1		Rattus norvegicus OX=10116
High	P47942	Dihydropyrimidinase-related protein 2 OS=Rattus norvegicus OX=10116 GN=Dpysl2 PE=1 SV=1	0	73	568	26	15903	31	Rattus norvegicus OX=10116
Checked	Confidence	Annotated Sequence	Modifications	# Protein Groups	Master Protein Accessions	Positions in Master Proteins	Abundance Ratio: (Sample) / (Control)	Abundance Ratio Adj. P-Value: (Sample) / (Control)	Found in Sample: [S20] F20: Control, Control	Found in Sample: [S1] F1: Sample, eIOP	Found in Sample: [S2] F2: Sample, eIOP	Found in Sample: [S3] F3: Sample, eIOP	Found in Sample: [S4] F4: Sample, eIOP	Found in Sample: [S5] F5: Sample, eIOP	Found in Sample: [S6] F6: Sample, eIOP	Found in Sample: [S7] F7: Sample, eIOP	Found in Sample: [S8] F8: Sample, eIOP	Found in Sample: [S9] F9: Sample, eIOP	Found in Sample: [S10] F10: Sample, eIOP	Found in Sample: [S11] F11: Sample, eIOP	Found in Sample: [S12] F12: Sample, eIOP	Confidence (by Search Engine): Mascot	Ions Score (by Search Engine): Mascot	Species Names	Top Apex RT [min]
FALSE	High	[K].LGLDFPNLPYLIDGSR.[K]		2	G3V983; P04905	G3V983 [51-66]; P04905 [53-68]	0.422	0.886053	High	Not Found	Not Found	Peak Found	Peak Found	Not Found	Not Found	Peak Found	Peak Found	High	Peak Found	High	Peak Found	High	77	Rattus norvegicus OX=10116	66.26
	Checked	Protein FDR Confidence: Mascot	Accession	Exp. q-value: Mascot	Species Map	# Peptides	MW [kDa]	calc. pI	# Protein Groups	Modifications	Species Names
	FALSE	High	P04905	0	Rattus norvegicus OX=10116	9	25.9	8.19	1		Rattus norvegicus OX=10116
	FALSE	High	G3V983	0	Rattus norvegicus OX=10116	10	25.7	7.85	1		Rattus norvegicus OX=10116
FALSE	High	[R].LLLEYTDSSYEEKR.[Y]		3	G3V983; P08009; P04905	G3V983 [17-30]; P08009 [19-32]; P04905 [19-32]	0.483	0.780013	Peak Found	Peak Found	High	High	High	High	High	High	High	Peak Found	Peak Found	Peak Found	High	High	69	Rattus norvegicus OX=10116	33.73
	Checked	Protein FDR Confidence: Mascot	Accession	Exp. q-value: Mascot	Species Map	# Peptides	MW [kDa]	calc. pI	# Protein Groups	Modifications	Species Names
	FALSE	High	P08009	0	Rattus norvegicus OX=10116	11	25.7	7.33	1		Rattus norvegicus OX=10116
	FALSE	High	P04905	0	Rattus norvegicus OX=10116	9	25.9	8.19	1		Rattus norvegicus OX=10116
	FALSE	High	G3V983	0	Rattus norvegicus OX=10116	10	25.7	7.85	1		Rattus norvegicus OX=10116
FALSE	High	[K].LGLDFPNLPYLIDGSR.[K]	1xDeamidated [N7]	2	G3V983; P04905	G3V983 [51-66]; P04905 [53-68]			Not Found	Not Found	Not Found	Not Found	Not Found	Not Found	Not Found	Not Found	Not Found	Not Found	Not Found	Not Found	Not Found	High	67	Rattus norvegicus OX=10116
	Checked	Protein FDR Confidence: Mascot	Accession	Exp. q-value: Mascot	Species Map	# Peptides	MW [kDa]	calc. pI	# Protein Groups	Modifications	Species Names
	FALSE	High	P04905	0	Rattus norvegicus OX=10116	9	25.9	8.19	1		Rattus norvegicus OX=10116
	FALSE	High	G3V983	0	Rattus norvegicus OX=10116	10	25.7	7.85	1		Rattus norvegicus OX=10116
FALSE	High	[R].KITQSNAIMR.[Y]		2	G3V983; P04905	G3V983 [67-76]; P04905 [69-78]	0.482	0.786611	High	Peak Found	Peak Found	Peak Found	Peak Found	Peak Found	Peak Found	Peak Found	Peak Found	Peak Found	High	Not Found	Not Found	High	59	Rattus norvegicus OX=10116	15.67
	Checked	Protein FDR Confidence: Mascot	Accession	Exp. q-value: Mascot	Species Map	# Peptides	MW [kDa]	calc. pI	# Protein Groups	Modifications	Species Names
	FALSE	High	P04905	0	Rattus norvegicus OX=10116	9	25.9	8.19	1		Rattus norvegicus OX=10116
	FALSE	High	G3V983	0	Rattus norvegicus OX=10116	10	25.7	7.85	1		Rattus norvegicus OX=10116
FALSE	High	[R].MQLIMLCYNPDFEK.[Q]	1xCarbamidomethyl [C7]	2	G3V983; P04905	G3V983 [107-120]; P04905 [109-122]	0.301	0.575992	Not Found	Not Found	Not Found	Peak Found	Not Found	Not Found	Not Found	Peak Found	Not Found	Not Found	Not Found	Not Found	Not Found	High	53	Rattus norvegicus OX=10116	55.96
	Checked	Protein FDR Confidence: Mascot	Accession	Exp. q-value: Mascot	Species Map	# Peptides	MW [kDa]	calc. pI	# Protein Groups	Modifications	Species Names
	FALSE	High	P04905	0	Rattus norvegicus OX=10116	9	25.9	8.19	1		Rattus norvegicus OX=10116
	FALSE	High	G3V983	0	Rattus norvegicus OX=10116	10	25.7	7.85	1		Rattus norvegicus OX=10116
FALSE	High	[K].SSHYLSTPIFSK.[L]		1	G3V983	G3V983 [198-209]	0.669	0.971271	High	Peak Found	Not Found	High	High	Peak Found	Peak Found	Peak Found	High	High	Not Found	Not Found	Not Found	High	45	Rattus norvegicus OX=10116	31.29
	Checked	Protein FDR Confidence: Mascot	Accession	Exp. q-value: Mascot	Species Map	# Peptides	MW [kDa]	calc. pI	# Protein Groups	Modifications	Species Names
	FALSE	High	G3V983	0	Rattus norvegicus OX=10116	10	25.7	7.85	1		Rattus norvegicus OX=10116
FALSE	High	[R].ADIVENQVMDNR.[M]		2	G3V983; P04905	G3V983 [95-106]; P04905 [97-108]	0.637	0.930392	Peak Found	Not Found	Peak Found	Peak Found	High	Not Found	Not Found	Peak Found	Peak Found	Peak Found	Not Found	Peak Found	Not Found	High	45	Rattus norvegicus OX=10116	29.58
	Checked	Protein FDR Confidence: Mascot	Accession	Exp. q-value: Mascot	Species Map	# Peptides	MW [kDa]	calc. pI	# Protein Groups	Modifications	Species Names
	FALSE	High	P04905	0	Rattus norvegicus OX=10116	9	25.9	8.19	1		Rattus norvegicus OX=10116
	FALSE	High	G3V983	0	Rattus norvegicus OX=10116	10	25.7	7.85	1		Rattus norvegicus OX=10116
FALSE	High	[K].CLDAFPNLKDFLAR.[F]	1xCarbamidomethyl [C1]	2	G3V983; P04905	G3V983 [172-185]; P04905 [174-187]	0.403	0.726978	Not Found	Not Found	Peak Found	Peak Found	Peak Found	Not Found	Not Found	High	High	Not Found	Not Found	Not Found	Not Found	High	34	Rattus norvegicus OX=10116	55.11
	Checked	Protein FDR Confidence: Mascot	Accession	Exp. q-value: Mascot	Species Map	# Peptides	MW [kDa]	calc. pI	# Protein Groups	Modifications	Species Names
	FALSE	High	P04905	0	Rattus norvegicus OX=10116	9	25.9	8.19	1		Rattus norvegicus OX=10116
	FALSE	High	G3V983	0	Rattus norvegicus OX=10116	10	25.7	7.85	1		Rattus norvegicus OX=10116
FALSE	High	[K].LGLDFPNLPYLIDGSRK.[I]		2	G3V983; P04905	G3V983 [51-67]; P04905 [53-69]	0.091	0.0172058	Not Found	Not Found	Not Found	High	Peak Found	Not Found	Not Found	Peak Found	High	Peak Found	Not Found	Peak Found	Peak Found	High	25	Rattus norvegicus OX=10116	58.39
	Checked	Protein FDR Confidence: Mascot	Accession	Exp. q-value: Mascot	Species Map	# Peptides	MW [kDa]	calc. pI	# Protein Groups	Modifications	Species Names
	FALSE	High	P04905	0	Rattus norvegicus OX=10116	9	25.9	8.19	1		Rattus norvegicus OX=10116
	FALSE	High	G3V983	0	Rattus norvegicus OX=10116	10	25.7	7.85	1		Rattus norvegicus OX=10116
FALSE	High	[R].LLLEYTDSSYEEK.[R]		3	G3V983; P08009; P04905	G3V983 [17-29]; P08009 [19-31]; P04905 [19-31]	1.562	0.83171	Not Found	Not Found	Not Found	Peak Found	High	Not Found	Not Found	High	Peak Found	Not Found	Not Found	Not Found	Not Found	High	21	Rattus norvegicus OX=10116	39.25
	Checked	Protein FDR Confidence: Mascot	Accession	Exp. q-value: Mascot	Species Map	# Peptides	MW [kDa]	calc. pI	# Protein Groups	Modifications	Species Names
	FALSE	High	P08009	0	Rattus norvegicus OX=10116	11	25.7	7.33	1		Rattus norvegicus OX=10116
	FALSE	High	P04905	0	Rattus norvegicus OX=10116	9	25.9	8.19	1		Rattus norvegicus OX=10116
	FALSE	High	G3V983	0	Rattus norvegicus OX=10116	10	25.7	7.85	1		Rattus norvegicus OX=10116
FALSE	High	[-].MILGYWNVR.[G]	1xOxidation [M1]	1	G3V983	G3V983 [1-9]			Not Found	Not Found	Not Found	Not Found	Not Found	Not Found	Not Found	Not Found	Not Found	Not Found	Not Found	High	Not Found	High	18	Rattus norvegicus OX=10116
	Checked	Protein FDR Confidence: Mascot	Accession	Exp. q-value: Mascot	Species Map	# Peptides	MW [kDa]	calc. pI	# Protein Groups	Modifications	Species Names
	FALSE	High	G3V983	0	Rattus norvegicus OX=10116	10	25.7	7.85	1		Rattus norvegicus OX=10116
High	M0R9X8	Cytoplasmic dynein 1 heavy chain 1 OS=Rattus norvegicus OX=10116 GN=Dync1h1 PE=1 SV=2	0	11	65	31	939	31	Rattus norvegicus OX=10116
Checked	Confidence	Annotated Sequence	Modifications	# Protein Groups	Master Protein Accessions	Positions in Master Proteins	Abundance Ratio: (Sample) / (Control)	Abundance Ratio Adj. P-Value: (Sample) / (Control)	Found in Sample: [S20] F20: Control, Control	Found in Sample: [S1] F1: Sample, eIOP	Found in Sample: [S2] F2: Sample, eIOP	Found in Sample: [S3] F3: Sample, eIOP	Found in Sample: [S4] F4: Sample, eIOP	Found in Sample: [S5] F5: Sample, eIOP	Found in Sample: [S6] F6: Sample, eIOP	Found in Sample: [S7] F7: Sample, eIOP	Found in Sample: [S8] F8: Sample, eIOP	Found in Sample: [S9] F9: Sample, eIOP	Found in Sample: [S10] F10: Sample, eIOP	Found in Sample: [S11] F11: Sample, eIOP	Found in Sample: [S12] F12: Sample, eIOP	Confidence (by Search Engine): Mascot	Ions Score (by Search Engine): Mascot	Species Names	Top Apex RT [min]
FALSE	High	[K].LINAIELK.[R]	1xDeamidated [N3]	1	D3Z941	D3Z941 [426-433]	0.922	0.999829	Not Found	Peak Found	Peak Found	Peak Found	Peak Found	Not Found	Peak Found	High	High	Not Found	Not Found	Not Found	Not Found	High	26	Rattus norvegicus OX=10116	47.95
	Checked	Protein FDR Confidence: Mascot	Accession	Exp. q-value: Mascot	Species Map	# Peptides	MW [kDa]	calc. pI	# Protein Groups	Modifications	Species Names
	FALSE	High	D3Z941	0.568	Rattus norvegicus OX=10116	3	101.5	6.46	1		Rattus norvegicus OX=10116
FALSE	High	[K].NNSELLNNLGNFINRAGMFVSK.[F]		1	D3Z941	D3Z941 [644-665]			Not Found	Not Found	Not Found	Not Found	Not Found	Not Found	Not Found	Not Found	Not Found	Not Found	Not Found	Not Found	Not Found	High	18	Rattus norvegicus OX=10116
	Checked	Protein FDR Confidence: Mascot	Accession	Exp. q-value: Mascot	Species Map	# Peptides	MW [kDa]	calc. pI	# Protein Groups	Modifications	Species Names
	FALSE	High	D3Z941	0.568	Rattus norvegicus OX=10116	3	101.5	6.46	1		Rattus norvegicus OX=10116
FALSE	High	[R].QRAGTVTGMAVNIAALLSVMLQPYMPTVSSTIQTQLQLPEAACR.[I]	1xCarbamidomethyl [C43]; 3xDeamidated [Q33; Q35; Q37]; 1xOxidation [M9]	1	D3Z941	D3Z941 [738-781]	1.072	0.951767	Not Found	Not Found	Not Found	High	Peak Found	Not Found	Not Found	Not Found	Not Found	Peak Found	Not Found	Not Found	Not Found	High	13	Rattus norvegicus OX=10116	55.08
	Checked	Protein FDR Confidence: Mascot	Accession	Exp. q-value: Mascot	Species Map	# Peptides	MW [kDa]	calc. pI	# Protein Groups	Modifications	Species Names
	FALSE	High	D3Z941	0.568	Rattus norvegicus OX=10116	3	101.5	6.46	1		Rattus norvegicus OX=10116
High	A0A0G2K162	Erythrocyte membrane protein band 4.1-like 2 OS=Rattus norvegicus OX=10116 GN=Epb41l2 PE=1 SV=1	0	46	314	2	8426	30	Rattus norvegicus OX=10116
Checked	Confidence	Annotated Sequence	Modifications	# Protein Groups	Master Protein Accessions	Positions in Master Proteins	Abundance Ratio: (Sample) / (Control)	Abundance Ratio Adj. P-Value: (Sample) / (Control)	Found in Sample: [S20] F20: Control, Control	Found in Sample: [S1] F1: Sample, eIOP	Found in Sample: [S2] F2: Sample, eIOP	Found in Sample: [S3] F3: Sample, eIOP	Found in Sample: [S4] F4: Sample, eIOP	Found in Sample: [S5] F5: Sample, eIOP	Found in Sample: [S6] F6: Sample, eIOP	Found in Sample: [S7] F7: Sample, eIOP	Found in Sample: [S8] F8: Sample, eIOP	Found in Sample: [S9] F9: Sample, eIOP	Found in Sample: [S10] F10: Sample, eIOP	Found in Sample: [S11] F11: Sample, eIOP	Found in Sample: [S12] F12: Sample, eIOP	Confidence (by Search Engine): Mascot	Ions Score (by Search Engine): Mascot	Species Names	Top Apex RT [min]
FALSE	High	[R].IEQVMQGARK.[M]		1	D3ZYP9	D3ZYP9 [421-430]	2.227	0.494981	High	Peak Found	Peak Found	Peak Found	Peak Found	High	High	High	Peak Found	Peak Found	Peak Found	Not Found	Not Found	High	31	Rattus norvegicus OX=10116	21.7
	Checked	Protein FDR Confidence: Mascot	Accession	Exp. q-value: Mascot	Species Map	# Peptides	MW [kDa]	calc. pI	# Protein Groups	Modifications	Species Names
	FALSE	High	D3ZYP9	0.162	Rattus norvegicus OX=10116	4	119.5	7.31	1		Rattus norvegicus OX=10116
FALSE	High	[R].GAQQMADALKK.[N]	1xDeamidated [Q]; 1xOxidation [M5]	1	D3ZYP9	D3ZYP9 [801-811]	1.412	0.900731	Peak Found	Peak Found	Peak Found	Peak Found	Peak Found	Peak Found	Peak Found	High	Peak Found	Peak Found	High	Peak Found	High	High	20	Rattus norvegicus OX=10116	21.04
	Checked	Protein FDR Confidence: Mascot	Accession	Exp. q-value: Mascot	Species Map	# Peptides	MW [kDa]	calc. pI	# Protein Groups	Modifications	Species Names
	FALSE	High	D3ZYP9	0.162	Rattus norvegicus OX=10116	4	119.5	7.31	1		Rattus norvegicus OX=10116
FALSE	High	[R].GAQQMADALKK.[N]	1xDeamidated [Q4]	1	D3ZYP9	D3ZYP9 [801-811]	1.182	0.896097	Peak Found	Peak Found	Peak Found	Peak Found	Peak Found	Peak Found	Peak Found	Peak Found	High	Peak Found	Peak Found	Peak Found	Peak Found	High	19	Rattus norvegicus OX=10116	28
	Checked	Protein FDR Confidence: Mascot	Accession	Exp. q-value: Mascot	Species Map	# Peptides	MW [kDa]	calc. pI	# Protein Groups	Modifications	Species Names
	FALSE	High	D3ZYP9	0.162	Rattus norvegicus OX=10116	4	119.5	7.31	1		Rattus norvegicus OX=10116
FALSE	High	[K].DDGVMYMAEALVSNQIISTLQLQK.[N]	3xDeamidated [Q15; Q21; Q23]; 2xOxidation [M5; M7]	1	D3ZYP9	D3ZYP9 [771-794]			Not Found	Not Found	Not Found	Not Found	Not Found	Not Found	Not Found	High	Not Found	Not Found	Not Found	Not Found	Not Found	High	17	Rattus norvegicus OX=10116
	Checked	Protein FDR Confidence: Mascot	Accession	Exp. q-value: Mascot	Species Map	# Peptides	MW [kDa]	calc. pI	# Protein Groups	Modifications	Species Names
	FALSE	High	D3ZYP9	0.162	Rattus norvegicus OX=10116	4	119.5	7.31	1		Rattus norvegicus OX=10116
FALSE	High	[R].ALGQALQLNR.[T]		1	D3ZYP9	D3ZYP9 [944-953]	1.286	0.879403	Not Found	Peak Found	Peak Found	High	Peak Found	Peak Found	Peak Found	Peak Found	Peak Found	Peak Found	Peak Found	Not Found	Not Found	High	13	Rattus norvegicus OX=10116	21.21
	Checked	Protein FDR Confidence: Mascot	Accession	Exp. q-value: Mascot	Species Map	# Peptides	MW [kDa]	calc. pI	# Protein Groups	Modifications	Species Names
	FALSE	High	D3ZYP9	0.162	Rattus norvegicus OX=10116	4	119.5	7.31	1		Rattus norvegicus OX=10116
High	M0R660	Glyceraldehyde-3-phosphate dehydrogenase OS=Rattus norvegicus OX=10116 PE=1 SV=1	0	74	1457	2	41338	30	Rattus norvegicus OX=10116
Checked	Confidence	Annotated Sequence	Modifications	# Protein Groups	Master Protein Accessions	Positions in Master Proteins	Abundance Ratio: (Sample) / (Control)	Abundance Ratio Adj. P-Value: (Sample) / (Control)	Found in Sample: [S20] F20: Control, Control	Found in Sample: [S1] F1: Sample, eIOP	Found in Sample: [S2] F2: Sample, eIOP	Found in Sample: [S3] F3: Sample, eIOP	Found in Sample: [S4] F4: Sample, eIOP	Found in Sample: [S5] F5: Sample, eIOP	Found in Sample: [S6] F6: Sample, eIOP	Found in Sample: [S7] F7: Sample, eIOP	Found in Sample: [S8] F8: Sample, eIOP	Found in Sample: [S9] F9: Sample, eIOP	Found in Sample: [S10] F10: Sample, eIOP	Found in Sample: [S11] F11: Sample, eIOP	Found in Sample: [S12] F12: Sample, eIOP	Confidence (by Search Engine): Mascot	Ions Score (by Search Engine): Mascot	Species Names	Top Apex RT [min]
FALSE	High	[K].TVDQWEIDRNSIQLLK.[R]	2xDeamidated [N10; Q13]	1	Q62662	Q62662 [224-239]	0.83	0.983944	Peak Found	Peak Found	Peak Found	High	Peak Found	Peak Found	Peak Found	Peak Found	Peak Found	Peak Found	Peak Found	Peak Found	Peak Found	High	23	Rattus norvegicus OX=10116	29.43
	Checked	Protein FDR Confidence: Mascot	Accession	Exp. q-value: Mascot	Species Map	# Peptides	MW [kDa]	calc. pI	# Protein Groups	Modifications	Species Names
	FALSE	High	Q62662	0.59	Rattus norvegicus OX=10116	2	58.1	5.87	1		Rattus norvegicus OX=10116
FALSE	High	[K].MPYSGMTGAQVIHMLGQNYR.[L]	3xOxidation [M1; M6; M14]	1	Q62662	Q62662 [433-452]	0.765	0.980565	Peak Found	Peak Found	Peak Found	Peak Found	Peak Found	Peak Found	High	Peak Found	Peak Found	Peak Found	Peak Found	Not Found	Not Found	High	19	Rattus norvegicus OX=10116	15.2
	Checked	Protein FDR Confidence: Mascot	Accession	Exp. q-value: Mascot	Species Map	# Peptides	MW [kDa]	calc. pI	# Protein Groups	Modifications	Species Names
	FALSE	High	Q62662	0.59	Rattus norvegicus OX=10116	2	58.1	5.87	1		Rattus norvegicus OX=10116
High	P10719	ATP synthase subunit beta, mitochondrial OS=Rattus norvegicus OX=10116 GN=Atp5f1b PE=1 SV=2	0	74	626	30	19920	30	Rattus norvegicus OX=10116
Checked	Confidence	Annotated Sequence	Modifications	# Protein Groups	Master Protein Accessions	Positions in Master Proteins	Abundance Ratio: (Sample) / (Control)	Abundance Ratio Adj. P-Value: (Sample) / (Control)	Found in Sample: [S20] F20: Control, Control	Found in Sample: [S1] F1: Sample, eIOP	Found in Sample: [S2] F2: Sample, eIOP	Found in Sample: [S3] F3: Sample, eIOP	Found in Sample: [S4] F4: Sample, eIOP	Found in Sample: [S5] F5: Sample, eIOP	Found in Sample: [S6] F6: Sample, eIOP	Found in Sample: [S7] F7: Sample, eIOP	Found in Sample: [S8] F8: Sample, eIOP	Found in Sample: [S9] F9: Sample, eIOP	Found in Sample: [S10] F10: Sample, eIOP	Found in Sample: [S11] F11: Sample, eIOP	Found in Sample: [S12] F12: Sample, eIOP	Confidence (by Search Engine): Mascot	Ions Score (by Search Engine): Mascot	Species Names	Top Apex RT [min]
FALSE	High	[R].ANQVKIIVPNSTAGLIIGK.[G]	1xDeamidated [N2]	1	D4AAF8	D4AAF8 [130-148]	1.24	0.899584	Peak Found	Peak Found	Peak Found	Peak Found	Peak Found	Peak Found	Peak Found	Peak Found	Peak Found	Not Found	High	Peak Found	Peak Found	High	15	Rattus norvegicus OX=10116	20.06
	Checked	Protein FDR Confidence: Mascot	Accession	Exp. q-value: Mascot	Species Map	# Peptides	MW [kDa]	calc. pI	# Protein Groups	Modifications	Species Names
	FALSE	High	D4AAF8	0.892	Rattus norvegicus OX=10116	2	47.5	8.54	1		Rattus norvegicus OX=10116
FALSE	High	[K].VTITGTPAATQAAQYLITQRITYEQGVR.[A]	2xDeamidated [Q11; Q14]	1	D4AAF8	D4AAF8 [431-458]			Not Found	Not Found	Not Found	Not Found	Not Found	Not Found	Not Found	Not Found	Not Found	Not Found	Not Found	Not Found	Not Found	High	14	Rattus norvegicus OX=10116
	Checked	Protein FDR Confidence: Mascot	Accession	Exp. q-value: Mascot	Species Map	# Peptides	MW [kDa]	calc. pI	# Protein Groups	Modifications	Species Names
	FALSE	High	D4AAF8	0.892	Rattus norvegicus OX=10116	2	47.5	8.54	1		Rattus norvegicus OX=10116
High	Q5XIF6	Tubulin alpha-4A chain OS=Rattus norvegicus OX=10116 GN=Tuba4a PE=1 SV=1	0	60	844	11	23015	29	Rattus norvegicus OX=10116
Checked	Confidence	Annotated Sequence	Modifications	# Protein Groups	Master Protein Accessions	Positions in Master Proteins	Abundance Ratio: (Sample) / (Control)	Abundance Ratio Adj. P-Value: (Sample) / (Control)	Found in Sample: [S20] F20: Control, Control	Found in Sample: [S1] F1: Sample, eIOP	Found in Sample: [S2] F2: Sample, eIOP	Found in Sample: [S3] F3: Sample, eIOP	Found in Sample: [S4] F4: Sample, eIOP	Found in Sample: [S5] F5: Sample, eIOP	Found in Sample: [S6] F6: Sample, eIOP	Found in Sample: [S7] F7: Sample, eIOP	Found in Sample: [S8] F8: Sample, eIOP	Found in Sample: [S9] F9: Sample, eIOP	Found in Sample: [S10] F10: Sample, eIOP	Found in Sample: [S11] F11: Sample, eIOP	Found in Sample: [S12] F12: Sample, eIOP	Confidence (by Search Engine): Mascot	Ions Score (by Search Engine): Mascot	Species Names	Top Apex RT [min]
FALSE	High	[R].QLSMQFESKSK.[G]	1xOxidation [M4]	1	A0A0G2K929	A0A0G2K929 [2465-2475]	0.125	0.00794408	Not Found	Not Found	Not Found	Peak Found	Not Found	Not Found	Not Found	Not Found	Not Found	Peak Found	Not Found	Peak Found	Not Found	High	22	Rattus norvegicus OX=10116	22.76
	Checked	Protein FDR Confidence: Mascot	Accession	Exp. q-value: Mascot	Species Map	# Peptides	MW [kDa]	calc. pI	# Protein Groups	Modifications	Species Names
	FALSE	High	A0A0G2K929	0.327	Rattus norvegicus OX=10116	6	320.5	6.24	1		Rattus norvegicus OX=10116
FALSE	High	[K].NVPEGAETEQELIQQLQLLRLANNQLDK.[E]	2xDeamidated [Q17; N23]	1	A0A0G2K929	A0A0G2K929 [2604-2631]	0.648	0.893888	Peak Found	Not Found	Peak Found	Peak Found	Peak Found	Not Found	Peak Found	Peak Found	Peak Found	Peak Found	Peak Found	Peak Found	Peak Found	High	22	Rattus norvegicus OX=10116	48.65
	Checked	Protein FDR Confidence: Mascot	Accession	Exp. q-value: Mascot	Species Map	# Peptides	MW [kDa]	calc. pI	# Protein Groups	Modifications	Species Names
	FALSE	High	A0A0G2K929	0.327	Rattus norvegicus OX=10116	6	320.5	6.24	1		Rattus norvegicus OX=10116
FALSE	High	[K].QQQYRAENQILLK.[E]	1xDeamidated [Q9]	1	A0A0G2K929	A0A0G2K929 [522-534]	2.681	0.179055	Peak Found	Peak Found	Peak Found	Peak Found	Peak Found	High	Peak Found	Peak Found	Peak Found	Peak Found	Peak Found	Not Found	Not Found	High	19	Rattus norvegicus OX=10116	14.24
	Checked	Protein FDR Confidence: Mascot	Accession	Exp. q-value: Mascot	Species Map	# Peptides	MW [kDa]	calc. pI	# Protein Groups	Modifications	Species Names
	FALSE	High	A0A0G2K929	0.327	Rattus norvegicus OX=10116	6	320.5	6.24	1		Rattus norvegicus OX=10116
FALSE	High	[R].KNLEESVQEMEK.[M]	1xOxidation [M10]	1	A0A0G2K929	A0A0G2K929 [234-245]	1.719	0.567027	Peak Found	Peak Found	Peak Found	Peak Found	Peak Found	Peak Found	Peak Found	Peak Found	Peak Found	High	Peak Found	Not Found	Not Found	High	18	Rattus norvegicus OX=10116	15.96
	Checked	Protein FDR Confidence: Mascot	Accession	Exp. q-value: Mascot	Species Map	# Peptides	MW [kDa]	calc. pI	# Protein Groups	Modifications	Species Names
	FALSE	High	A0A0G2K929	0.327	Rattus norvegicus OX=10116	6	320.5	6.24	1		Rattus norvegicus OX=10116
FALSE	High	[K].EYNNLLNALQMDSNEMKK.[M]	1xDeamidated [N7]	1	A0A0G2K929	A0A0G2K929 [1138-1155]	0.547	0.902144	Not Found	Peak Found	Not Found	Not Found	Peak Found	Not Found	Not Found	Peak Found	Peak Found	Peak Found	Not Found	Peak Found	Peak Found	High	17	Rattus norvegicus OX=10116	36.6
	Checked	Protein FDR Confidence: Mascot	Accession	Exp. q-value: Mascot	Species Map	# Peptides	MW [kDa]	calc. pI	# Protein Groups	Modifications	Species Names
	FALSE	High	A0A0G2K929	0.327	Rattus norvegicus OX=10116	6	320.5	6.24	1		Rattus norvegicus OX=10116
FALSE	High	[K].MTDEYNRMK.[A]	2xOxidation [M1; M8]	1	A0A0G2K929	A0A0G2K929 [246-254]			Not Found	Not Found	Not Found	Not Found	Not Found	Not Found	Not Found	High	Not Found	Not Found	Not Found	Not Found	Not Found	High	15	Rattus norvegicus OX=10116
	Checked	Protein FDR Confidence: Mascot	Accession	Exp. q-value: Mascot	Species Map	# Peptides	MW [kDa]	calc. pI	# Protein Groups	Modifications	Species Names
	FALSE	High	A0A0G2K929	0.327	Rattus norvegicus OX=10116	6	320.5	6.24	1		Rattus norvegicus OX=10116
High	P09606	Glutamine synthetase OS=Rattus norvegicus OX=10116 GN=Glul PE=1 SV=3	0	75	688	28	19467	28	Rattus norvegicus OX=10116
Checked	Confidence	Annotated Sequence	Modifications	# Protein Groups	Master Protein Accessions	Positions in Master Proteins	Abundance Ratio: (Sample) / (Control)	Abundance Ratio Adj. P-Value: (Sample) / (Control)	Found in Sample: [S20] F20: Control, Control	Found in Sample: [S1] F1: Sample, eIOP	Found in Sample: [S2] F2: Sample, eIOP	Found in Sample: [S3] F3: Sample, eIOP	Found in Sample: [S4] F4: Sample, eIOP	Found in Sample: [S5] F5: Sample, eIOP	Found in Sample: [S6] F6: Sample, eIOP	Found in Sample: [S7] F7: Sample, eIOP	Found in Sample: [S8] F8: Sample, eIOP	Found in Sample: [S9] F9: Sample, eIOP	Found in Sample: [S10] F10: Sample, eIOP	Found in Sample: [S11] F11: Sample, eIOP	Found in Sample: [S12] F12: Sample, eIOP	Confidence (by Search Engine): Mascot	Ions Score (by Search Engine): Mascot	Species Names	Top Apex RT [min]
FALSE	High	[R].AAEEAFVNDIDESSPGTEWER.[V]		1	P08081-2	P08081-2 [163-183]	1.147	0.948061	Not Found	Not Found	Not Found	Peak Found	High	Not Found	Not Found	High	High	Not Found	Not Found	Not Found	Not Found	High	97	Rattus norvegicus OX=10116	47.95
	Checked	Protein FDR Confidence: Mascot	Accession	Exp. q-value: Mascot	Species Map	# Peptides	MW [kDa]	calc. pI	# Protein Groups	Modifications	Species Names
	FALSE	High	P08081-2	0	Rattus norvegicus OX=10116	8	23.6	4.5	1		Rattus norvegicus OX=10116
FALSE	High	[K].AVKELEEWYAR.[Q]		1	P08081-2	P08081-2 [139-149]	1.063	0.972971	Not Found	Not Found	Peak Found	Peak Found	Peak Found	High	Not Found	High	Peak Found	Not Found	Not Found	Peak Found	Peak Found	High	55	Rattus norvegicus OX=10116	33.55
	Checked	Protein FDR Confidence: Mascot	Accession	Exp. q-value: Mascot	Species Map	# Peptides	MW [kDa]	calc. pI	# Protein Groups	Modifications	Species Names
	FALSE	High	P08081-2	0	Rattus norvegicus OX=10116	8	23.6	4.5	1		Rattus norvegicus OX=10116
FALSE	High	[R].LEALDANSR.[K]		1	P08081-2	P08081-2 [121-129]	0.653	0.955917	Peak Found	Not Found	Not Found	Peak Found	Peak Found	Peak Found	Not Found	Peak Found	Peak Found	Peak Found	Peak Found	Peak Found	Peak Found	High	54	Rattus norvegicus OX=10116	20.38
	Checked	Protein FDR Confidence: Mascot	Accession	Exp. q-value: Mascot	Species Map	# Peptides	MW [kDa]	calc. pI	# Protein Groups	Modifications	Species Names
	FALSE	High	P08081-2	0	Rattus norvegicus OX=10116	8	23.6	4.5	1		Rattus norvegicus OX=10116
FALSE	High	[R].SVLISLKQAPLVH.[-]		1	P08081-2	P08081-2 [206-218]	100	8.63e-17	Not Found	Not Found	Not Found	Not Found	Not Found	Not Found	Not Found	Not Found	Not Found	High	High	Not Found	Not Found	High	43	Rattus norvegicus OX=10116	38.58
	Checked	Protein FDR Confidence: Mascot	Accession	Exp. q-value: Mascot	Species Map	# Peptides	MW [kDa]	calc. pI	# Protein Groups	Modifications	Species Names
	FALSE	High	P08081-2	0	Rattus norvegicus OX=10116	8	23.6	4.5	1		Rattus norvegicus OX=10116
FALSE	High	[R].LCDFNPK.[S]	1xCarbamidomethyl [C2]	1	P08081-2	P08081-2 [187-193]	1.114	0.953443	High	High	High	High	High	High	High	High	Peak Found	High	High	High	Peak Found	High	30	Rattus norvegicus OX=10116	20.8
	Checked	Protein FDR Confidence: Mascot	Accession	Exp. q-value: Mascot	Species Map	# Peptides	MW [kDa]	calc. pI	# Protein Groups	Modifications	Species Names
	FALSE	High	P08081-2	0	Rattus norvegicus OX=10116	8	23.6	4.5	1		Rattus norvegicus OX=10116
FALSE	High	[K].ELEEWYARQDEQLQK.[T]		1	P08081-2	P08081-2 [142-156]	3.698	0.17417	Not Found	Not Found	Not Found	Peak Found	Peak Found	Not Found	Not Found	High	Peak Found	Not Found	Not Found	Not Found	Not Found	High	28	Rattus norvegicus OX=10116	34.56
	Checked	Protein FDR Confidence: Mascot	Accession	Exp. q-value: Mascot	Species Map	# Peptides	MW [kDa]	calc. pI	# Protein Groups	Modifications	Species Names
	FALSE	High	P08081-2	0	Rattus norvegicus OX=10116	8	23.6	4.5	1		Rattus norvegicus OX=10116
FALSE	High	[K].WREEQTER.[L]		1	P08081-2	P08081-2 [113-120]			Not Found	Not Found	Not Found	Not Found	Not Found	Not Found	Not Found	Not Found	Not Found	Not Found	Not Found	High	Not Found	High	22	Rattus norvegicus OX=10116
	Checked	Protein FDR Confidence: Mascot	Accession	Exp. q-value: Mascot	Species Map	# Peptides	MW [kDa]	calc. pI	# Protein Groups	Modifications	Species Names
	FALSE	High	P08081-2	0	Rattus norvegicus OX=10116	8	23.6	4.5	1		Rattus norvegicus OX=10116
FALSE	High	[R].LEALDANSR.[K]	1xDeamidated [N7]	1	P08081-2	P08081-2 [121-129]			Not Found	Not Found	Not Found	Not Found	Not Found	Not Found	Not Found	Not Found	Not Found	Not Found	Not Found	Not Found	Not Found	High	21	Rattus norvegicus OX=10116
	Checked	Protein FDR Confidence: Mascot	Accession	Exp. q-value: Mascot	Species Map	# Peptides	MW [kDa]	calc. pI	# Protein Groups	Modifications	Species Names
	FALSE	High	P08081-2	0	Rattus norvegicus OX=10116	8	23.6	4.5	1		Rattus norvegicus OX=10116
FALSE	High	[R].AAEEAFVNDIDESSPGTEWER.[V]	1xDeamidated [N8]	1	P08081-2	P08081-2 [163-183]			Not Found	Not Found	Not Found	High	Not Found	Not Found	Not Found	Not Found	Not Found	Not Found	Not Found	Not Found	Not Found	High	20	Rattus norvegicus OX=10116
	Checked	Protein FDR Confidence: Mascot	Accession	Exp. q-value: Mascot	Species Map	# Peptides	MW [kDa]	calc. pI	# Protein Groups	Modifications	Species Names
	FALSE	High	P08081-2	0	Rattus norvegicus OX=10116	8	23.6	4.5	1		Rattus norvegicus OX=10116
FALSE	High	[R].LQSEPESIRK.[W]		1	P08081-2	P08081-2 [103-112]	0.277	0.337262	Not Found	Peak Found	Peak Found	Peak Found	Peak Found	Peak Found	Peak Found	Peak Found	High	Peak Found	Peak Found	Not Found	Peak Found	High	17	Rattus norvegicus OX=10116	13.64
	Checked	Protein FDR Confidence: Mascot	Accession	Exp. q-value: Mascot	Species Map	# Peptides	MW [kDa]	calc. pI	# Protein Groups	Modifications	Species Names
	FALSE	High	P08081-2	0	Rattus norvegicus OX=10116	8	23.6	4.5	1		Rattus norvegicus OX=10116
High	P34058	Heat shock protein HSP 90-beta OS=Rattus norvegicus OX=10116 GN=Hsp90ab1 PE=1 SV=4	0	48	245	20	5168	28	Rattus norvegicus OX=10116
Checked	Confidence	Annotated Sequence	Modifications	# Protein Groups	Master Protein Accessions	Positions in Master Proteins	Abundance Ratio: (Sample) / (Control)	Abundance Ratio Adj. P-Value: (Sample) / (Control)	Found in Sample: [S20] F20: Control, Control	Found in Sample: [S1] F1: Sample, eIOP	Found in Sample: [S2] F2: Sample, eIOP	Found in Sample: [S3] F3: Sample, eIOP	Found in Sample: [S4] F4: Sample, eIOP	Found in Sample: [S5] F5: Sample, eIOP	Found in Sample: [S6] F6: Sample, eIOP	Found in Sample: [S7] F7: Sample, eIOP	Found in Sample: [S8] F8: Sample, eIOP	Found in Sample: [S9] F9: Sample, eIOP	Found in Sample: [S10] F10: Sample, eIOP	Found in Sample: [S11] F11: Sample, eIOP	Found in Sample: [S12] F12: Sample, eIOP	Confidence (by Search Engine): Mascot	Ions Score (by Search Engine): Mascot	Species Names	Top Apex RT [min]
FALSE	High	[K].NKTSTTSSVVASAEQPR.[R]		1	P50411	P50411 [17-33]	100	8.63e-17	Not Found	Not Found	Not Found	High	High	Not Found	Not Found	Peak Found	Peak Found	Not Found	Not Found	Not Found	Not Found	High	92	Rattus norvegicus OX=10116	18.8
	Checked	Protein FDR Confidence: Mascot	Accession	Exp. q-value: Mascot	Species Map	# Peptides	MW [kDa]	calc. pI	# Protein Groups	Modifications	Species Names
	FALSE	High	P50411	0.011	Rattus norvegicus OX=10116	6	23.1	4.84	1		Rattus norvegicus OX=10116
FALSE	High	[K].TSTTSSVVASAEQPR.[R]		1	P50411	P50411 [19-33]	2.879	0.29273	Not Found	Not Found	Not Found	High	High	Not Found	Peak Found	High	High	Peak Found	Not Found	Peak Found	Not Found	High	62	Rattus norvegicus OX=10116	23.41
	Checked	Protein FDR Confidence: Mascot	Accession	Exp. q-value: Mascot	Species Map	# Peptides	MW [kDa]	calc. pI	# Protein Groups	Modifications	Species Names
	FALSE	High	P50411	0.011	Rattus norvegicus OX=10116	6	23.1	4.84	1		Rattus norvegicus OX=10116
FALSE	High	[K].LHYNEGLNIK.[L]		1	P50411	P50411 [146-155]	0.816	0.985698	Not Found	Not Found	Peak Found	High	Peak Found	Not Found	Not Found	Peak Found	Peak Found	Peak Found	Peak Found	Peak Found	Peak Found	High	35	Rattus norvegicus OX=10116	24.58
	Checked	Protein FDR Confidence: Mascot	Accession	Exp. q-value: Mascot	Species Map	# Peptides	MW [kDa]	calc. pI	# Protein Groups	Modifications	Species Names
	FALSE	High	P50411	0.011	Rattus norvegicus OX=10116	6	23.1	4.84	1		Rattus norvegicus OX=10116
FALSE	High	[R].RTVEEELSK.[K]		1	P50411	P50411 [34-42]	1.387	0.757242	Not Found	Not Found	Not Found	Peak Found	High	Not Found	Peak Found	Peak Found	Peak Found	Peak Found	Peak Found	Not Found	Not Found	High	20	Rattus norvegicus OX=10116	15.8
	Checked	Protein FDR Confidence: Mascot	Accession	Exp. q-value: Mascot	Species Map	# Peptides	MW [kDa]	calc. pI	# Protein Groups	Modifications	Species Names
	FALSE	High	P50411	0.011	Rattus norvegicus OX=10116	6	23.1	4.84	1		Rattus norvegicus OX=10116
FALSE	High	[R].KLHYNEGLNIK.[L]		1	P50411	P50411 [145-155]	1.364	0.879403	Peak Found	Not Found	Not Found	Not Found	Peak Found	Not Found	Not Found	Not Found	Not Found	Peak Found	Not Found	High	Peak Found	High	17	Rattus norvegicus OX=10116	20.2
	Checked	Protein FDR Confidence: Mascot	Accession	Exp. q-value: Mascot	Species Map	# Peptides	MW [kDa]	calc. pI	# Protein Groups	Modifications	Species Names
	FALSE	High	P50411	0.011	Rattus norvegicus OX=10116	6	23.1	4.84	1		Rattus norvegicus OX=10116
FALSE	High	[K].IDEPDTPYHNMIGDDEDVCSDSEGNEVMTPEILAK.[K]	1xCarbamidomethyl [C19]; 1xOxidation [M28]	1	P50411	P50411 [68-102]	0.887	0.999427	Not Found	Not Found	Not Found	Not Found	Not Found	Not Found	Not Found	Peak Found	High	Not Found	Not Found	Not Found	Not Found	High	15	Rattus norvegicus OX=10116	25.21
	Checked	Protein FDR Confidence: Mascot	Accession	Exp. q-value: Mascot	Species Map	# Peptides	MW [kDa]	calc. pI	# Protein Groups	Modifications	Species Names
	FALSE	High	P50411	0.011	Rattus norvegicus OX=10116	6	23.1	4.84	1		Rattus norvegicus OX=10116
High	P15999	ATP synthase subunit alpha, mitochondrial OS=Rattus norvegicus OX=10116 GN=Atp5f1a PE=1 SV=2	0	55	290	28	7017	28	Rattus norvegicus OX=10116
Checked	Confidence	Annotated Sequence	Modifications	# Protein Groups	Master Protein Accessions	Positions in Master Proteins	Abundance Ratio: (Sample) / (Control)	Abundance Ratio Adj. P-Value: (Sample) / (Control)	Found in Sample: [S20] F20: Control, Control	Found in Sample: [S1] F1: Sample, eIOP	Found in Sample: [S2] F2: Sample, eIOP	Found in Sample: [S3] F3: Sample, eIOP	Found in Sample: [S4] F4: Sample, eIOP	Found in Sample: [S5] F5: Sample, eIOP	Found in Sample: [S6] F6: Sample, eIOP	Found in Sample: [S7] F7: Sample, eIOP	Found in Sample: [S8] F8: Sample, eIOP	Found in Sample: [S9] F9: Sample, eIOP	Found in Sample: [S10] F10: Sample, eIOP	Found in Sample: [S11] F11: Sample, eIOP	Found in Sample: [S12] F12: Sample, eIOP	Confidence (by Search Engine): Mascot	Ions Score (by Search Engine): Mascot	Species Names	Top Apex RT [min]
FALSE	High	[R].ATVQGAQHVFQHVVPQEGKPVTNQK.[S]		1	A1A5L1	A1A5L1 [44-68]	0.546	0.917455	Not Found	Not Found	Not Found	Peak Found	Peak Found	Not Found	Not Found	Not Found	Not Found	Not Found	Not Found	Not Found	Not Found	High	38	Rattus norvegicus OX=10116	27.1
	Checked	Protein FDR Confidence: Mascot	Accession	Exp. q-value: Mascot	Species Map	# Peptides	MW [kDa]	calc. pI	# Protein Groups	Modifications	Species Names
	FALSE	High	A1A5L1	0.111	Rattus norvegicus OX=10116	4	52.4	6.38	1		Rattus norvegicus OX=10116
FALSE	High	[K].VAALIQK.[L]		1	A1A5L1	A1A5L1 [11-17]	0.749	0.975768	Peak Found	Peak Found	High	Peak Found	Peak Found	Peak Found	Peak Found	High	Peak Found	Not Found	Not Found	Peak Found	Peak Found	High	28	Rattus norvegicus OX=10116	17.62
	Checked	Protein FDR Confidence: Mascot	Accession	Exp. q-value: Mascot	Species Map	# Peptides	MW [kDa]	calc. pI	# Protein Groups	Modifications	Species Names
	FALSE	High	A1A5L1	0.111	Rattus norvegicus OX=10116	4	52.4	6.38	1		Rattus norvegicus OX=10116
FALSE	High	[-].MNNAGLNSEKVAALIQK.[L]	1xDeamidated [N2]	1	A1A5L1	A1A5L1 [1-17]	1.159	0.951246	Peak Found	Peak Found	Peak Found	Peak Found	Peak Found	Peak Found	Peak Found	Peak Found	Peak Found	Peak Found	Peak Found	Peak Found	Peak Found	High	20	Rattus norvegicus OX=10116	25.18
	Checked	Protein FDR Confidence: Mascot	Accession	Exp. q-value: Mascot	Species Map	# Peptides	MW [kDa]	calc. pI	# Protein Groups	Modifications	Species Names
	FALSE	High	A1A5L1	0.111	Rattus norvegicus OX=10116	4	52.4	6.38	1		Rattus norvegicus OX=10116
FALSE	High	[R].LVQYLLMNPTNDGGQWDMLVNIVEK.[Y]	1xOxidation [M18]	1	A1A5L1	A1A5L1 [132-156]	100	8.63e-17	Not Found	Not Found	Not Found	High	Not Found	Not Found	Not Found	Peak Found	Peak Found	Not Found	Not Found	Not Found	Not Found	High	19	Rattus norvegicus OX=10116	41.43
	Checked	Protein FDR Confidence: Mascot	Accession	Exp. q-value: Mascot	Species Map	# Peptides	MW [kDa]	calc. pI	# Protein Groups	Modifications	Species Names
	FALSE	High	A1A5L1	0.111	Rattus norvegicus OX=10116	4	52.4	6.38	1		Rattus norvegicus OX=10116
High	P07323	Gamma-enolase OS=Rattus norvegicus OX=10116 GN=Eno2 PE=1 SV=2	0	77	632	21	21947	28	Rattus norvegicus OX=10116
Checked	Confidence	Annotated Sequence	Modifications	# Protein Groups	Master Protein Accessions	Positions in Master Proteins	Abundance Ratio: (Sample) / (Control)	Abundance Ratio Adj. P-Value: (Sample) / (Control)	Found in Sample: [S20] F20: Control, Control	Found in Sample: [S1] F1: Sample, eIOP	Found in Sample: [S2] F2: Sample, eIOP	Found in Sample: [S3] F3: Sample, eIOP	Found in Sample: [S4] F4: Sample, eIOP	Found in Sample: [S5] F5: Sample, eIOP	Found in Sample: [S6] F6: Sample, eIOP	Found in Sample: [S7] F7: Sample, eIOP	Found in Sample: [S8] F8: Sample, eIOP	Found in Sample: [S9] F9: Sample, eIOP	Found in Sample: [S10] F10: Sample, eIOP	Found in Sample: [S11] F11: Sample, eIOP	Found in Sample: [S12] F12: Sample, eIOP	Confidence (by Search Engine): Mascot	Ions Score (by Search Engine): Mascot	Species Names	Top Apex RT [min]
FALSE	High	[R].KILQSVVR.[C]	1xDeamidated [Q4]	1	D4A4I3	D4A4I3 [819-826]	1.32	0.832107	Not Found	Peak Found	Peak Found	Peak Found	Peak Found	Peak Found	Peak Found	Peak Found	Peak Found	Not Found	Not Found	Not Found	Not Found	High	22	Rattus norvegicus OX=10116	21.34
	Checked	Protein FDR Confidence: Mascot	Accession	Exp. q-value: Mascot	Species Map	# Peptides	MW [kDa]	calc. pI	# Protein Groups	Modifications	Species Names
	FALSE	High	D4A4I3	0.787	Rattus norvegicus OX=10116	2	96.7	6.98	1		Rattus norvegicus OX=10116
FALSE	High	[R].ISGKVAR.[A]		1	D4A4I3	D4A4I3 [521-527]	0.525	0.712271	Peak Found	Peak Found	Peak Found	Peak Found	Peak Found	Peak Found	Peak Found	Peak Found	Peak Found	Peak Found	Peak Found	Not Found	Peak Found	High	14	Rattus norvegicus OX=10116	16.63
	Checked	Protein FDR Confidence: Mascot	Accession	Exp. q-value: Mascot	Species Map	# Peptides	MW [kDa]	calc. pI	# Protein Groups	Modifications	Species Names
	FALSE	High	D4A4I3	0.787	Rattus norvegicus OX=10116	2	96.7	6.98	1		Rattus norvegicus OX=10116
High	Q6P6V0	Glucose-6-phosphate isomerase OS=Rattus norvegicus OX=10116 GN=Gpi PE=1 SV=1	0	59	447	28	13416	28	Rattus norvegicus OX=10116
Checked	Confidence	Annotated Sequence	Modifications	# Protein Groups	Master Protein Accessions	Positions in Master Proteins	Abundance Ratio: (Sample) / (Control)	Abundance Ratio Adj. P-Value: (Sample) / (Control)	Found in Sample: [S20] F20: Control, Control	Found in Sample: [S1] F1: Sample, eIOP	Found in Sample: [S2] F2: Sample, eIOP	Found in Sample: [S3] F3: Sample, eIOP	Found in Sample: [S4] F4: Sample, eIOP	Found in Sample: [S5] F5: Sample, eIOP	Found in Sample: [S6] F6: Sample, eIOP	Found in Sample: [S7] F7: Sample, eIOP	Found in Sample: [S8] F8: Sample, eIOP	Found in Sample: [S9] F9: Sample, eIOP	Found in Sample: [S10] F10: Sample, eIOP	Found in Sample: [S11] F11: Sample, eIOP	Found in Sample: [S12] F12: Sample, eIOP	Confidence (by Search Engine): Mascot	Ions Score (by Search Engine): Mascot	Species Names	Top Apex RT [min]
FALSE	High	[R].DPAVTAEQVR.[Q]	1xDeamidated [Q8]	1	D3ZG83	D3ZG83 [134-143]	0.943	0.999427	Peak Found	Peak Found	Peak Found	Peak Found	Peak Found	Peak Found	High	Peak Found	Peak Found	Peak Found	High	Peak Found	Peak Found	High	22	Rattus norvegicus OX=10116	18.99
	Checked	Protein FDR Confidence: Mascot	Accession	Exp. q-value: Mascot	Species Map	# Peptides	MW [kDa]	calc. pI	# Protein Groups	Modifications	Species Names
	FALSE	High	D3ZG83	0.666	Rattus norvegicus OX=10116	2	103	6.79	1		Rattus norvegicus OX=10116
FALSE	High	[R].ELHLLMSQLSQEKPRVR.[K]	1xDeamidated [Q8]; 1xOxidation [M6]	1	D3ZG83	D3ZG83 [437-453]			Not Found	Not Found	Not Found	Not Found	Not Found	Not Found	Not Found	High	Not Found	Not Found	Not Found	Not Found	Not Found	High	15	Rattus norvegicus OX=10116
	Checked	Protein FDR Confidence: Mascot	Accession	Exp. q-value: Mascot	Species Map	# Peptides	MW [kDa]	calc. pI	# Protein Groups	Modifications	Species Names
	FALSE	High	D3ZG83	0.666	Rattus norvegicus OX=10116	2	103	6.79	1		Rattus norvegicus OX=10116
High	Q9Z0W5	Protein kinase C and casein kinase substrate in neurons protein 1 OS=Rattus norvegicus OX=10116 GN=Pacsin1 PE=1 SV=1	0	64	239	27	5880	28	Rattus norvegicus OX=10116
Checked	Confidence	Annotated Sequence	Modifications	# Protein Groups	Master Protein Accessions	Positions in Master Proteins	Abundance Ratio: (Sample) / (Control)	Abundance Ratio Adj. P-Value: (Sample) / (Control)	Found in Sample: [S20] F20: Control, Control	Found in Sample: [S1] F1: Sample, eIOP	Found in Sample: [S2] F2: Sample, eIOP	Found in Sample: [S3] F3: Sample, eIOP	Found in Sample: [S4] F4: Sample, eIOP	Found in Sample: [S5] F5: Sample, eIOP	Found in Sample: [S6] F6: Sample, eIOP	Found in Sample: [S7] F7: Sample, eIOP	Found in Sample: [S8] F8: Sample, eIOP	Found in Sample: [S9] F9: Sample, eIOP	Found in Sample: [S10] F10: Sample, eIOP	Found in Sample: [S11] F11: Sample, eIOP	Found in Sample: [S12] F12: Sample, eIOP	Confidence (by Search Engine): Mascot	Ions Score (by Search Engine): Mascot	Species Names	Top Apex RT [min]
FALSE	High	[K].ERVTNLIDSITFSVYQYTTR.[G]	1xDeamidated [Q16]	1	F1LV07	F1LV07 [3569-3588]			Not Found	Not Found	Not Found	Not Found	Not Found	Not Found	Not Found	Not Found	Not Found	Not Found	Not Found	Not Found	Not Found	High	21	Rattus norvegicus OX=10116
	Checked	Protein FDR Confidence: Mascot	Accession	Exp. q-value: Mascot	Species Map	# Peptides	MW [kDa]	calc. pI	# Protein Groups	Modifications	Species Names
	FALSE	High	F1LV07	0.613	Rattus norvegicus OX=10116	4	495.9	5.8	1		Rattus norvegicus OX=10116
FALSE	High	[K].LATQEVELR.[Q]		1	F1LV07	F1LV07 [2934-2942]			Not Found	Not Found	Not Found	Not Found	Not Found	Not Found	Not Found	Not Found	Not Found	Not Found	Not Found	High	Not Found	High	17	Rattus norvegicus OX=10116
	Checked	Protein FDR Confidence: Mascot	Accession	Exp. q-value: Mascot	Species Map	# Peptides	MW [kDa]	calc. pI	# Protein Groups	Modifications	Species Names
	FALSE	High	F1LV07	0.613	Rattus norvegicus OX=10116	4	495.9	5.8	1		Rattus norvegicus OX=10116
FALSE	High	[K].IHALVQENLVLFAADPASSTWK.[S]	2xDeamidated [Q6; N8]	1	F1LV07	F1LV07 [704-725]			Not Found	High	Not Found	Not Found	Not Found	Not Found	Not Found	Not Found	Not Found	Not Found	Not Found	Not Found	Not Found	High	16	Rattus norvegicus OX=10116
	Checked	Protein FDR Confidence: Mascot	Accession	Exp. q-value: Mascot	Species Map	# Peptides	MW [kDa]	calc. pI	# Protein Groups	Modifications	Species Names
	FALSE	High	F1LV07	0.613	Rattus norvegicus OX=10116	4	495.9	5.8	1		Rattus norvegicus OX=10116
FALSE	High	[K].LIQVVGVETSKVSR.[E]		1	F1LV07	F1LV07 [2951-2964]	4.879	0.0584278	Not Found	Peak Found	Peak Found	Peak Found	Peak Found	Peak Found	Peak Found	Peak Found	Peak Found	Peak Found	High	Peak Found	Peak Found	High	13	Rattus norvegicus OX=10116	23.19
	Checked	Protein FDR Confidence: Mascot	Accession	Exp. q-value: Mascot	Species Map	# Peptides	MW [kDa]	calc. pI	# Protein Groups	Modifications	Species Names
	FALSE	High	F1LV07	0.613	Rattus norvegicus OX=10116	4	495.9	5.8	1		Rattus norvegicus OX=10116
High	P48500	Triosephosphate isomerase OS=Rattus norvegicus OX=10116 GN=Tpi1 PE=1 SV=2	0	93	624	28	20092	28	Rattus norvegicus OX=10116
Checked	Confidence	Annotated Sequence	Modifications	# Protein Groups	Master Protein Accessions	Positions in Master Proteins	Abundance Ratio: (Sample) / (Control)	Abundance Ratio Adj. P-Value: (Sample) / (Control)	Found in Sample: [S20] F20: Control, Control	Found in Sample: [S1] F1: Sample, eIOP	Found in Sample: [S2] F2: Sample, eIOP	Found in Sample: [S3] F3: Sample, eIOP	Found in Sample: [S4] F4: Sample, eIOP	Found in Sample: [S5] F5: Sample, eIOP	Found in Sample: [S6] F6: Sample, eIOP	Found in Sample: [S7] F7: Sample, eIOP	Found in Sample: [S8] F8: Sample, eIOP	Found in Sample: [S9] F9: Sample, eIOP	Found in Sample: [S10] F10: Sample, eIOP	Found in Sample: [S11] F11: Sample, eIOP	Found in Sample: [S12] F12: Sample, eIOP	Confidence (by Search Engine): Mascot	Ions Score (by Search Engine): Mascot	Species Names	Top Apex RT [min]
FALSE	High	[R].TVPLAGHVGFDSLPDQLVNK.[S]		1	B5DFG5	B5DFG5 [16-35]	0.782	0.999427	Not Found	Not Found	Not Found	High	High	Not Found	Not Found	High	High	Not Found	Not Found	Not Found	Not Found	High	77	Rattus norvegicus OX=10116	46.89
	Checked	Protein FDR Confidence: Mascot	Accession	Exp. q-value: Mascot	Species Map	# Peptides	MW [kDa]	calc. pI	# Protein Groups	Modifications	Species Names
	FALSE	High	B5DFG5	0	Rattus norvegicus OX=10116	7	48.7	6.67	1		Rattus norvegicus OX=10116
FALSE	High	[R].SSTYDLQESNVGLK.[L]		1	B5DFG5	B5DFG5 [83-96]	2.446	0.445799	Not Found	Not Found	Not Found	High	High	Not Found	Not Found	High	High	Not Found	Not Found	Not Found	Not Found	High	40	Rattus norvegicus OX=10116	32.32
	Checked	Protein FDR Confidence: Mascot	Accession	Exp. q-value: Mascot	Species Map	# Peptides	MW [kDa]	calc. pI	# Protein Groups	Modifications	Species Names
	FALSE	High	B5DFG5	0	Rattus norvegicus OX=10116	7	48.7	6.67	1		Rattus norvegicus OX=10116
FALSE	High	[K].VNIIPIIAK.[AS]		3	G3V9Z6; B3GNI6; B5DFG5	G3V9Z6 [179-187]; B3GNI6 [176-184]; B5DFG5 [177-185]	1.166	0.951246	High	High	High	High	High	High	High	High	High	High	Peak Found	High	High	High	39	Rattus norvegicus OX=10116	42.23
	Checked	Protein FDR Confidence: Mascot	Accession	Exp. q-value: Mascot	Species Map	# Peptides	MW [kDa]	calc. pI	# Protein Groups	Modifications	Species Names
	FALSE	High	G3V9Z6	0	Rattus norvegicus OX=10116	6	49.8	6	1		Rattus norvegicus OX=10116
	FALSE	High	B5DFG5	0	Rattus norvegicus OX=10116	7	48.7	6.67	1		Rattus norvegicus OX=10116
	FALSE	High	B3GNI6	0	Rattus norvegicus OX=10116	8	49.7	6.68	1		Rattus norvegicus OX=10116
FALSE	High	[K].AAAELLQSQGSQAGGSQTLKR.[D]		1	B5DFG5	B5DFG5 [401-421]	1.13	0.920933	Not Found	Not Found	Not Found	High	High	Peak Found	Not Found	High	High	High	Not Found	Not Found	Peak Found	High	37	Rattus norvegicus OX=10116	25.47
	Checked	Protein FDR Confidence: Mascot	Accession	Exp. q-value: Mascot	Species Map	# Peptides	MW [kDa]	calc. pI	# Protein Groups	Modifications	Species Names
	FALSE	High	B5DFG5	0	Rattus norvegicus OX=10116	7	48.7	6.67	1		Rattus norvegicus OX=10116
FALSE	High	[K].VNIIPIIAK.[AS]	1xDeamidated [N2]	3	G3V9Z6; B3GNI6; B5DFG5	G3V9Z6 [179-187]; B3GNI6 [176-184]; B5DFG5 [177-185]			Not Found	Not Found	High	Not Found	Not Found	High	Not Found	Not Found	Not Found	Not Found	Not Found	Not Found	Not Found	High	32	Rattus norvegicus OX=10116
	Checked	Protein FDR Confidence: Mascot	Accession	Exp. q-value: Mascot	Species Map	# Peptides	MW [kDa]	calc. pI	# Protein Groups	Modifications	Species Names
	FALSE	High	G3V9Z6	0	Rattus norvegicus OX=10116	6	49.8	6	1		Rattus norvegicus OX=10116
	FALSE	High	B5DFG5	0	Rattus norvegicus OX=10116	7	48.7	6.67	1		Rattus norvegicus OX=10116
	FALSE	High	B3GNI6	0	Rattus norvegicus OX=10116	8	49.7	6.68	1		Rattus norvegicus OX=10116
FALSE	High	[R].IHACLYFIAPTGHSLK.[S]	1xCarbamidomethyl [C4]	2	B3GNI6; B5DFG5	B3GNI6 [147-162]; B5DFG5 [148-163]	0.885	0.999577	Not Found	Peak Found	Peak Found	Peak Found	Peak Found	Not Found	Not Found	Peak Found	Not Found	Peak Found	Peak Found	Not Found	Not Found	High	25	Rattus norvegicus OX=10116	36.08
	Checked	Protein FDR Confidence: Mascot	Accession	Exp. q-value: Mascot	Species Map	# Peptides	MW [kDa]	calc. pI	# Protein Groups	Modifications	Species Names
	FALSE	High	B5DFG5	0	Rattus norvegicus OX=10116	7	48.7	6.67	1		Rattus norvegicus OX=10116
	FALSE	High	B3GNI6	0	Rattus norvegicus OX=10116	8	49.7	6.68	1		Rattus norvegicus OX=10116
FALSE	High	[R].INMEDLR.[E]		1	B5DFG5	B5DFG5 [281-287]	1.318	0.870902	Peak Found	Peak Found	Peak Found	Peak Found	Peak Found	Not Found	Not Found	High	Peak Found	Not Found	Not Found	Peak Found	Peak Found	High	22	Rattus norvegicus OX=10116	28.8
	Checked	Protein FDR Confidence: Mascot	Accession	Exp. q-value: Mascot	Species Map	# Peptides	MW [kDa]	calc. pI	# Protein Groups	Modifications	Species Names
	FALSE	High	B5DFG5	0	Rattus norvegicus OX=10116	7	48.7	6.67	1		Rattus norvegicus OX=10116
FALSE	High	[K].SLDLVTMK.[K]		3	G3V9Z6; B3GNI6; B5DFG5	G3V9Z6 [166-173]; B3GNI6 [163-170]; B5DFG5 [164-171]	1.205	0.940158	Peak Found	Not Found	Peak Found	Peak Found	Peak Found	Peak Found	Peak Found	Peak Found	Peak Found	Peak Found	Peak Found	Peak Found	Peak Found	High	19	Rattus norvegicus OX=10116	33.68
	Checked	Protein FDR Confidence: Mascot	Accession	Exp. q-value: Mascot	Species Map	# Peptides	MW [kDa]	calc. pI	# Protein Groups	Modifications	Species Names
	FALSE	High	G3V9Z6	0	Rattus norvegicus OX=10116	6	49.8	6	1		Rattus norvegicus OX=10116
	FALSE	High	B5DFG5	0	Rattus norvegicus OX=10116	7	48.7	6.67	1		Rattus norvegicus OX=10116
	FALSE	High	B3GNI6	0	Rattus norvegicus OX=10116	8	49.7	6.68	1		Rattus norvegicus OX=10116
High	D3ZSS5	G protein subunit alpha transducin 1 OS=Rattus norvegicus OX=10116 GN=Gnat1 PE=4 SV=1	0	65	643	19	19207	26	Rattus norvegicus OX=10116
Checked	Confidence	Annotated Sequence	Modifications	# Protein Groups	Master Protein Accessions	Positions in Master Proteins	Abundance Ratio: (Sample) / (Control)	Abundance Ratio Adj. P-Value: (Sample) / (Control)	Found in Sample: [S20] F20: Control, Control	Found in Sample: [S1] F1: Sample, eIOP	Found in Sample: [S2] F2: Sample, eIOP	Found in Sample: [S3] F3: Sample, eIOP	Found in Sample: [S4] F4: Sample, eIOP	Found in Sample: [S5] F5: Sample, eIOP	Found in Sample: [S6] F6: Sample, eIOP	Found in Sample: [S7] F7: Sample, eIOP	Found in Sample: [S8] F8: Sample, eIOP	Found in Sample: [S9] F9: Sample, eIOP	Found in Sample: [S10] F10: Sample, eIOP	Found in Sample: [S11] F11: Sample, eIOP	Found in Sample: [S12] F12: Sample, eIOP	Confidence (by Search Engine): Mascot	Ions Score (by Search Engine): Mascot	Species Names	Top Apex RT [min]
FALSE	High	[R].KHASNVK.[D]	1xDeamidated [N5]	1	A0A0G2K8K1	A0A0G2K8K1 [707-713]	1.642	0.768685	Not Found	Peak Found	High	High	High	Peak Found	Peak Found	High	High	Peak Found	Not Found	Peak Found	Peak Found	High	24	Rattus norvegicus OX=10116	32.81
	Checked	Protein FDR Confidence: Mascot	Accession	Exp. q-value: Mascot	Species Map	# Peptides	MW [kDa]	calc. pI	# Protein Groups	Modifications	Species Names
	FALSE	High	A0A0G2K8K1	0.213	Rattus norvegicus OX=10116	2	105	5.69	1		Rattus norvegicus OX=10116
FALSE	High	[K].SSAPTEAGDPK.[T]		1	A0A0G2K8K1	A0A0G2K8K1 [147-157]	0.01	8.63e-17	Not Found	Not Found	Not Found	Not Found	Not Found	Not Found	Not Found	Not Found	Not Found	Not Found	Not Found	Not Found	Not Found	High	17	Rattus norvegicus OX=10116	13.53
	Checked	Protein FDR Confidence: Mascot	Accession	Exp. q-value: Mascot	Species Map	# Peptides	MW [kDa]	calc. pI	# Protein Groups	Modifications	Species Names
	FALSE	High	A0A0G2K8K1	0.213	Rattus norvegicus OX=10116	2	105	5.69	1		Rattus norvegicus OX=10116
High	P04636	Malate dehydrogenase, mitochondrial OS=Rattus norvegicus OX=10116 GN=Mdh2 PE=1 SV=2	0	68	288	26	7164	26	Rattus norvegicus OX=10116
Checked	Confidence	Annotated Sequence	Modifications	# Protein Groups	Master Protein Accessions	Positions in Master Proteins	Abundance Ratio: (Sample) / (Control)	Abundance Ratio Adj. P-Value: (Sample) / (Control)	Found in Sample: [S20] F20: Control, Control	Found in Sample: [S1] F1: Sample, eIOP	Found in Sample: [S2] F2: Sample, eIOP	Found in Sample: [S3] F3: Sample, eIOP	Found in Sample: [S4] F4: Sample, eIOP	Found in Sample: [S5] F5: Sample, eIOP	Found in Sample: [S6] F6: Sample, eIOP	Found in Sample: [S7] F7: Sample, eIOP	Found in Sample: [S8] F8: Sample, eIOP	Found in Sample: [S9] F9: Sample, eIOP	Found in Sample: [S10] F10: Sample, eIOP	Found in Sample: [S11] F11: Sample, eIOP	Found in Sample: [S12] F12: Sample, eIOP	Confidence (by Search Engine): Mascot	Ions Score (by Search Engine): Mascot	Species Names	Top Apex RT [min]
FALSE	High	[R].SNECLPPKK.[R]	1xCarbamidomethyl [C4]	1	Q63540	Q63540 [8-16]	0.399	0.743888	Not Found	Peak Found	Not Found	Peak Found	Peak Found	Peak Found	Not Found	Not Found	Peak Found	Not Found	Not Found	Not Found	Not Found	High	23	Rattus norvegicus OX=10116	40.59
	Checked	Protein FDR Confidence: Mascot	Accession	Exp. q-value: Mascot	Species Map	# Peptides	MW [kDa]	calc. pI	# Protein Groups	Modifications	Species Names
	FALSE	High	Q63540	0.631	Rattus norvegicus OX=10116	2	83.4	8.16	1		Rattus norvegicus OX=10116
FALSE	High	[K].SVPHPYESR.[H]		1	Q63540	Q63540 [325-333]	1.061	0.982087	Not Found	Peak Found	Peak Found	Peak Found	Peak Found	Peak Found	Peak Found	Peak Found	Peak Found	Peak Found	High	Peak Found	Not Found	High	17	Rattus norvegicus OX=10116	51.26
	Checked	Protein FDR Confidence: Mascot	Accession	Exp. q-value: Mascot	Species Map	# Peptides	MW [kDa]	calc. pI	# Protein Groups	Modifications	Species Names
	FALSE	High	Q63540	0.631	Rattus norvegicus OX=10116	2	83.4	8.16	1		Rattus norvegicus OX=10116
High	G3V6S0	Spectrin beta chain OS=Rattus norvegicus OX=10116 GN=Sptbn1 PE=1 SV=3	0	15	122	26	2986	26	Rattus norvegicus OX=10116
Checked	Confidence	Annotated Sequence	Modifications	# Protein Groups	Master Protein Accessions	Positions in Master Proteins	Abundance Ratio: (Sample) / (Control)	Abundance Ratio Adj. P-Value: (Sample) / (Control)	Found in Sample: [S20] F20: Control, Control	Found in Sample: [S1] F1: Sample, eIOP	Found in Sample: [S2] F2: Sample, eIOP	Found in Sample: [S3] F3: Sample, eIOP	Found in Sample: [S4] F4: Sample, eIOP	Found in Sample: [S5] F5: Sample, eIOP	Found in Sample: [S6] F6: Sample, eIOP	Found in Sample: [S7] F7: Sample, eIOP	Found in Sample: [S8] F8: Sample, eIOP	Found in Sample: [S9] F9: Sample, eIOP	Found in Sample: [S10] F10: Sample, eIOP	Found in Sample: [S11] F11: Sample, eIOP	Found in Sample: [S12] F12: Sample, eIOP	Confidence (by Search Engine): Mascot	Ions Score (by Search Engine): Mascot	Species Names	Top Apex RT [min]
FALSE	High	[K].ENESSSLIK.[D]	1xDeamidated [N2]	1	E9PTY0	E9PTY0 [675-683]	0.817	0.992281	Peak Found	Peak Found	Peak Found	Peak Found	Peak Found	Peak Found	Peak Found	Peak Found	Peak Found	Peak Found	Peak Found	Peak Found	High	High	34	Rattus norvegicus OX=10116	25.57
	Checked	Protein FDR Confidence: Mascot	Accession	Exp. q-value: Mascot	Species Map	# Peptides	MW [kDa]	calc. pI	# Protein Groups	Modifications	Species Names
	FALSE	High	E9PTY0	0.459	Rattus norvegicus OX=10116	2	119.1	6.13	1		Rattus norvegicus OX=10116
FALSE	High	[K].AQQQQAQMRLIQEVELK.[A]	5xDeamidated [Q2; Q4; Q5; Q7; Q12]	1	E9PTY0	E9PTY0 [529-545]	0.774	0.982684	Peak Found	Peak Found	Peak Found	Peak Found	Peak Found	Peak Found	Peak Found	Peak Found	Peak Found	Peak Found	Peak Found	Peak Found	Peak Found	High	18	Rattus norvegicus OX=10116	30.92
	Checked	Protein FDR Confidence: Mascot	Accession	Exp. q-value: Mascot	Species Map	# Peptides	MW [kDa]	calc. pI	# Protein Groups	Modifications	Species Names
	FALSE	High	E9PTY0	0.459	Rattus norvegicus OX=10116	2	119.1	6.13	1		Rattus norvegicus OX=10116
High	Q5XIM9	T-complex protein 1 subunit beta OS=Rattus norvegicus OX=10116 GN=Cct2 PE=1 SV=3	0	71	145	26	3909	26	Rattus norvegicus OX=10116
Checked	Confidence	Annotated Sequence	Modifications	# Protein Groups	Master Protein Accessions	Positions in Master Proteins	Abundance Ratio: (Sample) / (Control)	Abundance Ratio Adj. P-Value: (Sample) / (Control)	Found in Sample: [S20] F20: Control, Control	Found in Sample: [S1] F1: Sample, eIOP	Found in Sample: [S2] F2: Sample, eIOP	Found in Sample: [S3] F3: Sample, eIOP	Found in Sample: [S4] F4: Sample, eIOP	Found in Sample: [S5] F5: Sample, eIOP	Found in Sample: [S6] F6: Sample, eIOP	Found in Sample: [S7] F7: Sample, eIOP	Found in Sample: [S8] F8: Sample, eIOP	Found in Sample: [S9] F9: Sample, eIOP	Found in Sample: [S10] F10: Sample, eIOP	Found in Sample: [S11] F11: Sample, eIOP	Found in Sample: [S12] F12: Sample, eIOP	Confidence (by Search Engine): Mascot	Ions Score (by Search Engine): Mascot	Species Names	Top Apex RT [min]
FALSE	High	[R].SALQSHQPVARPVAMGLAR.[R]	1xOxidation [M15]	1	Q63625	Q63625 [472-490]			Not Found	Not Found	Not Found	Not Found	Not Found	Not Found	Not Found	Not Found	High	Not Found	Not Found	Not Found	Not Found	High	16	Rattus norvegicus OX=10116
	Checked	Protein FDR Confidence: Mascot	Accession	Exp. q-value: Mascot	Species Map	# Peptides	MW [kDa]	calc. pI	# Protein Groups	Modifications	Species Names
	FALSE	High	Q63625	0.88	Rattus norvegicus OX=10116	2	184.1	8.51	1		Rattus norvegicus OX=10116
FALSE	High	[R].TALRCLPAQIVQTPVR.[S]	1xCarbamidomethyl [C5]; 1xDeamidated [Q12]	1	Q63625	Q63625 [594-609]			Not Found	Not Found	Not Found	Not Found	Not Found	Not Found	Not Found	Not Found	Not Found	Not Found	Not Found	Not Found	Not Found	High	15	Rattus norvegicus OX=10116
	Checked	Protein FDR Confidence: Mascot	Accession	Exp. q-value: Mascot	Species Map	# Peptides	MW [kDa]	calc. pI	# Protein Groups	Modifications	Species Names
	FALSE	High	Q63625	0.88	Rattus norvegicus OX=10116	2	184.1	8.51	1		Rattus norvegicus OX=10116
High	Q62952-2	Isoform 2 of Dihydropyrimidinase-related protein 3 OS=Rattus norvegicus OX=10116 GN=Dpysl3	0	46	240	20	6661	25	Rattus norvegicus OX=10116
Checked	Confidence	Annotated Sequence	Modifications	# Protein Groups	Master Protein Accessions	Positions in Master Proteins	Abundance Ratio: (Sample) / (Control)	Abundance Ratio Adj. P-Value: (Sample) / (Control)	Found in Sample: [S20] F20: Control, Control	Found in Sample: [S1] F1: Sample, eIOP	Found in Sample: [S2] F2: Sample, eIOP	Found in Sample: [S3] F3: Sample, eIOP	Found in Sample: [S4] F4: Sample, eIOP	Found in Sample: [S5] F5: Sample, eIOP	Found in Sample: [S6] F6: Sample, eIOP	Found in Sample: [S7] F7: Sample, eIOP	Found in Sample: [S8] F8: Sample, eIOP	Found in Sample: [S9] F9: Sample, eIOP	Found in Sample: [S10] F10: Sample, eIOP	Found in Sample: [S11] F11: Sample, eIOP	Found in Sample: [S12] F12: Sample, eIOP	Confidence (by Search Engine): Mascot	Ions Score (by Search Engine): Mascot	Species Names	Top Apex RT [min]
FALSE	High	[R].AQATISVLQKPR.[I]		1	P97546	P97546 [138-149]	0.491	0.6271	Peak Found	Peak Found	Peak Found	High	Peak Found	Peak Found	Peak Found	Peak Found	High	High	Peak Found	Peak Found	Peak Found	High	50	Rattus norvegicus OX=10116	23.08
	Checked	Protein FDR Confidence: Mascot	Accession	Exp. q-value: Mascot	Species Map	# Peptides	MW [kDa]	calc. pI	# Protein Groups	Modifications	Species Names
	FALSE	High	P97546	0.071	Rattus norvegicus OX=10116	3	43.9	8.38	1		Rattus norvegicus OX=10116
FALSE	High	[R].SENKNEGQDAMMYCK.[S]	1xCarbamidomethyl [C14]	1	P97546	P97546 [245-259]	0.211	0.232858	Not Found	Not Found	Not Found	Peak Found	Peak Found	Not Found	Not Found	Peak Found	Peak Found	Not Found	Not Found	Not Found	Not Found	High	32	Rattus norvegicus OX=10116	19.13
	Checked	Protein FDR Confidence: Mascot	Accession	Exp. q-value: Mascot	Species Map	# Peptides	MW [kDa]	calc. pI	# Protein Groups	Modifications	Species Names
	FALSE	High	P97546	0.071	Rattus norvegicus OX=10116	3	43.9	8.38	1		Rattus norvegicus OX=10116
FALSE	High	[K].NGVELTATRK.[N]		1	P97546	P97546 [186-195]	0.01	8.63e-17	Not Found	Not Found	Not Found	Not Found	Not Found	Not Found	Not Found	Not Found	Not Found	Not Found	Not Found	Not Found	Not Found	High	27	Rattus norvegicus OX=10116	9.41
	Checked	Protein FDR Confidence: Mascot	Accession	Exp. q-value: Mascot	Species Map	# Peptides	MW [kDa]	calc. pI	# Protein Groups	Modifications	Species Names
	FALSE	High	P97546	0.071	Rattus norvegicus OX=10116	3	43.9	8.38	1		Rattus norvegicus OX=10116
High	P05197	Elongation factor 2 OS=Rattus norvegicus OX=10116 GN=Eef2 PE=1 SV=4	0	34	71	24	1118	25	Rattus norvegicus OX=10116
Checked	Confidence	Annotated Sequence	Modifications	# Protein Groups	Master Protein Accessions	Positions in Master Proteins	Abundance Ratio: (Sample) / (Control)	Abundance Ratio Adj. P-Value: (Sample) / (Control)	Found in Sample: [S20] F20: Control, Control	Found in Sample: [S1] F1: Sample, eIOP	Found in Sample: [S2] F2: Sample, eIOP	Found in Sample: [S3] F3: Sample, eIOP	Found in Sample: [S4] F4: Sample, eIOP	Found in Sample: [S5] F5: Sample, eIOP	Found in Sample: [S6] F6: Sample, eIOP	Found in Sample: [S7] F7: Sample, eIOP	Found in Sample: [S8] F8: Sample, eIOP	Found in Sample: [S9] F9: Sample, eIOP	Found in Sample: [S10] F10: Sample, eIOP	Found in Sample: [S11] F11: Sample, eIOP	Found in Sample: [S12] F12: Sample, eIOP	Confidence (by Search Engine): Mascot	Ions Score (by Search Engine): Mascot	Species Names	Top Apex RT [min]
FALSE	High	[R].IQTLPNQNQSQTQPLLK.[T]		1	D4A2P1	D4A2P1 [202-218]			Not Found	Not Found	Not Found	Not Found	Not Found	Not Found	Not Found	Not Found	Not Found	Not Found	Not Found	Not Found	Not Found	High	22	Rattus norvegicus OX=10116
	Checked	Protein FDR Confidence: Mascot	Accession	Exp. q-value: Mascot	Species Map	# Peptides	MW [kDa]	calc. pI	# Protein Groups	Modifications	Species Names
	FALSE	High	D4A2P1	0.536	Rattus norvegicus OX=10116	3	132.1	5.99	1		Rattus norvegicus OX=10116
FALSE	High	[R].IVSQPQPAR.[R]		1	D4A2P1	D4A2P1 [282-290]	1.893	0.712625	Peak Found	Not Found	Not Found	Peak Found	Not Found	Not Found	Not Found	Peak Found	Not Found	Not Found	Not Found	Not Found	Not Found	High	20	Rattus norvegicus OX=10116	13.9
	Checked	Protein FDR Confidence: Mascot	Accession	Exp. q-value: Mascot	Species Map	# Peptides	MW [kDa]	calc. pI	# Protein Groups	Modifications	Species Names
	FALSE	High	D4A2P1	0.536	Rattus norvegicus OX=10116	3	132.1	5.99	1		Rattus norvegicus OX=10116
FALSE	High	[K].AMKVNDLR.[K]	1xDeamidated [N5]	1	D4A2P1	D4A2P1 [635-642]	100	8.63e-17	Not Found	Not Found	Not Found	Peak Found	Not Found	Not Found	Not Found	High	Peak Found	Not Found	Not Found	Not Found	Not Found	High	19	Rattus norvegicus OX=10116	42.56
	Checked	Protein FDR Confidence: Mascot	Accession	Exp. q-value: Mascot	Species Map	# Peptides	MW [kDa]	calc. pI	# Protein Groups	Modifications	Species Names
	FALSE	High	D4A2P1	0.536	Rattus norvegicus OX=10116	3	132.1	5.99	1		Rattus norvegicus OX=10116
High	P04642	L-lactate dehydrogenase A chain OS=Rattus norvegicus OX=10116 GN=Ldha PE=1 SV=1	0	78	352	22	8454	25	Rattus norvegicus OX=10116
Checked	Confidence	Annotated Sequence	Modifications	# Protein Groups	Master Protein Accessions	Positions in Master Proteins	Abundance Ratio: (Sample) / (Control)	Abundance Ratio Adj. P-Value: (Sample) / (Control)	Found in Sample: [S20] F20: Control, Control	Found in Sample: [S1] F1: Sample, eIOP	Found in Sample: [S2] F2: Sample, eIOP	Found in Sample: [S3] F3: Sample, eIOP	Found in Sample: [S4] F4: Sample, eIOP	Found in Sample: [S5] F5: Sample, eIOP	Found in Sample: [S6] F6: Sample, eIOP	Found in Sample: [S7] F7: Sample, eIOP	Found in Sample: [S8] F8: Sample, eIOP	Found in Sample: [S9] F9: Sample, eIOP	Found in Sample: [S10] F10: Sample, eIOP	Found in Sample: [S11] F11: Sample, eIOP	Found in Sample: [S12] F12: Sample, eIOP	Confidence (by Search Engine): Mascot	Ions Score (by Search Engine): Mascot	Species Names	Top Apex RT [min]
FALSE	High	[R].LNDFASAVR.[I]		1	P11240	P11240 [95-103]	1.244	0.941218	Peak Found	Peak Found	Peak Found	High	High	Peak Found	Peak Found	High	High	High	Peak Found	Peak Found	Peak Found	High	72	Rattus norvegicus OX=10116	27.89
	Checked	Protein FDR Confidence: Mascot	Accession	Exp. q-value: Mascot	Species Map	# Peptides	MW [kDa]	calc. pI	# Protein Groups	Modifications	Species Names
	FALSE	High	P11240	0	Rattus norvegicus OX=10116	5	16.1	6.54	1		Rattus norvegicus OX=10116
FALSE	High	[K].GMNTLVGYDLVPEPK.[I]		1	P11240	P11240 [69-83]	0.602	0.896097	Peak Found	Not Found	Peak Found	Not Found	Peak Found	Not Found	Not Found	Not Found	Not Found	High	Peak Found	High	Peak Found	High	46	Rattus norvegicus OX=10116	48.25
	Checked	Protein FDR Confidence: Mascot	Accession	Exp. q-value: Mascot	Species Map	# Peptides	MW [kDa]	calc. pI	# Protein Groups	Modifications	Species Names
	FALSE	High	P11240	0	Rattus norvegicus OX=10116	5	16.1	6.54	1		Rattus norvegicus OX=10116
FALSE	High	[K].IIDAALR.[A]		1	P11240	P11240 [84-90]	1.293	0.916766	Peak Found	Peak Found	High	High	High	Peak Found	High	High	High	Peak Found	High	Peak Found	Peak Found	High	44	Rattus norvegicus OX=10116	23.41
	Checked	Protein FDR Confidence: Mascot	Accession	Exp. q-value: Mascot	Species Map	# Peptides	MW [kDa]	calc. pI	# Protein Groups	Modifications	Species Names
	FALSE	High	P11240	0	Rattus norvegicus OX=10116	5	16.1	6.54	1		Rattus norvegicus OX=10116
FALSE	High	[K].GMNTLVGYDLVPEPK.[I]	1xOxidation [M2]	1	P11240	P11240 [69-83]	2.524	0.462652	Not Found	Not Found	Not Found	Peak Found	Peak Found	Not Found	Not Found	High	High	Peak Found	Not Found	Not Found	Not Found	High	43	Rattus norvegicus OX=10116	43.64
	Checked	Protein FDR Confidence: Mascot	Accession	Exp. q-value: Mascot	Species Map	# Peptides	MW [kDa]	calc. pI	# Protein Groups	Modifications	Species Names
	FALSE	High	P11240	0	Rattus norvegicus OX=10116	5	16.1	6.54	1		Rattus norvegicus OX=10116
FALSE	High	[R].WVTYFNKPDIDAWELRK.[G]		1	P11240	P11240 [52-68]	2.14	0.598612	Peak Found	Not Found	Not Found	High	High	Not Found	Not Found	Peak Found	Peak Found	Peak Found	High	Not Found	Not Found	High	42	Rattus norvegicus OX=10116	46.91
	Checked	Protein FDR Confidence: Mascot	Accession	Exp. q-value: Mascot	Species Map	# Peptides	MW [kDa]	calc. pI	# Protein Groups	Modifications	Species Names
	FALSE	High	P11240	0	Rattus norvegicus OX=10116	5	16.1	6.54	1		Rattus norvegicus OX=10116
FALSE	High	[R].ILEVVKDK.[A]		1	P11240	P11240 [104-111]	0.38	0.433348	High	High	High	Peak Found	High	High	High	High	Peak Found	Peak Found	Peak Found	Peak Found	Peak Found	High	37	Rattus norvegicus OX=10116	19.06
	Checked	Protein FDR Confidence: Mascot	Accession	Exp. q-value: Mascot	Species Map	# Peptides	MW [kDa]	calc. pI	# Protein Groups	Modifications	Species Names
	FALSE	High	P11240	0	Rattus norvegicus OX=10116	5	16.1	6.54	1		Rattus norvegicus OX=10116
FALSE	High	[K].GMNTLVGYDLVPEPK.[I]	1xDeamidated [N3]	1	P11240	P11240 [69-83]	1.505	0.711037	Not Found	Peak Found	Peak Found	Peak Found	Not Found	Not Found	Not Found	Peak Found	Peak Found	Peak Found	Not Found	Not Found	High	High	23	Rattus norvegicus OX=10116	48.38
	Checked	Protein FDR Confidence: Mascot	Accession	Exp. q-value: Mascot	Species Map	# Peptides	MW [kDa]	calc. pI	# Protein Groups	Modifications	Species Names
	FALSE	High	P11240	0	Rattus norvegicus OX=10116	5	16.1	6.54	1		Rattus norvegicus OX=10116
High	P50398	Rab GDP dissociation inhibitor alpha OS=Rattus norvegicus OX=10116 GN=Gdi1 PE=1 SV=1	0	68	325	19	8514	25	Rattus norvegicus OX=10116
Checked	Confidence	Annotated Sequence	Modifications	# Protein Groups	Master Protein Accessions	Positions in Master Proteins	Abundance Ratio: (Sample) / (Control)	Abundance Ratio Adj. P-Value: (Sample) / (Control)	Found in Sample: [S20] F20: Control, Control	Found in Sample: [S1] F1: Sample, eIOP	Found in Sample: [S2] F2: Sample, eIOP	Found in Sample: [S3] F3: Sample, eIOP	Found in Sample: [S4] F4: Sample, eIOP	Found in Sample: [S5] F5: Sample, eIOP	Found in Sample: [S6] F6: Sample, eIOP	Found in Sample: [S7] F7: Sample, eIOP	Found in Sample: [S8] F8: Sample, eIOP	Found in Sample: [S9] F9: Sample, eIOP	Found in Sample: [S10] F10: Sample, eIOP	Found in Sample: [S11] F11: Sample, eIOP	Found in Sample: [S12] F12: Sample, eIOP	Confidence (by Search Engine): Mascot	Ions Score (by Search Engine): Mascot	Species Names	Top Apex RT [min]
FALSE	High	[R].IVEAVIK.[Q]		1	F1M3G7	F1M3G7 [1221-1227]	0.769	0.98131	Peak Found	Peak Found	Peak Found	High	High	High	Peak Found	Peak Found	High	Peak Found	Peak Found	Peak Found	High	High	42	Rattus norvegicus OX=10116	26.73
	Checked	Protein FDR Confidence: Mascot	Accession	Exp. q-value: Mascot	Species Map	# Peptides	MW [kDa]	calc. pI	# Protein Groups	Modifications	Species Names
	FALSE	High	F1M3G7	0.052	Rattus norvegicus OX=10116	4	301.2	5.47	1		Rattus norvegicus OX=10116
FALSE	High	[R].DGSVFLK.[S]		1	F1M3G7	F1M3G7 [2197-2203]	1.337	0.916747	Peak Found	Peak Found	Peak Found	Peak Found	Peak Found	Peak Found	Peak Found	Peak Found	High	High	Peak Found	Peak Found	Peak Found	High	23	Rattus norvegicus OX=10116	28.08
	Checked	Protein FDR Confidence: Mascot	Accession	Exp. q-value: Mascot	Species Map	# Peptides	MW [kDa]	calc. pI	# Protein Groups	Modifications	Species Names
	FALSE	High	F1M3G7	0.052	Rattus norvegicus OX=10116	4	301.2	5.47	1		Rattus norvegicus OX=10116
FALSE	High	[K].GGAVQNLVPPK.[T]	2xDeamidated [Q5; N6]	1	F1M3G7	F1M3G7 [990-1000]	0.689	0.951246	Peak Found	Peak Found	Peak Found	Peak Found	Peak Found	Peak Found	Peak Found	Peak Found	Peak Found	Peak Found	High	Peak Found	Peak Found	High	20	Rattus norvegicus OX=10116	22.33
	Checked	Protein FDR Confidence: Mascot	Accession	Exp. q-value: Mascot	Species Map	# Peptides	MW [kDa]	calc. pI	# Protein Groups	Modifications	Species Names
	FALSE	High	F1M3G7	0.052	Rattus norvegicus OX=10116	4	301.2	5.47	1		Rattus norvegicus OX=10116
FALSE	High	[R].SQQSVSLSKSVSIQNITGVGNDENMSNTWK.[F]	4xDeamidated [Q3; Q14; N15; N21]; 1xOxidation [M25]	1	F1M3G7	F1M3G7 [1857-1886]			High	Not Found	Not Found	Not Found	Not Found	Not Found	Not Found	Not Found	Not Found	Not Found	Not Found	Not Found	Not Found	High	17	Rattus norvegicus OX=10116
	Checked	Protein FDR Confidence: Mascot	Accession	Exp. q-value: Mascot	Species Map	# Peptides	MW [kDa]	calc. pI	# Protein Groups	Modifications	Species Names
	FALSE	High	F1M3G7	0.052	Rattus norvegicus OX=10116	4	301.2	5.47	1		Rattus norvegicus OX=10116
High	Q9EQS0	Transaldolase OS=Rattus norvegicus OX=10116 GN=Taldo1 PE=1 SV=2	0	53	265	24	6339	24	Rattus norvegicus OX=10116
Checked	Confidence	Annotated Sequence	Modifications	# Protein Groups	Master Protein Accessions	Positions in Master Proteins	Abundance Ratio: (Sample) / (Control)	Abundance Ratio Adj. P-Value: (Sample) / (Control)	Found in Sample: [S20] F20: Control, Control	Found in Sample: [S1] F1: Sample, eIOP	Found in Sample: [S2] F2: Sample, eIOP	Found in Sample: [S3] F3: Sample, eIOP	Found in Sample: [S4] F4: Sample, eIOP	Found in Sample: [S5] F5: Sample, eIOP	Found in Sample: [S6] F6: Sample, eIOP	Found in Sample: [S7] F7: Sample, eIOP	Found in Sample: [S8] F8: Sample, eIOP	Found in Sample: [S9] F9: Sample, eIOP	Found in Sample: [S10] F10: Sample, eIOP	Found in Sample: [S11] F11: Sample, eIOP	Found in Sample: [S12] F12: Sample, eIOP	Confidence (by Search Engine): Mascot	Ions Score (by Search Engine): Mascot	Species Names	Top Apex RT [min]
FALSE	High	[K].EDRMALDNLLANLPQAKPGK.[S]	2xDeamidated [N8; Q15]	1	D4A022	D4A022 [432-451]	0.145	0.0984188	Peak Found	Peak Found	Peak Found	Not Found	Not Found	Peak Found	Peak Found	Peak Found	Peak Found	Peak Found	Not Found	Peak Found	Peak Found	High	25	Rattus norvegicus OX=10116	21.53
	Checked	Protein FDR Confidence: Mascot	Accession	Exp. q-value: Mascot	Species Map	# Peptides	MW [kDa]	calc. pI	# Protein Groups	Modifications	Species Names
	FALSE	High	D4A022	0.619	Rattus norvegicus OX=10116	2	165.1	5.19	1		Rattus norvegicus OX=10116
FALSE	High	[R].MALDNLLANLPQAKPGKSSSLDMTPYSTPQMSPATTPANK.[K]	1xDeamidated [Q30]; 2xOxidation [M1; M23]	1	D4A022	D4A022 [435-474]			Not Found	Not Found	Not Found	Not Found	Not Found	Not Found	Not Found	Not Found	Not Found	Not Found	Not Found	Not Found	Not Found	High	16	Rattus norvegicus OX=10116
	Checked	Protein FDR Confidence: Mascot	Accession	Exp. q-value: Mascot	Species Map	# Peptides	MW [kDa]	calc. pI	# Protein Groups	Modifications	Species Names
	FALSE	High	D4A022	0.619	Rattus norvegicus OX=10116	2	165.1	5.19	1		Rattus norvegicus OX=10116
High	F1LV13	Heterogeneous nuclear ribonucleoprotein M OS=Rattus norvegicus OX=10116 GN=Hnrnpm PE=1 SV=1	0	37	117	22	2178	23	Rattus norvegicus OX=10116
Checked	Confidence	Annotated Sequence	Modifications	# Protein Groups	Master Protein Accessions	Positions in Master Proteins	Abundance Ratio: (Sample) / (Control)	Abundance Ratio Adj. P-Value: (Sample) / (Control)	Found in Sample: [S20] F20: Control, Control	Found in Sample: [S1] F1: Sample, eIOP	Found in Sample: [S2] F2: Sample, eIOP	Found in Sample: [S3] F3: Sample, eIOP	Found in Sample: [S4] F4: Sample, eIOP	Found in Sample: [S5] F5: Sample, eIOP	Found in Sample: [S6] F6: Sample, eIOP	Found in Sample: [S7] F7: Sample, eIOP	Found in Sample: [S8] F8: Sample, eIOP	Found in Sample: [S9] F9: Sample, eIOP	Found in Sample: [S10] F10: Sample, eIOP	Found in Sample: [S11] F11: Sample, eIOP	Found in Sample: [S12] F12: Sample, eIOP	Confidence (by Search Engine): Mascot	Ions Score (by Search Engine): Mascot	Species Names	Top Apex RT [min]
FALSE	High	[K].VPQPVEKR.[K]		1	A0A0G2K3B6	A0A0G2K3B6 [85-92]	100	8.63e-17	Not Found	Not Found	Not Found	High	Not Found	Not Found	Not Found	Not Found	Not Found	Not Found	Not Found	Not Found	Not Found	High	18	Rattus norvegicus OX=10116	18.24
	Checked	Protein FDR Confidence: Mascot	Accession	Exp. q-value: Mascot	Species Map	# Peptides	MW [kDa]	calc. pI	# Protein Groups	Modifications	Species Names
	FALSE	High	A0A0G2K3B6	0.865	Rattus norvegicus OX=10116	2	53.8	9.09	1		Rattus norvegicus OX=10116
FALSE	High	[R].NIVGLVDLSLKVK.[K]	1xDeamidated [N1]	1	A0A0G2K3B6	A0A0G2K3B6 [368-380]	1.197	0.926777	Peak Found	Peak Found	Peak Found	Peak Found	High	Peak Found	Peak Found	Peak Found	Peak Found	Peak Found	Peak Found	Peak Found	Peak Found	High	15	Rattus norvegicus OX=10116	31.43
	Checked	Protein FDR Confidence: Mascot	Accession	Exp. q-value: Mascot	Species Map	# Peptides	MW [kDa]	calc. pI	# Protein Groups	Modifications	Species Names
	FALSE	High	A0A0G2K3B6	0.865	Rattus norvegicus OX=10116	2	53.8	9.09	1		Rattus norvegicus OX=10116
High	P68136	Actin, alpha skeletal muscle OS=Rattus norvegicus OX=10116 GN=Acta1 PE=1 SV=1	0	54	616	6	14312	23	Rattus norvegicus OX=10116
Checked	Confidence	Annotated Sequence	Modifications	# Protein Groups	Master Protein Accessions	Positions in Master Proteins	Abundance Ratio: (Sample) / (Control)	Abundance Ratio Adj. P-Value: (Sample) / (Control)	Found in Sample: [S20] F20: Control, Control	Found in Sample: [S1] F1: Sample, eIOP	Found in Sample: [S2] F2: Sample, eIOP	Found in Sample: [S3] F3: Sample, eIOP	Found in Sample: [S4] F4: Sample, eIOP	Found in Sample: [S5] F5: Sample, eIOP	Found in Sample: [S6] F6: Sample, eIOP	Found in Sample: [S7] F7: Sample, eIOP	Found in Sample: [S8] F8: Sample, eIOP	Found in Sample: [S9] F9: Sample, eIOP	Found in Sample: [S10] F10: Sample, eIOP	Found in Sample: [S11] F11: Sample, eIOP	Found in Sample: [S12] F12: Sample, eIOP	Confidence (by Search Engine): Mascot	Ions Score (by Search Engine): Mascot	Species Names	Top Apex RT [min]
FALSE	High	[R].EAQDKVAVVSQNR.[A]		2	Q5XI22; F1LS48	Q5XI22 [176-188]; F1LS48 [176-188]			Not Found	Not Found	Not Found	Not Found	Not Found	Not Found	Not Found	Not Found	Not Found	Not Found	Not Found	Not Found	Not Found	High	33	Rattus norvegicus OX=10116
	Checked	Protein FDR Confidence: Mascot	Accession	Exp. q-value: Mascot	Species Map	# Peptides	MW [kDa]	calc. pI	# Protein Groups	Modifications	Species Names
	FALSE	High	Q5XI22	0.093	Rattus norvegicus OX=10116	6	41.1	7.3	1		Rattus norvegicus OX=10116
	FALSE	High	F1LS48	0.165	Rattus norvegicus OX=10116	6	41.2	7.33	1		Rattus norvegicus OX=10116
FALSE	High	[K].LKPYFLTDGTGTVTPANASGMNDGAAAVVLMK.[K]		2	Q5XI22; F1LS48	Q5XI22 [234-265]; F1LS48 [234-265]	0.01	8.63e-17	Not Found	Not Found	Not Found	Not Found	Not Found	Not Found	Not Found	Not Found	Not Found	Not Found	Not Found	Not Found	Not Found	High	23	Rattus norvegicus OX=10116	53.49
	Checked	Protein FDR Confidence: Mascot	Accession	Exp. q-value: Mascot	Species Map	# Peptides	MW [kDa]	calc. pI	# Protein Groups	Modifications	Species Names
	FALSE	High	Q5XI22	0.093	Rattus norvegicus OX=10116	6	41.1	7.3	1		Rattus norvegicus OX=10116
	FALSE	High	F1LS48	0.165	Rattus norvegicus OX=10116	6	41.2	7.33	1		Rattus norvegicus OX=10116
FALSE	High	[K].LKPYFLTDGTGTVTPANASGMNDGAAAVVLMK.[K]	1xDeamidated [N17]	2	Q5XI22; F1LS48	Q5XI22 [234-265]; F1LS48 [234-265]	0.25	0.398827	Not Found	Not Found	Not Found	Not Found	Peak Found	Not Found	Not Found	Not Found	Not Found	Not Found	Not Found	Not Found	Not Found	High	20	Rattus norvegicus OX=10116	53.63
	Checked	Protein FDR Confidence: Mascot	Accession	Exp. q-value: Mascot	Species Map	# Peptides	MW [kDa]	calc. pI	# Protein Groups	Modifications	Species Names
	FALSE	High	Q5XI22	0.093	Rattus norvegicus OX=10116	6	41.1	7.3	1		Rattus norvegicus OX=10116
	FALSE	High	F1LS48	0.165	Rattus norvegicus OX=10116	6	41.2	7.33	1		Rattus norvegicus OX=10116
FALSE	High	[R].MLKPLAQVVSWSQAGVEPSVMGVGPIPAIKQAVAK.[A]	1xDeamidated [Q7]; 2xOxidation [M1; M21]	3	Q5XI22; D3ZKB6; F1LS48	Q5XI22 [273-307]; D3ZKB6 [273-307]; F1LS48 [273-307]	100	8.63e-17	Not Found	Not Found	Not Found	Not Found	Peak Found	Not Found	Not Found	Peak Found	Not Found	High	Peak Found	Not Found	Not Found	High	20	Rattus norvegicus OX=10116	46.28
	Checked	Protein FDR Confidence: Mascot	Accession	Exp. q-value: Mascot	Species Map	# Peptides	MW [kDa]	calc. pI	# Protein Groups	Modifications	Species Names
	FALSE	High	Q5XI22	0.093	Rattus norvegicus OX=10116	6	41.1	7.3	1		Rattus norvegicus OX=10116
	FALSE	High	F1LS48	0.165	Rattus norvegicus OX=10116	6	41.2	7.33	1		Rattus norvegicus OX=10116
	FALSE	High	D3ZKB6	0.544	Rattus norvegicus OX=10116	4	41.4	7.94	1		Rattus norvegicus OX=10116
FALSE	High	[K].AVCLAAQSIAMGDSTIVVAGGMENMSKAPHLAHLR.[S]	1xCarbamidomethyl [C3]; 1xDeamidated [Q7]; 1xOxidation [M11]	3	Q5XI22; D3ZKB6; F1LS48	Q5XI22 [98-132]; D3ZKB6 [98-132]; F1LS48 [98-132]			Not Found	Not Found	Not Found	Not Found	Not Found	Not Found	Not Found	Not Found	Not Found	High	Not Found	Not Found	Not Found	High	18	Rattus norvegicus OX=10116
	Checked	Protein FDR Confidence: Mascot	Accession	Exp. q-value: Mascot	Species Map	# Peptides	MW [kDa]	calc. pI	# Protein Groups	Modifications	Species Names
	FALSE	High	Q5XI22	0.093	Rattus norvegicus OX=10116	6	41.1	7.3	1		Rattus norvegicus OX=10116
	FALSE	High	F1LS48	0.165	Rattus norvegicus OX=10116	6	41.2	7.33	1		Rattus norvegicus OX=10116
	FALSE	High	D3ZKB6	0.544	Rattus norvegicus OX=10116	4	41.4	7.94	1		Rattus norvegicus OX=10116
FALSE	High	[K].AGWSLEDVDVFEINVAFAAVSAAIATEHR.[S]	1xDeamidated [N14]	1	F1LS48	F1LS48 [308-336]	0.65	0.917455	Peak Found	Peak Found	Peak Found	High	Peak Found	Peak Found	Peak Found	Peak Found	Peak Found	Peak Found	Peak Found	Peak Found	Peak Found	High	16	Rattus norvegicus OX=10116	41.8
	Checked	Protein FDR Confidence: Mascot	Accession	Exp. q-value: Mascot	Species Map	# Peptides	MW [kDa]	calc. pI	# Protein Groups	Modifications	Species Names
	FALSE	High	F1LS48	0.165	Rattus norvegicus OX=10116	6	41.2	7.33	1		Rattus norvegicus OX=10116
FALSE	High	[R].MLKPLAQVVSWSQAGVEPSVMGVGPIPAIK.[Q]		3	Q5XI22; D3ZKB6; F1LS48	Q5XI22 [273-302]; D3ZKB6 [273-302]; F1LS48 [273-302]	0.013	1.9194e-08	Not Found	Not Found	Not Found	Not Found	Not Found	Not Found	Not Found	Peak Found	Peak Found	Not Found	Not Found	Not Found	Not Found	High	14	Rattus norvegicus OX=10116	62.57
	Checked	Protein FDR Confidence: Mascot	Accession	Exp. q-value: Mascot	Species Map	# Peptides	MW [kDa]	calc. pI	# Protein Groups	Modifications	Species Names
	FALSE	High	Q5XI22	0.093	Rattus norvegicus OX=10116	6	41.1	7.3	1		Rattus norvegicus OX=10116
	FALSE	High	F1LS48	0.165	Rattus norvegicus OX=10116	6	41.2	7.33	1		Rattus norvegicus OX=10116
	FALSE	High	D3ZKB6	0.544	Rattus norvegicus OX=10116	4	41.4	7.94	1		Rattus norvegicus OX=10116
High	Q5D059	Heterogeneous nuclear ribonucleoprotein K OS=Rattus norvegicus OX=10116 GN=Hnrnpk PE=1 SV=1	0	52	246	23	7571	23	Rattus norvegicus OX=10116
Checked	Confidence	Annotated Sequence	Modifications	# Protein Groups	Master Protein Accessions	Positions in Master Proteins	Abundance Ratio: (Sample) / (Control)	Abundance Ratio Adj. P-Value: (Sample) / (Control)	Found in Sample: [S20] F20: Control, Control	Found in Sample: [S1] F1: Sample, eIOP	Found in Sample: [S2] F2: Sample, eIOP	Found in Sample: [S3] F3: Sample, eIOP	Found in Sample: [S4] F4: Sample, eIOP	Found in Sample: [S5] F5: Sample, eIOP	Found in Sample: [S6] F6: Sample, eIOP	Found in Sample: [S7] F7: Sample, eIOP	Found in Sample: [S8] F8: Sample, eIOP	Found in Sample: [S9] F9: Sample, eIOP	Found in Sample: [S10] F10: Sample, eIOP	Found in Sample: [S11] F11: Sample, eIOP	Found in Sample: [S12] F12: Sample, eIOP	Confidence (by Search Engine): Mascot	Ions Score (by Search Engine): Mascot	Species Names	Top Apex RT [min]
FALSE	High	[R].GSLTFEPLTLVPIQTK.[M]		1	O54975	O54975 [555-570]	0.315	0.544361	Not Found	Peak Found	Peak Found	High	Peak Found	High	Peak Found	Peak Found	High	Peak Found	Peak Found	Peak Found	High	High	39	Rattus norvegicus OX=10116	58.82
	Checked	Protein FDR Confidence: Mascot	Accession	Exp. q-value: Mascot	Species Map	# Peptides	MW [kDa]	calc. pI	# Protein Groups	Modifications	Species Names
	FALSE	High	O54975	0.035	Rattus norvegicus OX=10116	3	69.6	5.6	1		Rattus norvegicus OX=10116
FALSE	High	[R].VGVDPLIIPTDYWK.[K]		1	O54975	O54975 [117-130]	0.435	0.680199	Peak Found	Not Found	Peak Found	Peak Found	Peak Found	Not Found	Not Found	High	High	Peak Found	Not Found	High	Not Found	High	38	Rattus norvegicus OX=10116	58.56
	Checked	Protein FDR Confidence: Mascot	Accession	Exp. q-value: Mascot	Species Map	# Peptides	MW [kDa]	calc. pI	# Protein Groups	Modifications	Species Names
	FALSE	High	O54975	0.035	Rattus norvegicus OX=10116	3	69.6	5.6	1		Rattus norvegicus OX=10116
FALSE	High	[R].IDAPGVK.[Q]		1	O54975	O54975 [242-248]	0.633	0.986205	Peak Found	Not Found	Not Found	Not Found	Not Found	Not Found	Not Found	Not Found	Not Found	Peak Found	Peak Found	Not Found	Not Found	High	30	Rattus norvegicus OX=10116	12.37
	Checked	Protein FDR Confidence: Mascot	Accession	Exp. q-value: Mascot	Species Map	# Peptides	MW [kDa]	calc. pI	# Protein Groups	Modifications	Species Names
	FALSE	High	O54975	0.035	Rattus norvegicus OX=10116	3	69.6	5.6	1		Rattus norvegicus OX=10116
High	P62815	V-type proton ATPase subunit B, brain isoform OS=Rattus norvegicus OX=10116 GN=Atp6v1b2 PE=1 SV=1	0	60	283	23	7721	23	Rattus norvegicus OX=10116
Checked	Confidence	Annotated Sequence	Modifications	# Protein Groups	Master Protein Accessions	Positions in Master Proteins	Abundance Ratio: (Sample) / (Control)	Abundance Ratio Adj. P-Value: (Sample) / (Control)	Found in Sample: [S20] F20: Control, Control	Found in Sample: [S1] F1: Sample, eIOP	Found in Sample: [S2] F2: Sample, eIOP	Found in Sample: [S3] F3: Sample, eIOP	Found in Sample: [S4] F4: Sample, eIOP	Found in Sample: [S5] F5: Sample, eIOP	Found in Sample: [S6] F6: Sample, eIOP	Found in Sample: [S7] F7: Sample, eIOP	Found in Sample: [S8] F8: Sample, eIOP	Found in Sample: [S9] F9: Sample, eIOP	Found in Sample: [S10] F10: Sample, eIOP	Found in Sample: [S11] F11: Sample, eIOP	Found in Sample: [S12] F12: Sample, eIOP	Confidence (by Search Engine): Mascot	Ions Score (by Search Engine): Mascot	Species Names	Top Apex RT [min]
FALSE	High	[R].LGFDISEGEVTAPAPATCQILKER.[G]	1xCarbamidomethyl [C18]; 1xDeamidated [Q19]	1	Q5I0D5	Q5I0D5 [71-94]	1.861	0.417939	Not Found	Not Found	Not Found	High	Peak Found	Not Found	Not Found	Not Found	Not Found	Not Found	Not Found	Not Found	Not Found	High	41	Rattus norvegicus OX=10116	48.66
	Checked	Protein FDR Confidence: Mascot	Accession	Exp. q-value: Mascot	Species Map	# Peptides	MW [kDa]	calc. pI	# Protein Groups	Modifications	Species Names
	FALSE	High	Q5I0D5	0.045	Rattus norvegicus OX=10116	5	29.2	5.39	1		Rattus norvegicus OX=10116
FALSE	High	[R].LGFDISEGEVTAPAPATCQILKER.[G]	1xCarbamidomethyl [C18]	1	Q5I0D5	Q5I0D5 [71-94]	0.857	0.992281	Not Found	Not Found	Not Found	Peak Found	Peak Found	Not Found	Not Found	Peak Found	Not Found	High	Not Found	Not Found	Not Found	High	37	Rattus norvegicus OX=10116	48.38
	Checked	Protein FDR Confidence: Mascot	Accession	Exp. q-value: Mascot	Species Map	# Peptides	MW [kDa]	calc. pI	# Protein Groups	Modifications	Species Names
	FALSE	High	Q5I0D5	0.045	Rattus norvegicus OX=10116	5	29.2	5.39	1		Rattus norvegicus OX=10116
FALSE	High	[R].LGFDISEGEVTAPAPATCQILK.[E]	1xCarbamidomethyl [C18]	1	Q5I0D5	Q5I0D5 [71-92]	0.732	0.972378	Not Found	Not Found	Not Found	Not Found	High	Not Found	Not Found	Not Found	Not Found	Not Found	Not Found	Not Found	Not Found	High	33	Rattus norvegicus OX=10116	53.29
	Checked	Protein FDR Confidence: Mascot	Accession	Exp. q-value: Mascot	Species Map	# Peptides	MW [kDa]	calc. pI	# Protein Groups	Modifications	Species Names
	FALSE	High	Q5I0D5	0.045	Rattus norvegicus OX=10116	5	29.2	5.39	1		Rattus norvegicus OX=10116
FALSE	High	[R].GLRPHLLIHEGVR.[S]		1	Q5I0D5	Q5I0D5 [95-107]	0.297	0.242114	Peak Found	Peak Found	Peak Found	Peak Found	Peak Found	Peak Found	Peak Found	Peak Found	Peak Found	Peak Found	Peak Found	Peak Found	Peak Found	High	23	Rattus norvegicus OX=10116	22.25
	Checked	Protein FDR Confidence: Mascot	Accession	Exp. q-value: Mascot	Species Map	# Peptides	MW [kDa]	calc. pI	# Protein Groups	Modifications	Species Names
	FALSE	High	Q5I0D5	0.045	Rattus norvegicus OX=10116	5	29.2	5.39	1		Rattus norvegicus OX=10116
FALSE	High	[R].ELVGVLQR.[L]		1	Q5I0D5	Q5I0D5 [63-70]	0.968	0.992281	Not Found	Not Found	Not Found	Peak Found	Peak Found	Peak Found	Not Found	High	Peak Found	Peak Found	Not Found	Peak Found	Not Found	High	22	Rattus norvegicus OX=10116	30.25
	Checked	Protein FDR Confidence: Mascot	Accession	Exp. q-value: Mascot	Species Map	# Peptides	MW [kDa]	calc. pI	# Protein Groups	Modifications	Species Names
	FALSE	High	Q5I0D5	0.045	Rattus norvegicus OX=10116	5	29.2	5.39	1		Rattus norvegicus OX=10116
FALSE	High	[R].SALQAIGVEAHQAIMIGDDIVGDVGGAQQCGMR.[A]	1xCarbamidomethyl [C30]; 2xOxidation [M15; M32]	1	Q5I0D5	Q5I0D5 [197-229]	1.737	0.713194	Not Found	Not Found	Not Found	Peak Found	High	Peak Found	Peak Found	Peak Found	Peak Found	Peak Found	Not Found	High	Not Found	High	18	Rattus norvegicus OX=10116	38.45
	Checked	Protein FDR Confidence: Mascot	Accession	Exp. q-value: Mascot	Species Map	# Peptides	MW [kDa]	calc. pI	# Protein Groups	Modifications	Species Names
	FALSE	High	Q5I0D5	0.045	Rattus norvegicus OX=10116	5	29.2	5.39	1		Rattus norvegicus OX=10116
FALSE	High	[R].SALQAIGVEAHQAIMIGDDIVGDVGGAQQCGMR.[A]	1xCarbamidomethyl [C30]; 2xDeamidated [Q28; Q29]	1	Q5I0D5	Q5I0D5 [197-229]	0.753	0.986205	Peak Found	Peak Found	Peak Found	Peak Found	High	Peak Found	Peak Found	Peak Found	Peak Found	Peak Found	Peak Found	Peak Found	Peak Found	High	16	Rattus norvegicus OX=10116	29.29
	Checked	Protein FDR Confidence: Mascot	Accession	Exp. q-value: Mascot	Species Map	# Peptides	MW [kDa]	calc. pI	# Protein Groups	Modifications	Species Names
	FALSE	High	Q5I0D5	0.045	Rattus norvegicus OX=10116	5	29.2	5.39	1		Rattus norvegicus OX=10116
High	D3Z8C9	Phosphodiesterase OS=Rattus norvegicus OX=10116 GN=Pde6a PE=3 SV=1	0	32	104	18	1716	22	Rattus norvegicus OX=10116
Checked	Confidence	Annotated Sequence	Modifications	# Protein Groups	Master Protein Accessions	Positions in Master Proteins	Abundance Ratio: (Sample) / (Control)	Abundance Ratio Adj. P-Value: (Sample) / (Control)	Found in Sample: [S20] F20: Control, Control	Found in Sample: [S1] F1: Sample, eIOP	Found in Sample: [S2] F2: Sample, eIOP	Found in Sample: [S3] F3: Sample, eIOP	Found in Sample: [S4] F4: Sample, eIOP	Found in Sample: [S5] F5: Sample, eIOP	Found in Sample: [S6] F6: Sample, eIOP	Found in Sample: [S7] F7: Sample, eIOP	Found in Sample: [S8] F8: Sample, eIOP	Found in Sample: [S9] F9: Sample, eIOP	Found in Sample: [S10] F10: Sample, eIOP	Found in Sample: [S11] F11: Sample, eIOP	Found in Sample: [S12] F12: Sample, eIOP	Confidence (by Search Engine): Mascot	Ions Score (by Search Engine): Mascot	Species Names	Top Apex RT [min]
FALSE	High	[R].LALGPQPSLR.[G]	1xDeamidated [Q6]	1	Q9WV48	Q9WV48 [1047-1056]	1.766	0.517941	Peak Found	Peak Found	Peak Found	Peak Found	Peak Found	Peak Found	Peak Found	Peak Found	Peak Found	Peak Found	Peak Found	Peak Found	Peak Found	High	20	Rattus norvegicus OX=10116	23.14
	Checked	Protein FDR Confidence: Mascot	Accession	Exp. q-value: Mascot	Species Map	# Peptides	MW [kDa]	calc. pI	# Protein Groups	Modifications	Species Names
	FALSE	High	Q9WV48	0.812	Rattus norvegicus OX=10116	2	226.2	8.34	1		Rattus norvegicus OX=10116
FALSE	High	[R].ALGTSGNLRPGPSGGLR.[D]	1xDeamidated [N7]	1	Q9WV48	Q9WV48 [1767-1783]	1.259	0.927116	Peak Found	Not Found	Not Found	Peak Found	High	Not Found	Not Found	Peak Found	Peak Found	Peak Found	Peak Found	Not Found	Not Found	High	14	Rattus norvegicus OX=10116	39.51
	Checked	Protein FDR Confidence: Mascot	Accession	Exp. q-value: Mascot	Species Map	# Peptides	MW [kDa]	calc. pI	# Protein Groups	Modifications	Species Names
	FALSE	High	Q9WV48	0.812	Rattus norvegicus OX=10116	2	226.2	8.34	1		Rattus norvegicus OX=10116
High	A0A0G2K0M8	Neural cell adhesion molecule 1 OS=Rattus norvegicus OX=10116 GN=Ncam1 PE=1 SV=1	0	31	107	3	1796	22	Rattus norvegicus OX=10116
Checked	Confidence	Annotated Sequence	Modifications	# Protein Groups	Master Protein Accessions	Positions in Master Proteins	Abundance Ratio: (Sample) / (Control)	Abundance Ratio Adj. P-Value: (Sample) / (Control)	Found in Sample: [S20] F20: Control, Control	Found in Sample: [S1] F1: Sample, eIOP	Found in Sample: [S2] F2: Sample, eIOP	Found in Sample: [S3] F3: Sample, eIOP	Found in Sample: [S4] F4: Sample, eIOP	Found in Sample: [S5] F5: Sample, eIOP	Found in Sample: [S6] F6: Sample, eIOP	Found in Sample: [S7] F7: Sample, eIOP	Found in Sample: [S8] F8: Sample, eIOP	Found in Sample: [S9] F9: Sample, eIOP	Found in Sample: [S10] F10: Sample, eIOP	Found in Sample: [S11] F11: Sample, eIOP	Found in Sample: [S12] F12: Sample, eIOP	Confidence (by Search Engine): Mascot	Ions Score (by Search Engine): Mascot	Species Names	Top Apex RT [min]
FALSE	High	[K].EIEIDIEPTDKVER.[I]		1	Q71UE8	Q71UE8 [12-25]	0.909	0.992826	Not Found	Not Found	Not Found	Peak Found	Peak Found	Not Found	Not Found	Peak Found	Peak Found	Peak Found	Not Found	High	High	High	36	Rattus norvegicus OX=10116	35.66
	Checked	Protein FDR Confidence: Mascot	Accession	Exp. q-value: Mascot	Species Map	# Peptides	MW [kDa]	calc. pI	# Protein Groups	Modifications	Species Names
	FALSE	High	Q71UE8	0.089	Rattus norvegicus OX=10116	2	9	7.25	1		Rattus norvegicus OX=10116
FALSE	High	[K].QMNDEKTAADYK.[I]		1	Q71UE8	Q71UE8 [49-60]	1.751	0.533563	Not Found	Not Found	Not Found	High	High	Not Found	Not Found	Peak Found	High	Peak Found	Not Found	Not Found	Not Found	High	22	Rattus norvegicus OX=10116	13.91
	Checked	Protein FDR Confidence: Mascot	Accession	Exp. q-value: Mascot	Species Map	# Peptides	MW [kDa]	calc. pI	# Protein Groups	Modifications	Species Names
	FALSE	High	Q71UE8	0.089	Rattus norvegicus OX=10116	2	9	7.25	1		Rattus norvegicus OX=10116
High	P04904	Glutathione S-transferase alpha-3 OS=Rattus norvegicus OX=10116 GN=Gsta3 PE=1 SV=3	0	90	226	17	4959	22	Rattus norvegicus OX=10116
Checked	Confidence	Annotated Sequence	Modifications	# Protein Groups	Master Protein Accessions	Positions in Master Proteins	Abundance Ratio: (Sample) / (Control)	Abundance Ratio Adj. P-Value: (Sample) / (Control)	Found in Sample: [S20] F20: Control, Control	Found in Sample: [S1] F1: Sample, eIOP	Found in Sample: [S2] F2: Sample, eIOP	Found in Sample: [S3] F3: Sample, eIOP	Found in Sample: [S4] F4: Sample, eIOP	Found in Sample: [S5] F5: Sample, eIOP	Found in Sample: [S6] F6: Sample, eIOP	Found in Sample: [S7] F7: Sample, eIOP	Found in Sample: [S8] F8: Sample, eIOP	Found in Sample: [S9] F9: Sample, eIOP	Found in Sample: [S10] F10: Sample, eIOP	Found in Sample: [S11] F11: Sample, eIOP	Found in Sample: [S12] F12: Sample, eIOP	Confidence (by Search Engine): Mascot	Ions Score (by Search Engine): Mascot	Species Names	Top Apex RT [min]
FALSE	High	[R].KAFDLQQILQSK.[K]	2xDeamidated [Q7; Q10]	1	M0R410	M0R410 [1558-1569]	0.751	0.983762	Peak Found	Not Found	Not Found	High	Peak Found	Peak Found	Peak Found	Peak Found	Peak Found	Peak Found	Peak Found	Peak Found	Peak Found	High	22	Rattus norvegicus OX=10116	20.01
	Checked	Protein FDR Confidence: Mascot	Accession	Exp. q-value: Mascot	Species Map	# Peptides	MW [kDa]	calc. pI	# Protein Groups	Modifications	Species Names
	FALSE	High	M0R410	0.737	Rattus norvegicus OX=10116	3	200.3	6.21	1		Rattus norvegicus OX=10116
FALSE	High	[R].LQASTVR.[E]	1xDeamidated [Q2]	1	M0R410	M0R410 [1445-1451]	3.556	0.0524308	Not Found	Not Found	Not Found	Peak Found	Peak Found	Not Found	Peak Found	Peak Found	Peak Found	Not Found	Not Found	Not Found	Not Found	High	17	Rattus norvegicus OX=10116	21.33
	Checked	Protein FDR Confidence: Mascot	Accession	Exp. q-value: Mascot	Species Map	# Peptides	MW [kDa]	calc. pI	# Protein Groups	Modifications	Species Names
	FALSE	High	M0R410	0.737	Rattus norvegicus OX=10116	3	200.3	6.21	1		Rattus norvegicus OX=10116
FALSE	High	[K].VRFQLLGEDTLR.[W]	1xDeamidated [Q4]	1	M0R410	M0R410 [347-358]	11.641	0.00155694	Peak Found	Peak Found	Peak Found	Peak Found	Peak Found	Peak Found	Peak Found	Peak Found	Peak Found	Peak Found	High	Peak Found	Peak Found	High	15	Rattus norvegicus OX=10116	12.91
	Checked	Protein FDR Confidence: Mascot	Accession	Exp. q-value: Mascot	Species Map	# Peptides	MW [kDa]	calc. pI	# Protein Groups	Modifications	Species Names
	FALSE	High	M0R410	0.737	Rattus norvegicus OX=10116	3	200.3	6.21	1		Rattus norvegicus OX=10116
High	D3ZLZ7	Inosine-5'-monophosphate dehydrogenase 1 OS=Rattus norvegicus OX=10116 GN=Impdh1 PE=3 SV=1	0	52	316	20	8340	22	Rattus norvegicus OX=10116
Checked	Confidence	Annotated Sequence	Modifications	# Protein Groups	Master Protein Accessions	Positions in Master Proteins	Abundance Ratio: (Sample) / (Control)	Abundance Ratio Adj. P-Value: (Sample) / (Control)	Found in Sample: [S20] F20: Control, Control	Found in Sample: [S1] F1: Sample, eIOP	Found in Sample: [S2] F2: Sample, eIOP	Found in Sample: [S3] F3: Sample, eIOP	Found in Sample: [S4] F4: Sample, eIOP	Found in Sample: [S5] F5: Sample, eIOP	Found in Sample: [S6] F6: Sample, eIOP	Found in Sample: [S7] F7: Sample, eIOP	Found in Sample: [S8] F8: Sample, eIOP	Found in Sample: [S9] F9: Sample, eIOP	Found in Sample: [S10] F10: Sample, eIOP	Found in Sample: [S11] F11: Sample, eIOP	Found in Sample: [S12] F12: Sample, eIOP	Confidence (by Search Engine): Mascot	Ions Score (by Search Engine): Mascot	Species Names	Top Apex RT [min]
FALSE	High	[R].QTQVSVLPEGGETPLFK.[Q]		1	Q68FP1	Q68FP1 [372-388]	1.002	0.981007	Not Found	Not Found	Not Found	Peak Found	Peak Found	Not Found	Not Found	High	High	Peak Found	Not Found	Not Found	Not Found	High	44	Rattus norvegicus OX=10116	46.26
	Checked	Protein FDR Confidence: Mascot	Accession	Exp. q-value: Mascot	Species Map	# Peptides	MW [kDa]	calc. pI	# Protein Groups	Modifications	Species Names
	FALSE	High	Q68FP1	0.139	Rattus norvegicus OX=10116	4	86	6.09	1		Rattus norvegicus OX=10116
FALSE	High	[R].TPITVVR.[Q]		1	Q68FP1	Q68FP1 [740-746]	0.879	0.996182	High	Peak Found	Not Found	Peak Found	Peak Found	Not Found	Peak Found	Peak Found	Peak Found	Peak Found	Not Found	Peak Found	Peak Found	High	26	Rattus norvegicus OX=10116	20.7
	Checked	Protein FDR Confidence: Mascot	Accession	Exp. q-value: Mascot	Species Map	# Peptides	MW [kDa]	calc. pI	# Protein Groups	Modifications	Species Names
	FALSE	High	Q68FP1	0.139	Rattus norvegicus OX=10116	4	86	6.09	1		Rattus norvegicus OX=10116
FALSE	High	[K].AGALNSNDAFVLK.[T]		1	Q68FP1	Q68FP1 [583-595]	0.955	0.990462	Not Found	Not Found	Not Found	Peak Found	Peak Found	Not Found	Not Found	High	Peak Found	Not Found	Not Found	Not Found	Not Found	High	20	Rattus norvegicus OX=10116	36.42
	Checked	Protein FDR Confidence: Mascot	Accession	Exp. q-value: Mascot	Species Map	# Peptides	MW [kDa]	calc. pI	# Protein Groups	Modifications	Species Names
	FALSE	High	Q68FP1	0.139	Rattus norvegicus OX=10116	4	86	6.09	1		Rattus norvegicus OX=10116
FALSE	High	[R].RTPITVVR.[Q]		1	Q68FP1	Q68FP1 [739-746]	1.036	0.97081	Peak Found	Peak Found	Peak Found	Peak Found	Peak Found	Peak Found	Peak Found	Peak Found	Peak Found	Peak Found	High	Not Found	Not Found	High	17	Rattus norvegicus OX=10116	16.09
	Checked	Protein FDR Confidence: Mascot	Accession	Exp. q-value: Mascot	Species Map	# Peptides	MW [kDa]	calc. pI	# Protein Groups	Modifications	Species Names
	FALSE	High	Q68FP1	0.139	Rattus norvegicus OX=10116	4	86	6.09	1		Rattus norvegicus OX=10116
High	P21575-5	Isoform 5 of Dynamin-1 OS=Rattus norvegicus OX=10116 GN=Dnm1	0	33	115	18	1765	22	Rattus norvegicus OX=10116
Checked	Confidence	Annotated Sequence	Modifications	# Protein Groups	Master Protein Accessions	Positions in Master Proteins	Abundance Ratio: (Sample) / (Control)	Abundance Ratio Adj. P-Value: (Sample) / (Control)	Found in Sample: [S20] F20: Control, Control	Found in Sample: [S1] F1: Sample, eIOP	Found in Sample: [S2] F2: Sample, eIOP	Found in Sample: [S3] F3: Sample, eIOP	Found in Sample: [S4] F4: Sample, eIOP	Found in Sample: [S5] F5: Sample, eIOP	Found in Sample: [S6] F6: Sample, eIOP	Found in Sample: [S7] F7: Sample, eIOP	Found in Sample: [S8] F8: Sample, eIOP	Found in Sample: [S9] F9: Sample, eIOP	Found in Sample: [S10] F10: Sample, eIOP	Found in Sample: [S11] F11: Sample, eIOP	Found in Sample: [S12] F12: Sample, eIOP	Confidence (by Search Engine): Mascot	Ions Score (by Search Engine): Mascot	Species Names	Top Apex RT [min]
FALSE	High	[K].QLELLEQIEQQKLR.[L]	4xDeamidated [Q1; Q7; Q10; Q11]	1	A0A0G2K773	A0A0G2K773 [551-564]			Not Found	High	Not Found	Not Found	Not Found	Not Found	Not Found	Not Found	Not Found	Not Found	Not Found	Not Found	Not Found	High	19	Rattus norvegicus OX=10116
	Checked	Protein FDR Confidence: Mascot	Accession	Exp. q-value: Mascot	Species Map	# Peptides	MW [kDa]	calc. pI	# Protein Groups	Modifications	Species Names
	FALSE	High	A0A0G2K773	0.633	Rattus norvegicus OX=10116	3	278.8	5.97	1		Rattus norvegicus OX=10116
FALSE	High	[R].QMGTKQPDAHLAAEEEAR.[R]	2xDeamidated [Q1; Q6]	1	A0A0G2K773	A0A0G2K773 [250-267]	0.626	0.956536	Not Found	Peak Found	Peak Found	Peak Found	Peak Found	Peak Found	Peak Found	Peak Found	Peak Found	High	Peak Found	Peak Found	Peak Found	High	18	Rattus norvegicus OX=10116	25.94
	Checked	Protein FDR Confidence: Mascot	Accession	Exp. q-value: Mascot	Species Map	# Peptides	MW [kDa]	calc. pI	# Protein Groups	Modifications	Species Names
	FALSE	High	A0A0G2K773	0.633	Rattus norvegicus OX=10116	3	278.8	5.97	1		Rattus norvegicus OX=10116
FALSE	High	[R].GIAFQIR.[E]	1xDeamidated [Q5]	1	A0A0G2K773	A0A0G2K773 [90-96]	10.127	0.0419241	Not Found	Not Found	Not Found	Not Found	Not Found	Not Found	Not Found	Not Found	Not Found	Not Found	Not Found	High	Not Found	High	16	Rattus norvegicus OX=10116	5.48
	Checked	Protein FDR Confidence: Mascot	Accession	Exp. q-value: Mascot	Species Map	# Peptides	MW [kDa]	calc. pI	# Protein Groups	Modifications	Species Names
	FALSE	High	A0A0G2K773	0.633	Rattus norvegicus OX=10116	3	278.8	5.97	1		Rattus norvegicus OX=10116
High	D4A133	ATPase H+-transporting V1 subunit A OS=Rattus norvegicus OX=10116 GN=Atp6v1a PE=1 SV=1	0	45	256	22	8570	22	Rattus norvegicus OX=10116
Checked	Confidence	Annotated Sequence	Modifications	# Protein Groups	Master Protein Accessions	Positions in Master Proteins	Abundance Ratio: (Sample) / (Control)	Abundance Ratio Adj. P-Value: (Sample) / (Control)	Found in Sample: [S20] F20: Control, Control	Found in Sample: [S1] F1: Sample, eIOP	Found in Sample: [S2] F2: Sample, eIOP	Found in Sample: [S3] F3: Sample, eIOP	Found in Sample: [S4] F4: Sample, eIOP	Found in Sample: [S5] F5: Sample, eIOP	Found in Sample: [S6] F6: Sample, eIOP	Found in Sample: [S7] F7: Sample, eIOP	Found in Sample: [S8] F8: Sample, eIOP	Found in Sample: [S9] F9: Sample, eIOP	Found in Sample: [S10] F10: Sample, eIOP	Found in Sample: [S11] F11: Sample, eIOP	Found in Sample: [S12] F12: Sample, eIOP	Confidence (by Search Engine): Mascot	Ions Score (by Search Engine): Mascot	Species Names	Top Apex RT [min]
FALSE	High	[R].LLQLSLERNGAR.[V]	2xDeamidated [Q3; N9]	1	G3V735	G3V735 [162-173]			Not Found	Not Found	Not Found	Not Found	Not Found	Not Found	Not Found	Not Found	High	Not Found	Not Found	Not Found	Not Found	High	17	Rattus norvegicus OX=10116
	Checked	Protein FDR Confidence: Mascot	Accession	Exp. q-value: Mascot	Species Map	# Peptides	MW [kDa]	calc. pI	# Protein Groups	Modifications	Species Names
	FALSE	High	G3V735	0.823	Rattus norvegicus OX=10116	2	85.5	7.18	1		Rattus norvegicus OX=10116
FALSE	High	[R].QTVDRGPAEEPPATPPLPAHTK.[H]		1	G3V735	G3V735 [693-714]	0.94	0.983762	Peak Found	Peak Found	Peak Found	Peak Found	Peak Found	Peak Found	Peak Found	Peak Found	Peak Found	Peak Found	Peak Found	Not Found	Not Found	High	17	Rattus norvegicus OX=10116	26.57
	Checked	Protein FDR Confidence: Mascot	Accession	Exp. q-value: Mascot	Species Map	# Peptides	MW [kDa]	calc. pI	# Protein Groups	Modifications	Species Names
	FALSE	High	G3V735	0.823	Rattus norvegicus OX=10116	2	85.5	7.18	1		Rattus norvegicus OX=10116
High	D3ZDI8	Phosphodiesterase OS=Rattus norvegicus OX=10116 GN=Pde6b PE=3 SV=1	0	29	104	17	1932	21	Rattus norvegicus OX=10116
Checked	Confidence	Annotated Sequence	Modifications	# Protein Groups	Master Protein Accessions	Positions in Master Proteins	Abundance Ratio: (Sample) / (Control)	Abundance Ratio Adj. P-Value: (Sample) / (Control)	Found in Sample: [S20] F20: Control, Control	Found in Sample: [S1] F1: Sample, eIOP	Found in Sample: [S2] F2: Sample, eIOP	Found in Sample: [S3] F3: Sample, eIOP	Found in Sample: [S4] F4: Sample, eIOP	Found in Sample: [S5] F5: Sample, eIOP	Found in Sample: [S6] F6: Sample, eIOP	Found in Sample: [S7] F7: Sample, eIOP	Found in Sample: [S8] F8: Sample, eIOP	Found in Sample: [S9] F9: Sample, eIOP	Found in Sample: [S10] F10: Sample, eIOP	Found in Sample: [S11] F11: Sample, eIOP	Found in Sample: [S12] F12: Sample, eIOP	Confidence (by Search Engine): Mascot	Ions Score (by Search Engine): Mascot	Species Names	Top Apex RT [min]
FALSE	High	[K].TKEQVTNVGGAVVTGVTAVAQK.[T]		1	P37377	P37377 [59-80]	0.905	0.999427	Peak Found	Peak Found	Peak Found	High	High	Peak Found	Peak Found	High	High	Peak Found	Not Found	Peak Found	Peak Found	High	120	Rattus norvegicus OX=10116	37.78
	Checked	Protein FDR Confidence: Mascot	Accession	Exp. q-value: Mascot	Species Map	# Peptides	MW [kDa]	calc. pI	# Protein Groups	Modifications	Species Names
	FALSE	High	P37377	0	Rattus norvegicus OX=10116	11	14.5	4.77	1		Rattus norvegicus OX=10116
FALSE	High	[K].TKEGVVHGVTTVAEK.[T]		1	P37377	P37377 [44-58]	1.019	0.972378	High	High	Peak Found	High	High	High	High	High	High	High	High	Peak Found	High	High	75	Rattus norvegicus OX=10116	17
	Checked	Protein FDR Confidence: Mascot	Accession	Exp. q-value: Mascot	Species Map	# Peptides	MW [kDa]	calc. pI	# Protein Groups	Modifications	Species Names
	FALSE	High	P37377	0	Rattus norvegicus OX=10116	11	14.5	4.77	1		Rattus norvegicus OX=10116
FALSE	High	[K].TKEGVLYVGSK.[T]		2	Q63754; P37377	Q63754 [33-43]; P37377 [33-43]	1.772	0.62985	High	High	High	High	High	High	High	High	High	High	High	Peak Found	Peak Found	High	64	Rattus norvegicus OX=10116	18.93
	Checked	Protein FDR Confidence: Mascot	Accession	Exp. q-value: Mascot	Species Map	# Peptides	MW [kDa]	calc. pI	# Protein Groups	Modifications	Species Names
	FALSE	High	Q63754	0	Rattus norvegicus OX=10116	14	14.5	4.48	1		Rattus norvegicus OX=10116
	FALSE	High	P37377	0	Rattus norvegicus OX=10116	11	14.5	4.77	1		Rattus norvegicus OX=10116
FALSE	High	[K].EGVVAAAEKTK.[Q]		2	Q63754; P37377	Q63754 [13-23]; P37377 [13-23]	1.798	0.549389	High	High	High	High	High	High	High	High	High	High	High	High	High	High	61	Rattus norvegicus OX=10116	13.33
	Checked	Protein FDR Confidence: Mascot	Accession	Exp. q-value: Mascot	Species Map	# Peptides	MW [kDa]	calc. pI	# Protein Groups	Modifications	Species Names
	FALSE	High	Q63754	0	Rattus norvegicus OX=10116	14	14.5	4.48	1		Rattus norvegicus OX=10116
	FALSE	High	P37377	0	Rattus norvegicus OX=10116	11	14.5	4.77	1		Rattus norvegicus OX=10116
FALSE	High	[K].TVEGAGNIAAATGFVKK.[D]		1	P37377	P37377 [81-97]	1.103	0.957236	Peak Found	High	Peak Found	Peak Found	Peak Found	Peak Found	Peak Found	Peak Found	Peak Found	High	Peak Found	Peak Found	Peak Found	High	55	Rattus norvegicus OX=10116	32.44
	Checked	Protein FDR Confidence: Mascot	Accession	Exp. q-value: Mascot	Species Map	# Peptides	MW [kDa]	calc. pI	# Protein Groups	Modifications	Species Names
	FALSE	High	P37377	0	Rattus norvegicus OX=10116	11	14.5	4.77	1		Rattus norvegicus OX=10116
FALSE	High	[K].EGVVHGVTTVAEK.[T]		1	P37377	P37377 [46-58]	0.756	0.999427	Peak Found	Peak Found	Peak Found	High	High	Peak Found	Peak Found	High	High	High	Peak Found	Peak Found	Peak Found	High	54	Rattus norvegicus OX=10116	20.09
	Checked	Protein FDR Confidence: Mascot	Accession	Exp. q-value: Mascot	Species Map	# Peptides	MW [kDa]	calc. pI	# Protein Groups	Modifications	Species Names
	FALSE	High	P37377	0	Rattus norvegicus OX=10116	11	14.5	4.77	1		Rattus norvegicus OX=10116
FALSE	High	[K].TKEQVTNVGGAVVTGVTAVAQK.[T]	1xDeamidated [N/Q]	1	P37377	P37377 [59-80]	1.571	0.704965	Not Found	High	High	Not Found	Not Found	Peak Found	High	Not Found	Not Found	Peak Found	Not Found	Not Found	Not Found	High	53	Rattus norvegicus OX=10116	37.78
	Checked	Protein FDR Confidence: Mascot	Accession	Exp. q-value: Mascot	Species Map	# Peptides	MW [kDa]	calc. pI	# Protein Groups	Modifications	Species Names
	FALSE	High	P37377	0	Rattus norvegicus OX=10116	11	14.5	4.77	1		Rattus norvegicus OX=10116
FALSE	High	[K].EQVTNVGGAVVTGVTAVAQK.[T]		1	P37377	P37377 [61-80]	1.758	0.705688	Not Found	Not Found	Not Found	High	High	Not Found	Not Found	Peak Found	Peak Found	Not Found	Not Found	Peak Found	Not Found	High	52	Rattus norvegicus OX=10116	43.34
	Checked	Protein FDR Confidence: Mascot	Accession	Exp. q-value: Mascot	Species Map	# Peptides	MW [kDa]	calc. pI	# Protein Groups	Modifications	Species Names
	FALSE	High	P37377	0	Rattus norvegicus OX=10116	11	14.5	4.77	1		Rattus norvegicus OX=10116
FALSE	High	[K].EGVLYVGSK.[T]		2	Q63754; P37377	Q63754 [35-43]; P37377 [35-43]	1.508	0.708694	High	Peak Found	High	High	High	High	High	High	High	High	High	High	High	High	49	Rattus norvegicus OX=10116	24.77
	Checked	Protein FDR Confidence: Mascot	Accession	Exp. q-value: Mascot	Species Map	# Peptides	MW [kDa]	calc. pI	# Protein Groups	Modifications	Species Names
	FALSE	High	Q63754	0	Rattus norvegicus OX=10116	14	14.5	4.48	1		Rattus norvegicus OX=10116
	FALSE	High	P37377	0	Rattus norvegicus OX=10116	11	14.5	4.77	1		Rattus norvegicus OX=10116
FALSE	High	[K].EGVVAAAEK.[T]		2	Q63754; P37377	Q63754 [13-21]; P37377 [13-21]	0.707	0.965102	Not Found	Peak Found	Peak Found	Peak Found	Peak Found	Not Found	Peak Found	Peak Found	Peak Found	High	High	High	Peak Found	High	48	Rattus norvegicus OX=10116	11.93
	Checked	Protein FDR Confidence: Mascot	Accession	Exp. q-value: Mascot	Species Map	# Peptides	MW [kDa]	calc. pI	# Protein Groups	Modifications	Species Names
	FALSE	High	Q63754	0	Rattus norvegicus OX=10116	14	14.5	4.48	1		Rattus norvegicus OX=10116
	FALSE	High	P37377	0	Rattus norvegicus OX=10116	11	14.5	4.77	1		Rattus norvegicus OX=10116
FALSE	High	[K].AKEGVVAAAEK.[T]		1	P37377	P37377 [11-21]	100	8.63e-17	Not Found	Not Found	Not Found	Not Found	Not Found	Not Found	Not Found	Not Found	Not Found	Not Found	Not Found	Not Found	High	High	47	Rattus norvegicus OX=10116	8.02
	Checked	Protein FDR Confidence: Mascot	Accession	Exp. q-value: Mascot	Species Map	# Peptides	MW [kDa]	calc. pI	# Protein Groups	Modifications	Species Names
	FALSE	High	P37377	0	Rattus norvegicus OX=10116	11	14.5	4.77	1		Rattus norvegicus OX=10116
FALSE	High	[K].QGVAEAAGK.[T]		1	P37377	P37377 [24-32]	100	8.63e-17	Not Found	Not Found	Not Found	Not Found	Not Found	Not Found	Not Found	Peak Found	Peak Found	Not Found	Not Found	High	High	High	30	Rattus norvegicus OX=10116	5.85
	Checked	Protein FDR Confidence: Mascot	Accession	Exp. q-value: Mascot	Species Map	# Peptides	MW [kDa]	calc. pI	# Protein Groups	Modifications	Species Names
	FALSE	High	P37377	0	Rattus norvegicus OX=10116	11	14.5	4.77	1		Rattus norvegicus OX=10116
FALSE	High	[K].TKEQVTNVGGAVVTGVTAVAQK.[T]	2xDeamidated [N7; Q21]	1	P37377	P37377 [59-80]			Not Found	Not Found	Not Found	Not Found	Not Found	Not Found	Not Found	Not Found	Not Found	High	Not Found	Not Found	Not Found	High	22	Rattus norvegicus OX=10116
	Checked	Protein FDR Confidence: Mascot	Accession	Exp. q-value: Mascot	Species Map	# Peptides	MW [kDa]	calc. pI	# Protein Groups	Modifications	Species Names
	FALSE	High	P37377	0	Rattus norvegicus OX=10116	11	14.5	4.77	1		Rattus norvegicus OX=10116
High	P27139	Carbonic anhydrase 2 OS=Rattus norvegicus OX=10116 GN=Ca2 PE=1 SV=2	0	77	303	21	8630	21	Rattus norvegicus OX=10116
Checked	Confidence	Annotated Sequence	Modifications	# Protein Groups	Master Protein Accessions	Positions in Master Proteins	Abundance Ratio: (Sample) / (Control)	Abundance Ratio Adj. P-Value: (Sample) / (Control)	Found in Sample: [S20] F20: Control, Control	Found in Sample: [S1] F1: Sample, eIOP	Found in Sample: [S2] F2: Sample, eIOP	Found in Sample: [S3] F3: Sample, eIOP	Found in Sample: [S4] F4: Sample, eIOP	Found in Sample: [S5] F5: Sample, eIOP	Found in Sample: [S6] F6: Sample, eIOP	Found in Sample: [S7] F7: Sample, eIOP	Found in Sample: [S8] F8: Sample, eIOP	Found in Sample: [S9] F9: Sample, eIOP	Found in Sample: [S10] F10: Sample, eIOP	Found in Sample: [S11] F11: Sample, eIOP	Found in Sample: [S12] F12: Sample, eIOP	Confidence (by Search Engine): Mascot	Ions Score (by Search Engine): Mascot	Species Names	Top Apex RT [min]
FALSE	High	[K].KLVIQGK.[H]		1	B2GV05	B2GV05 [163-169]	0.01	8.63e-17	Not Found	Not Found	Not Found	Not Found	Not Found	Not Found	Not Found	Not Found	Not Found	Not Found	Not Found	Not Found	Not Found	High	19	Rattus norvegicus OX=10116	11.13
	Checked	Protein FDR Confidence: Mascot	Accession	Exp. q-value: Mascot	Species Map	# Peptides	MW [kDa]	calc. pI	# Protein Groups	Modifications	Species Names
	FALSE	High	B2GV05	0.777	Rattus norvegicus OX=10116	2	92.3	6.21	1		Rattus norvegicus OX=10116
FALSE	High	[K].SKTAQQIAK.[D]	1xDeamidated [Q6]	1	B2GV05	B2GV05 [534-542]	1.965	0.629398	Peak Found	High	Peak Found	Peak Found	Peak Found	Peak Found	Peak Found	Peak Found	Peak Found	Peak Found	Peak Found	Peak Found	Peak Found	High	17	Rattus norvegicus OX=10116	30.17
	Checked	Protein FDR Confidence: Mascot	Accession	Exp. q-value: Mascot	Species Map	# Peptides	MW [kDa]	calc. pI	# Protein Groups	Modifications	Species Names
	FALSE	High	B2GV05	0.777	Rattus norvegicus OX=10116	2	92.3	6.21	1		Rattus norvegicus OX=10116
High	A0A0H2UHM5	Protein disulfide-isomerase OS=Rattus norvegicus OX=10116 GN=Pdia3 PE=1 SV=1	0	43	154	21	3170	21	Rattus norvegicus OX=10116
Checked	Confidence	Annotated Sequence	Modifications	# Protein Groups	Master Protein Accessions	Positions in Master Proteins	Abundance Ratio: (Sample) / (Control)	Abundance Ratio Adj. P-Value: (Sample) / (Control)	Found in Sample: [S20] F20: Control, Control	Found in Sample: [S1] F1: Sample, eIOP	Found in Sample: [S2] F2: Sample, eIOP	Found in Sample: [S3] F3: Sample, eIOP	Found in Sample: [S4] F4: Sample, eIOP	Found in Sample: [S5] F5: Sample, eIOP	Found in Sample: [S6] F6: Sample, eIOP	Found in Sample: [S7] F7: Sample, eIOP	Found in Sample: [S8] F8: Sample, eIOP	Found in Sample: [S9] F9: Sample, eIOP	Found in Sample: [S10] F10: Sample, eIOP	Found in Sample: [S11] F11: Sample, eIOP	Found in Sample: [S12] F12: Sample, eIOP	Confidence (by Search Engine): Mascot	Ions Score (by Search Engine): Mascot	Species Names	Top Apex RT [min]
FALSE	High	[K].ATDSSEPLKPYQDFVIDSREPDATAR.[V]	1xDeamidated [Q12]	1	Q4VBH2	Q4VBH2 [336-361]	1.635	0.780206	Not Found	Not Found	Not Found	Not Found	High	Not Found	Not Found	Peak Found	Peak Found	Not Found	Not Found	Not Found	Not Found	High	22	Rattus norvegicus OX=10116	40.14
	Checked	Protein FDR Confidence: Mascot	Accession	Exp. q-value: Mascot	Species Map	# Peptides	MW [kDa]	calc. pI	# Protein Groups	Modifications	Species Names
	FALSE	High	Q4VBH2	0.587	Rattus norvegicus OX=10116	2	49.8	7.91	1		Rattus norvegicus OX=10116
FALSE	High	[K].LQSPEFQSLFTEGLK.[S]		1	Q4VBH2	Q4VBH2 [32-46]	100	8.63e-17	Not Found	Peak Found	Not Found	Not Found	Peak Found	Not Found	Peak Found	Peak Found	High	Peak Found	Not Found	Not Found	Not Found	High	21	Rattus norvegicus OX=10116	53.81
	Checked	Protein FDR Confidence: Mascot	Accession	Exp. q-value: Mascot	Species Map	# Peptides	MW [kDa]	calc. pI	# Protein Groups	Modifications	Species Names
	FALSE	High	Q4VBH2	0.587	Rattus norvegicus OX=10116	2	49.8	7.91	1		Rattus norvegicus OX=10116
High	P15205	Microtubule-associated protein 1B OS=Rattus norvegicus OX=10116 GN=Map1b PE=1 SV=3	0	14	83	21	2161	21	Rattus norvegicus OX=10116
Checked	Confidence	Annotated Sequence	Modifications	# Protein Groups	Master Protein Accessions	Positions in Master Proteins	Abundance Ratio: (Sample) / (Control)	Abundance Ratio Adj. P-Value: (Sample) / (Control)	Found in Sample: [S20] F20: Control, Control	Found in Sample: [S1] F1: Sample, eIOP	Found in Sample: [S2] F2: Sample, eIOP	Found in Sample: [S3] F3: Sample, eIOP	Found in Sample: [S4] F4: Sample, eIOP	Found in Sample: [S5] F5: Sample, eIOP	Found in Sample: [S6] F6: Sample, eIOP	Found in Sample: [S7] F7: Sample, eIOP	Found in Sample: [S8] F8: Sample, eIOP	Found in Sample: [S9] F9: Sample, eIOP	Found in Sample: [S10] F10: Sample, eIOP	Found in Sample: [S11] F11: Sample, eIOP	Found in Sample: [S12] F12: Sample, eIOP	Confidence (by Search Engine): Mascot	Ions Score (by Search Engine): Mascot	Species Names	Top Apex RT [min]
FALSE	High	[K].AMATAIR.[Q]	1xOxidation [M2]	1	Q91XN5	Q91XN5 [249-255]	1.914	0.655742	High	Peak Found	Peak Found	High	High	Peak Found	Peak Found	Peak Found	Peak Found	High	Peak Found	Peak Found	High	High	29	Rattus norvegicus OX=10116	20.1
	Checked	Protein FDR Confidence: Mascot	Accession	Exp. q-value: Mascot	Species Map	# Peptides	MW [kDa]	calc. pI	# Protein Groups	Modifications	Species Names
	FALSE	High	Q91XN5	0.091	Rattus norvegicus OX=10116	2	96.6	6.55	1		Rattus norvegicus OX=10116
FALSE	High	[R].GYMSIDEIPNMIQNQTGDVIKDVK.[K]	4xDeamidated [N10; Q13; N14; Q15]; 2xOxidation [M3; M11]	1	Q91XN5	Q91XN5 [351-374]			Not Found	Not Found	Not Found	Not Found	Not Found	High	Not Found	Not Found	Not Found	Not Found	Not Found	Not Found	Not Found	High	18	Rattus norvegicus OX=10116
	Checked	Protein FDR Confidence: Mascot	Accession	Exp. q-value: Mascot	Species Map	# Peptides	MW [kDa]	calc. pI	# Protein Groups	Modifications	Species Names
	FALSE	High	Q91XN5	0.091	Rattus norvegicus OX=10116	2	96.6	6.55	1		Rattus norvegicus OX=10116
FALSE	High	[R].GYMSIDEIPNMIQNQTGDVIKDVK.[K]	1xDeamidated [Q15]; 1xOxidation [M3]	1	Q91XN5	Q91XN5 [351-374]	0.864	0.999892	Not Found	Not Found	Not Found	Not Found	High	Not Found	Not Found	Not Found	Peak Found	Peak Found	Not Found	Not Found	Not Found	High	17	Rattus norvegicus OX=10116	31.11
	Checked	Protein FDR Confidence: Mascot	Accession	Exp. q-value: Mascot	Species Map	# Peptides	MW [kDa]	calc. pI	# Protein Groups	Modifications	Species Names
	FALSE	High	Q91XN5	0.091	Rattus norvegicus OX=10116	2	96.6	6.55	1		Rattus norvegicus OX=10116
High	F1LNY3	Neural cell adhesion molecule 1 OS=Rattus norvegicus OX=10116 GN=Ncam1 PE=1 SV=2	0	34	105	2	2151	21	Rattus norvegicus OX=10116
Checked	Confidence	Annotated Sequence	Modifications	# Protein Groups	Master Protein Accessions	Positions in Master Proteins	Abundance Ratio: (Sample) / (Control)	Abundance Ratio Adj. P-Value: (Sample) / (Control)	Found in Sample: [S20] F20: Control, Control	Found in Sample: [S1] F1: Sample, eIOP	Found in Sample: [S2] F2: Sample, eIOP	Found in Sample: [S3] F3: Sample, eIOP	Found in Sample: [S4] F4: Sample, eIOP	Found in Sample: [S5] F5: Sample, eIOP	Found in Sample: [S6] F6: Sample, eIOP	Found in Sample: [S7] F7: Sample, eIOP	Found in Sample: [S8] F8: Sample, eIOP	Found in Sample: [S9] F9: Sample, eIOP	Found in Sample: [S10] F10: Sample, eIOP	Found in Sample: [S11] F11: Sample, eIOP	Found in Sample: [S12] F12: Sample, eIOP	Confidence (by Search Engine): Mascot	Ions Score (by Search Engine): Mascot	Species Names	Top Apex RT [min]
FALSE	High	[R].IAAAQYSVTGSAVAR.[A]		2	A0A0G2K0B6; Q05140	A0A0G2K0B6 [10-24]; Q05140 [10-24]	0.436	0.665002	High	Not Found	Peak Found	Peak Found	High	Peak Found	Peak Found	High	High	Not Found	Not Found	Not Found	Not Found	High	106	Rattus norvegicus OX=10116	28.92
	Checked	Protein FDR Confidence: Mascot	Accession	Exp. q-value: Mascot	Species Map	# Peptides	MW [kDa]	calc. pI	# Protein Groups	Modifications	Species Names
	FALSE	High	Q05140	0	Rattus norvegicus OX=10116	7	93.5	4.93	1		Rattus norvegicus OX=10116
	FALSE	High	A0A0G2K0B6	0	Rattus norvegicus OX=10116	7	91.4	4.96	1		Rattus norvegicus OX=10116
FALSE	High	[K].KGDLQWNAGEK.[K]		2	A0A0G2K0B6; Q05140	A0A0G2K0B6 [771-781]; Q05140 [789-799]	0.674	0.976324	Peak Found	Not Found	Peak Found	High	High	Not Found	Not Found	High	High	Peak Found	Peak Found	Peak Found	Peak Found	High	70	Rattus norvegicus OX=10116	18.91
	Checked	Protein FDR Confidence: Mascot	Accession	Exp. q-value: Mascot	Species Map	# Peptides	MW [kDa]	calc. pI	# Protein Groups	Modifications	Species Names
	FALSE	High	Q05140	0	Rattus norvegicus OX=10116	7	93.5	4.93	1		Rattus norvegicus OX=10116
	FALSE	High	A0A0G2K0B6	0	Rattus norvegicus OX=10116	7	91.4	4.96	1		Rattus norvegicus OX=10116
FALSE	High	[R].NTLFNLSNFLDK.[S]		3	Q66WT9; A0A0G2K0B6; Q05140	Q66WT9 [101-112]; A0A0G2K0B6 [101-112]; Q05140 [101-112]	0.619	0.923889	High	High	High	Peak Found	Peak Found	High	High	High	High	Peak Found	Not Found	Not Found	Peak Found	High	67	Rattus norvegicus OX=10116	58.93
	Checked	Protein FDR Confidence: Mascot	Accession	Exp. q-value: Mascot	Species Map	# Peptides	MW [kDa]	calc. pI	# Protein Groups	Modifications	Species Names
	FALSE	High	Q05140	0	Rattus norvegicus OX=10116	7	93.5	4.93	1		Rattus norvegicus OX=10116
	FALSE	High	A0A0G2K0B6	0	Rattus norvegicus OX=10116	7	91.4	4.96	1		Rattus norvegicus OX=10116
	FALSE	High	Q66WT9	0	Rattus norvegicus OX=10116	4	64.7	9.01	1		Rattus norvegicus OX=10116
FALSE	High	[K].GLGSDLDSSLASLVGNLGISGTTSK.[K]		2	A0A0G2K0B6; Q05140	A0A0G2K0B6 [746-770]; Q05140 [764-788]	0.237	0.0942926	Not Found	Not Found	Not Found	Peak Found	High	Not Found	Not Found	Peak Found	High	Not Found	Not Found	Not Found	Not Found	High	63	Rattus norvegicus OX=10116	69.21
	Checked	Protein FDR Confidence: Mascot	Accession	Exp. q-value: Mascot	Species Map	# Peptides	MW [kDa]	calc. pI	# Protein Groups	Modifications	Species Names
	FALSE	High	Q05140	0	Rattus norvegicus OX=10116	7	93.5	4.93	1		Rattus norvegicus OX=10116
	FALSE	High	A0A0G2K0B6	0	Rattus norvegicus OX=10116	7	91.4	4.96	1		Rattus norvegicus OX=10116
FALSE	High	[K].GLGSDLDSSLASLVGNLGISGTTSK.[K]	1xDeamidated [N16]	2	A0A0G2K0B6; Q05140	A0A0G2K0B6 [746-770]; Q05140 [764-788]	0.407	0.898617	Peak Found	Not Found	Not Found	Not Found	Peak Found	Not Found	Not Found	Not Found	Not Found	Peak Found	Not Found	Not Found	Not Found	High	41	Rattus norvegicus OX=10116	69.14
	Checked	Protein FDR Confidence: Mascot	Accession	Exp. q-value: Mascot	Species Map	# Peptides	MW [kDa]	calc. pI	# Protein Groups	Modifications	Species Names
	FALSE	High	Q05140	0	Rattus norvegicus OX=10116	7	93.5	4.93	1		Rattus norvegicus OX=10116
	FALSE	High	A0A0G2K0B6	0	Rattus norvegicus OX=10116	7	91.4	4.96	1		Rattus norvegicus OX=10116
FALSE	High	[K].SSPATTVTSPNSTPAK.[T]		2	A0A0G2K0B6; Q05140	A0A0G2K0B6 [303-318]; Q05140 [305-320]	0.186	0.0300278	Not Found	Not Found	Not Found	Not Found	Peak Found	Not Found	Not Found	Peak Found	High	Not Found	Not Found	Not Found	Not Found	High	35	Rattus norvegicus OX=10116	18.7
	Checked	Protein FDR Confidence: Mascot	Accession	Exp. q-value: Mascot	Species Map	# Peptides	MW [kDa]	calc. pI	# Protein Groups	Modifications	Species Names
	FALSE	High	Q05140	0	Rattus norvegicus OX=10116	7	93.5	4.93	1		Rattus norvegicus OX=10116
	FALSE	High	A0A0G2K0B6	0	Rattus norvegicus OX=10116	7	91.4	4.96	1		Rattus norvegicus OX=10116
FALSE	High	[K].KLTGGANWQPK.[V]		2	A0A0G2K0B6; Q05140	A0A0G2K0B6 [782-792]; Q05140 [800-810]	0.579	0.908433	Peak Found	Peak Found	Not Found	Peak Found	High	Peak Found	Not Found	Peak Found	High	Not Found	Not Found	Peak Found	Peak Found	High	28	Rattus norvegicus OX=10116	18.63
	Checked	Protein FDR Confidence: Mascot	Accession	Exp. q-value: Mascot	Species Map	# Peptides	MW [kDa]	calc. pI	# Protein Groups	Modifications	Species Names
	FALSE	High	Q05140	0	Rattus norvegicus OX=10116	7	93.5	4.93	1		Rattus norvegicus OX=10116
	FALSE	High	A0A0G2K0B6	0	Rattus norvegicus OX=10116	7	91.4	4.96	1		Rattus norvegicus OX=10116
FALSE	High	[K].KPGNNEGSGAPSPLSK.[S]		1	Q05140	Q05140 [289-304]	1.177	0.955917	Not Found	Not Found	Not Found	Peak Found	Peak Found	Not Found	Not Found	Peak Found	Peak Found	Not Found	Not Found	Not Found	Not Found	High	21	Rattus norvegicus OX=10116	15.85
	Checked	Protein FDR Confidence: Mascot	Accession	Exp. q-value: Mascot	Species Map	# Peptides	MW [kDa]	calc. pI	# Protein Groups	Modifications	Species Names
	FALSE	High	Q05140	0	Rattus norvegicus OX=10116	7	93.5	4.93	1		Rattus norvegicus OX=10116
High	A0A0G2JUC7	Dynactin subunit 2 OS=Rattus norvegicus OX=10116 GN=Dctn2 PE=1 SV=1	0	69	167	21	4467	21	Rattus norvegicus OX=10116
Checked	Confidence	Annotated Sequence	Modifications	# Protein Groups	Master Protein Accessions	Positions in Master Proteins	Abundance Ratio: (Sample) / (Control)	Abundance Ratio Adj. P-Value: (Sample) / (Control)	Found in Sample: [S20] F20: Control, Control	Found in Sample: [S1] F1: Sample, eIOP	Found in Sample: [S2] F2: Sample, eIOP	Found in Sample: [S3] F3: Sample, eIOP	Found in Sample: [S4] F4: Sample, eIOP	Found in Sample: [S5] F5: Sample, eIOP	Found in Sample: [S6] F6: Sample, eIOP	Found in Sample: [S7] F7: Sample, eIOP	Found in Sample: [S8] F8: Sample, eIOP	Found in Sample: [S9] F9: Sample, eIOP	Found in Sample: [S10] F10: Sample, eIOP	Found in Sample: [S11] F11: Sample, eIOP	Found in Sample: [S12] F12: Sample, eIOP	Confidence (by Search Engine): Mascot	Ions Score (by Search Engine): Mascot	Species Names	Top Apex RT [min]
FALSE	High	[K].ALEVAEYLTPVLK.[E]		1	Q6AZ50	Q6AZ50 [12-24]	0.467	0.561455	Not Found	Not Found	Not Found	Not Found	Not Found	Not Found	Not Found	High	Peak Found	Not Found	Not Found	Not Found	Not Found	High	28	Rattus norvegicus OX=10116	54.54
	Checked	Protein FDR Confidence: Mascot	Accession	Exp. q-value: Mascot	Species Map	# Peptides	MW [kDa]	calc. pI	# Protein Groups	Modifications	Species Names
	FALSE	High	Q6AZ50	0.246	Rattus norvegicus OX=10116	3	35.8	4.74	1		Rattus norvegicus OX=10116
FALSE	High	[K].ADAGGEDAILQTR.[T]		1	Q6AZ50	Q6AZ50 [186-198]	0.752	0.976116	Not Found	Not Found	Not Found	Peak Found	Peak Found	Not Found	Not Found	Peak Found	Peak Found	Not Found	Not Found	Not Found	Not Found	High	24	Rattus norvegicus OX=10116	28.41
	Checked	Protein FDR Confidence: Mascot	Accession	Exp. q-value: Mascot	Species Map	# Peptides	MW [kDa]	calc. pI	# Protein Groups	Modifications	Species Names
	FALSE	High	Q6AZ50	0.246	Rattus norvegicus OX=10116	3	35.8	4.74	1		Rattus norvegicus OX=10116
FALSE	High	[-].MQNVINTVKGK.[A]	3xDeamidated [Q2; N3; N6]; 1xOxidation [M1]	1	Q6AZ50	Q6AZ50 [1-11]			Not Found	Not Found	Not Found	Not Found	Not Found	Not Found	Not Found	Not Found	Not Found	Not Found	Not Found	Not Found	Not Found	High	23	Rattus norvegicus OX=10116
	Checked	Protein FDR Confidence: Mascot	Accession	Exp. q-value: Mascot	Species Map	# Peptides	MW [kDa]	calc. pI	# Protein Groups	Modifications	Species Names
	FALSE	High	Q6AZ50	0.246	Rattus norvegicus OX=10116	3	35.8	4.74	1		Rattus norvegicus OX=10116
High	F1LRV4	Heat shock 70 kDa protein 4 OS=Rattus norvegicus OX=10116 GN=Hspa4 PE=1 SV=1	0	35	102	19	2512	21	Rattus norvegicus OX=10116
Checked	Confidence	Annotated Sequence	Modifications	# Protein Groups	Master Protein Accessions	Positions in Master Proteins	Abundance Ratio: (Sample) / (Control)	Abundance Ratio Adj. P-Value: (Sample) / (Control)	Found in Sample: [S20] F20: Control, Control	Found in Sample: [S1] F1: Sample, eIOP	Found in Sample: [S2] F2: Sample, eIOP	Found in Sample: [S3] F3: Sample, eIOP	Found in Sample: [S4] F4: Sample, eIOP	Found in Sample: [S5] F5: Sample, eIOP	Found in Sample: [S6] F6: Sample, eIOP	Found in Sample: [S7] F7: Sample, eIOP	Found in Sample: [S8] F8: Sample, eIOP	Found in Sample: [S9] F9: Sample, eIOP	Found in Sample: [S10] F10: Sample, eIOP	Found in Sample: [S11] F11: Sample, eIOP	Found in Sample: [S12] F12: Sample, eIOP	Confidence (by Search Engine): Mascot	Ions Score (by Search Engine): Mascot	Species Names	Top Apex RT [min]
FALSE	High	[K].YFLPLQKLLLPSLQAFLVGLLPGLEEGSEIYER.[T]	1xDeamidated [Q14]	1	A0A0G2JXD9	A0A0G2JXD9 [132-164]			Not Found	Not Found	Not Found	High	Not Found	Not Found	Not Found	Not Found	Not Found	Not Found	Not Found	Not Found	Not Found	High	19	Rattus norvegicus OX=10116
	Checked	Protein FDR Confidence: Mascot	Accession	Exp. q-value: Mascot	Species Map	# Peptides	MW [kDa]	calc. pI	# Protein Groups	Modifications	Species Names
	FALSE	High	A0A0G2JXD9	0.866	Rattus norvegicus OX=10116	2	257.6	6.01	1		Rattus norvegicus OX=10116
FALSE	High	[K].YMLGTDYQLTVRALCASLLDANVLVQR.[N]	1xCarbamidomethyl [C15]; 2xDeamidated [N22; Q26]	1	A0A0G2JXD9	A0A0G2JXD9 [218-244]	0.704	0.977191	Not Found	Not Found	Not Found	Peak Found	Peak Found	Not Found	Not Found	Peak Found	Peak Found	Not Found	Not Found	Not Found	Not Found	High	13	Rattus norvegicus OX=10116	44.1
	Checked	Protein FDR Confidence: Mascot	Accession	Exp. q-value: Mascot	Species Map	# Peptides	MW [kDa]	calc. pI	# Protein Groups	Modifications	Species Names
	FALSE	High	A0A0G2JXD9	0.866	Rattus norvegicus OX=10116	2	257.6	6.01	1		Rattus norvegicus OX=10116
High	P54311	Guanine nucleotide-binding protein G(I)/G(S)/G(T) subunit beta-1 OS=Rattus norvegicus OX=10116 GN=Gnb1 PE=1 SV=4	0	70	780	13	25223	21	Rattus norvegicus OX=10116
Checked	Confidence	Annotated Sequence	Modifications	# Protein Groups	Master Protein Accessions	Positions in Master Proteins	Abundance Ratio: (Sample) / (Control)	Abundance Ratio Adj. P-Value: (Sample) / (Control)	Found in Sample: [S20] F20: Control, Control	Found in Sample: [S1] F1: Sample, eIOP	Found in Sample: [S2] F2: Sample, eIOP	Found in Sample: [S3] F3: Sample, eIOP	Found in Sample: [S4] F4: Sample, eIOP	Found in Sample: [S5] F5: Sample, eIOP	Found in Sample: [S6] F6: Sample, eIOP	Found in Sample: [S7] F7: Sample, eIOP	Found in Sample: [S8] F8: Sample, eIOP	Found in Sample: [S9] F9: Sample, eIOP	Found in Sample: [S10] F10: Sample, eIOP	Found in Sample: [S11] F11: Sample, eIOP	Found in Sample: [S12] F12: Sample, eIOP	Confidence (by Search Engine): Mascot	Ions Score (by Search Engine): Mascot	Species Names	Top Apex RT [min]
FALSE	High	[R].VLAELPATELVQACR.[L]	1xCarbamidomethyl [C14]	1	G3V774	G3V774 [61-75]	1.847	0.696541	Peak Found	High	High	High	High	High	High	High	High	High	High	High	High	High	96	Rattus norvegicus OX=10116	45.99
	Checked	Protein FDR Confidence: Mascot	Accession	Exp. q-value: Mascot	Species Map	# Peptides	MW [kDa]	calc. pI	# Protein Groups	Modifications	Species Names
	FALSE	High	G3V774	0	Rattus norvegicus OX=10116	3	33.7	4.34	1		Rattus norvegicus OX=10116
FALSE	High	[R].WKELVDGAPLWLLK.[C]		1	G3V774	G3V774 [81-94]	0.403	0.729412	Peak Found	Peak Found	Peak Found	High	High	Peak Found	Peak Found	High	High	Peak Found	Peak Found	High	High	High	61	Rattus norvegicus OX=10116	56.3
	Checked	Protein FDR Confidence: Mascot	Accession	Exp. q-value: Mascot	Species Map	# Peptides	MW [kDa]	calc. pI	# Protein Groups	Modifications	Species Names
	FALSE	High	G3V774	0	Rattus norvegicus OX=10116	3	33.7	4.34	1		Rattus norvegicus OX=10116
FALSE	High	[R].TDAGSLYELTVR.[L]		1	G3V774	G3V774 [214-225]	0.925	0.999912	Not Found	Peak Found	Peak Found	High	High	Peak Found	Peak Found	Peak Found	Peak Found	Not Found	Not Found	Peak Found	Peak Found	High	61	Rattus norvegicus OX=10116	40.89
	Checked	Protein FDR Confidence: Mascot	Accession	Exp. q-value: Mascot	Species Map	# Peptides	MW [kDa]	calc. pI	# Protein Groups	Modifications	Species Names
	FALSE	High	G3V774	0	Rattus norvegicus OX=10116	3	33.7	4.34	1		Rattus norvegicus OX=10116
High	P25113	Phosphoglycerate mutase 1 OS=Rattus norvegicus OX=10116 GN=Pgam1 PE=1 SV=4	0	72	411	21	10835	21	Rattus norvegicus OX=10116
Checked	Confidence	Annotated Sequence	Modifications	# Protein Groups	Master Protein Accessions	Positions in Master Proteins	Abundance Ratio: (Sample) / (Control)	Abundance Ratio Adj. P-Value: (Sample) / (Control)	Found in Sample: [S20] F20: Control, Control	Found in Sample: [S1] F1: Sample, eIOP	Found in Sample: [S2] F2: Sample, eIOP	Found in Sample: [S3] F3: Sample, eIOP	Found in Sample: [S4] F4: Sample, eIOP	Found in Sample: [S5] F5: Sample, eIOP	Found in Sample: [S6] F6: Sample, eIOP	Found in Sample: [S7] F7: Sample, eIOP	Found in Sample: [S8] F8: Sample, eIOP	Found in Sample: [S9] F9: Sample, eIOP	Found in Sample: [S10] F10: Sample, eIOP	Found in Sample: [S11] F11: Sample, eIOP	Found in Sample: [S12] F12: Sample, eIOP	Confidence (by Search Engine): Mascot	Ions Score (by Search Engine): Mascot	Species Names	Top Apex RT [min]
FALSE	High	[K].TKQGENEHMPVNNPSTQIYQLQALASELK.[T]	5xDeamidated [N12; N13; Q17; Q20; Q22]; 1xOxidation [M9]	1	D3Z8W6	D3Z8W6 [6-34]	1.637	0.631984	Not Found	Not Found	Not Found	High	Peak Found	Not Found	Not Found	Peak Found	Peak Found	Peak Found	Not Found	Not Found	Not Found	High	18	Rattus norvegicus OX=10116	35.89
	Checked	Protein FDR Confidence: Mascot	Accession	Exp. q-value: Mascot	Species Map	# Peptides	MW [kDa]	calc. pI	# Protein Groups	Modifications	Species Names
	FALSE	High	D3Z8W6	0.811	Rattus norvegicus OX=10116	2	95.1	6.68	1		Rattus norvegicus OX=10116
FALSE	High	[K].EFPRTPPAEGVAPR.[L]		1	D3Z8W6	D3Z8W6 [722-735]	2.012	0.361967	High	Not Found	Not Found	Peak Found	Peak Found	Peak Found	Not Found	Not Found	Not Found	Peak Found	Peak Found	Not Found	Not Found	High	17	Rattus norvegicus OX=10116	30.48
	Checked	Protein FDR Confidence: Mascot	Accession	Exp. q-value: Mascot	Species Map	# Peptides	MW [kDa]	calc. pI	# Protein Groups	Modifications	Species Names
	FALSE	High	D3Z8W6	0.811	Rattus norvegicus OX=10116	2	95.1	6.68	1		Rattus norvegicus OX=10116
High	P61765	Syntaxin-binding protein 1 OS=Rattus norvegicus OX=10116 GN=Stxbp1 PE=1 SV=1	0	49	249	21	6301	21	Rattus norvegicus OX=10116
Checked	Confidence	Annotated Sequence	Modifications	# Protein Groups	Master Protein Accessions	Positions in Master Proteins	Abundance Ratio: (Sample) / (Control)	Abundance Ratio Adj. P-Value: (Sample) / (Control)	Found in Sample: [S20] F20: Control, Control	Found in Sample: [S1] F1: Sample, eIOP	Found in Sample: [S2] F2: Sample, eIOP	Found in Sample: [S3] F3: Sample, eIOP	Found in Sample: [S4] F4: Sample, eIOP	Found in Sample: [S5] F5: Sample, eIOP	Found in Sample: [S6] F6: Sample, eIOP	Found in Sample: [S7] F7: Sample, eIOP	Found in Sample: [S8] F8: Sample, eIOP	Found in Sample: [S9] F9: Sample, eIOP	Found in Sample: [S10] F10: Sample, eIOP	Found in Sample: [S11] F11: Sample, eIOP	Found in Sample: [S12] F12: Sample, eIOP	Confidence (by Search Engine): Mascot	Ions Score (by Search Engine): Mascot	Species Names	Top Apex RT [min]
FALSE	High	[R].WLTSAPTGPDGVASPMR.[E]	1xOxidation [M16]	1	D3ZG74	D3ZG74 [2422-2438]	1.464	0.885335	Peak Found	Peak Found	Peak Found	Peak Found	Peak Found	Peak Found	Peak Found	High	Peak Found	Peak Found	Peak Found	Peak Found	Peak Found	High	21	Rattus norvegicus OX=10116	29.13
	Checked	Protein FDR Confidence: Mascot	Accession	Exp. q-value: Mascot	Species Map	# Peptides	MW [kDa]	calc. pI	# Protein Groups	Modifications	Species Names
	FALSE	High	D3ZG74	0.792	Rattus norvegicus OX=10116	2	350.1	5.1	1		Rattus norvegicus OX=10116
FALSE	High	[K].MALIMVIPVDDETPR.[M]		1	D3ZG74	D3ZG74 [1278-1292]	0.01	8.63e-17	Peak Found	Not Found	Not Found	Not Found	Not Found	Not Found	Not Found	Not Found	Not Found	Not Found	Not Found	Not Found	Not Found	High	16	Rattus norvegicus OX=10116	30.54
	Checked	Protein FDR Confidence: Mascot	Accession	Exp. q-value: Mascot	Species Map	# Peptides	MW [kDa]	calc. pI	# Protein Groups	Modifications	Species Names
	FALSE	High	D3ZG74	0.792	Rattus norvegicus OX=10116	2	350.1	5.1	1		Rattus norvegicus OX=10116
High	Q68FQ0	T-complex protein 1 subunit epsilon OS=Rattus norvegicus OX=10116 GN=Cct5 PE=1 SV=1	0	48	97	21	2031	21	Rattus norvegicus OX=10116
Checked	Confidence	Annotated Sequence	Modifications	# Protein Groups	Master Protein Accessions	Positions in Master Proteins	Abundance Ratio: (Sample) / (Control)	Abundance Ratio Adj. P-Value: (Sample) / (Control)	Found in Sample: [S20] F20: Control, Control	Found in Sample: [S1] F1: Sample, eIOP	Found in Sample: [S2] F2: Sample, eIOP	Found in Sample: [S3] F3: Sample, eIOP	Found in Sample: [S4] F4: Sample, eIOP	Found in Sample: [S5] F5: Sample, eIOP	Found in Sample: [S6] F6: Sample, eIOP	Found in Sample: [S7] F7: Sample, eIOP	Found in Sample: [S8] F8: Sample, eIOP	Found in Sample: [S9] F9: Sample, eIOP	Found in Sample: [S10] F10: Sample, eIOP	Found in Sample: [S11] F11: Sample, eIOP	Found in Sample: [S12] F12: Sample, eIOP	Confidence (by Search Engine): Mascot	Ions Score (by Search Engine): Mascot	Species Names	Top Apex RT [min]
FALSE	High	[K].EFHLNESGDPSSK.[S]		1	D3ZC07	D3ZC07 [285-297]	5.196	0.0670876	Peak Found	Not Found	Not Found	High	High	Not Found	Not Found	High	Peak Found	Not Found	Not Found	Not Found	Not Found	High	61	Rattus norvegicus OX=10116	21.66
	Checked	Protein FDR Confidence: Mascot	Accession	Exp. q-value: Mascot	Species Map	# Peptides	MW [kDa]	calc. pI	# Protein Groups	Modifications	Species Names
	FALSE	High	D3ZC07	0.01	Rattus norvegicus OX=10116	8	107.1	7.91	1		Rattus norvegicus OX=10116
FALSE	High	[K].VLSKEFHLNESGDPSSK.[S]	1xDeamidated [N9]	1	D3ZC07	D3ZC07 [281-297]			Not Found	Not Found	Not Found	Not Found	Not Found	Not Found	Not Found	Not Found	Not Found	Not Found	Not Found	High	Not Found	High	45	Rattus norvegicus OX=10116
	Checked	Protein FDR Confidence: Mascot	Accession	Exp. q-value: Mascot	Species Map	# Peptides	MW [kDa]	calc. pI	# Protein Groups	Modifications	Species Names
	FALSE	High	D3ZC07	0.01	Rattus norvegicus OX=10116	8	107.1	7.91	1		Rattus norvegicus OX=10116
FALSE	High	[K].VLSKEFHLNESGDPSSK.[S]		1	D3ZC07	D3ZC07 [281-297]	1.209	0.891403	Peak Found	Peak Found	Peak Found	High	High	Peak Found	Peak Found	High	Peak Found	Peak Found	Peak Found	Peak Found	High	High	44	Rattus norvegicus OX=10116	23.88
	Checked	Protein FDR Confidence: Mascot	Accession	Exp. q-value: Mascot	Species Map	# Peptides	MW [kDa]	calc. pI	# Protein Groups	Modifications	Species Names
	FALSE	High	D3ZC07	0.01	Rattus norvegicus OX=10116	8	107.1	7.91	1		Rattus norvegicus OX=10116
FALSE	High	[K].EFHLNESGDPSSK.[S]	1xDeamidated [N5]	1	D3ZC07	D3ZC07 [285-297]			Not Found	Not Found	Not Found	Not Found	Not Found	Not Found	Not Found	Not Found	Not Found	Not Found	Not Found	Not Found	Not Found	High	34	Rattus norvegicus OX=10116
	Checked	Protein FDR Confidence: Mascot	Accession	Exp. q-value: Mascot	Species Map	# Peptides	MW [kDa]	calc. pI	# Protein Groups	Modifications	Species Names
	FALSE	High	D3ZC07	0.01	Rattus norvegicus OX=10116	8	107.1	7.91	1		Rattus norvegicus OX=10116
FALSE	High	[K].STEIKWK.[S]		1	D3ZC07	D3ZC07 [298-304]	1.448	0.74718	Peak Found	Peak Found	Peak Found	Peak Found	Peak Found	Peak Found	Peak Found	Peak Found	Peak Found	Peak Found	Peak Found	High	Peak Found	High	27	Rattus norvegicus OX=10116	16.92
	Checked	Protein FDR Confidence: Mascot	Accession	Exp. q-value: Mascot	Species Map	# Peptides	MW [kDa]	calc. pI	# Protein Groups	Modifications	Species Names
	FALSE	High	D3ZC07	0.01	Rattus norvegicus OX=10116	8	107.1	7.91	1		Rattus norvegicus OX=10116
FALSE	High	[K].IPNFWVTTFVNHPQVSALLGEEDEEALHYLTR.[V]		1	D3ZC07	D3ZC07 [221-252]	0.02	6.1997e-06	Not Found	Not Found	Not Found	Peak Found	High	Not Found	Not Found	Not Found	Peak Found	Not Found	Not Found	Not Found	Not Found	High	23	Rattus norvegicus OX=10116	69.32
	Checked	Protein FDR Confidence: Mascot	Accession	Exp. q-value: Mascot	Species Map	# Peptides	MW [kDa]	calc. pI	# Protein Groups	Modifications	Species Names
	FALSE	High	D3ZC07	0.01	Rattus norvegicus OX=10116	8	107.1	7.91	1		Rattus norvegicus OX=10116
FALSE	High	[K].EFHLNESGDPSSKSTEIK.[W]		1	D3ZC07	D3ZC07 [285-302]			Not Found	Not Found	Not Found	Not Found	Not Found	Not Found	Not Found	Not Found	Not Found	Not Found	Not Found	Not Found	Not Found	High	22	Rattus norvegicus OX=10116
	Checked	Protein FDR Confidence: Mascot	Accession	Exp. q-value: Mascot	Species Map	# Peptides	MW [kDa]	calc. pI	# Protein Groups	Modifications	Species Names
	FALSE	High	D3ZC07	0.01	Rattus norvegicus OX=10116	8	107.1	7.91	1		Rattus norvegicus OX=10116
FALSE	High	[R].VEVTEFEDIKSGYR.[I]		1	D3ZC07	D3ZC07 [253-266]	0.653	0.921959	Not Found	Peak Found	Not Found	Peak Found	Peak Found	Peak Found	Not Found	Peak Found	Peak Found	Not Found	Not Found	High	Peak Found	High	19	Rattus norvegicus OX=10116	35.94
	Checked	Protein FDR Confidence: Mascot	Accession	Exp. q-value: Mascot	Species Map	# Peptides	MW [kDa]	calc. pI	# Protein Groups	Modifications	Species Names
	FALSE	High	D3ZC07	0.01	Rattus norvegicus OX=10116	8	107.1	7.91	1		Rattus norvegicus OX=10116
FALSE	High	[K].DSQLKVALLR.[M]		2	D3ZC07; A0A0G2JZ66	D3ZC07 [321-330]; A0A0G2JZ66 [61-70]	100	8.63e-17	Not Found	Peak Found	Peak Found	Peak Found	Peak Found	Peak Found	Peak Found	Peak Found	Peak Found	Peak Found	Not Found	Peak Found	High	High	17	Rattus norvegicus OX=10116	19.21
	Checked	Protein FDR Confidence: Mascot	Accession	Exp. q-value: Mascot	Species Map	# Peptides	MW [kDa]	calc. pI	# Protein Groups	Modifications	Species Names
	FALSE	High	D3ZC07	0.01	Rattus norvegicus OX=10116	8	107.1	7.91	1		Rattus norvegicus OX=10116
	FALSE	High	A0A0G2JZ66	0.847	Rattus norvegicus OX=10116	2	88.1	8.65	1		Rattus norvegicus OX=10116
FALSE	High	[R].IDFYFDENPYFENK.[V]		1	D3ZC07	D3ZC07 [267-280]	1.413	0.829639	Not Found	Not Found	Not Found	Peak Found	High	Not Found	Not Found	Not Found	Not Found	Not Found	Not Found	Peak Found	Not Found	High	15	Rattus norvegicus OX=10116	55.79
	Checked	Protein FDR Confidence: Mascot	Accession	Exp. q-value: Mascot	Species Map	# Peptides	MW [kDa]	calc. pI	# Protein Groups	Modifications	Species Names
	FALSE	High	D3ZC07	0.01	Rattus norvegicus OX=10116	8	107.1	7.91	1		Rattus norvegicus OX=10116
High	Q5RKI0	WD repeat-containing protein 1 OS=Rattus norvegicus OX=10116 GN=Wdr1 PE=1 SV=3	0	47	132	20	2783	20	Rattus norvegicus OX=10116
Checked	Confidence	Annotated Sequence	Modifications	# Protein Groups	Master Protein Accessions	Positions in Master Proteins	Abundance Ratio: (Sample) / (Control)	Abundance Ratio Adj. P-Value: (Sample) / (Control)	Found in Sample: [S20] F20: Control, Control	Found in Sample: [S1] F1: Sample, eIOP	Found in Sample: [S2] F2: Sample, eIOP	Found in Sample: [S3] F3: Sample, eIOP	Found in Sample: [S4] F4: Sample, eIOP	Found in Sample: [S5] F5: Sample, eIOP	Found in Sample: [S6] F6: Sample, eIOP	Found in Sample: [S7] F7: Sample, eIOP	Found in Sample: [S8] F8: Sample, eIOP	Found in Sample: [S9] F9: Sample, eIOP	Found in Sample: [S10] F10: Sample, eIOP	Found in Sample: [S11] F11: Sample, eIOP	Found in Sample: [S12] F12: Sample, eIOP	Confidence (by Search Engine): Mascot	Ions Score (by Search Engine): Mascot	Species Names	Top Apex RT [min]
FALSE	High	[R].TFFSFPAVVAPFK.[C]		1	G3V7G8	G3V7G8 [592-604]	0.478	0.919195	Not Found	Not Found	Peak Found	Not Found	High	Peak Found	Peak Found	High	High	Peak Found	Peak Found	High	Peak Found	High	46	Rattus norvegicus OX=10116	62.37
	Checked	Protein FDR Confidence: Mascot	Accession	Exp. q-value: Mascot	Species Map	# Peptides	MW [kDa]	calc. pI	# Protein Groups	Modifications	Species Names
	FALSE	High	G3V7G8	0.014	Rattus norvegicus OX=10116	7	81.7	6.57	1		Rattus norvegicus OX=10116
FALSE	High	[R].LLEFNQGKLPFAAAQIGNSFR.[N]	1xDeamidated [Q15]	1	G3V7G8	G3V7G8 [300-320]			Not Found	Not Found	Not Found	Not Found	Not Found	Not Found	Not Found	Not Found	Not Found	Not Found	Not Found	Not Found	Not Found	High	32	Rattus norvegicus OX=10116
	Checked	Protein FDR Confidence: Mascot	Accession	Exp. q-value: Mascot	Species Map	# Peptides	MW [kDa]	calc. pI	# Protein Groups	Modifications	Species Names
	FALSE	High	G3V7G8	0.014	Rattus norvegicus OX=10116	7	81.7	6.57	1		Rattus norvegicus OX=10116
FALSE	High	[K].TVNVVQFEPNKGAVGK.[A]		1	G3V7G8	G3V7G8 [480-495]			Not Found	Not Found	Not Found	Not Found	Not Found	Not Found	Not Found	Not Found	Not Found	Not Found	Not Found	Not Found	Not Found	High	28	Rattus norvegicus OX=10116
	Checked	Protein FDR Confidence: Mascot	Accession	Exp. q-value: Mascot	Species Map	# Peptides	MW [kDa]	calc. pI	# Protein Groups	Modifications	Species Names
	FALSE	High	G3V7G8	0.014	Rattus norvegicus OX=10116	7	81.7	6.57	1		Rattus norvegicus OX=10116
FALSE	High	[R].AEVSELPSVVR.[D]		1	G3V7G8	G3V7G8 [686-696]	0.873	0.999427	Peak Found	Peak Found	Peak Found	Peak Found	Peak Found	Peak Found	Peak Found	Peak Found	Peak Found	Peak Found	Peak Found	Peak Found	Peak Found	High	23	Rattus norvegicus OX=10116	32.43
	Checked	Protein FDR Confidence: Mascot	Accession	Exp. q-value: Mascot	Species Map	# Peptides	MW [kDa]	calc. pI	# Protein Groups	Modifications	Species Names
	FALSE	High	G3V7G8	0.014	Rattus norvegicus OX=10116	7	81.7	6.57	1		Rattus norvegicus OX=10116
FALSE	High	[R].LLEFNQGKLPFAAAQIGNSFR.[N]		1	G3V7G8	G3V7G8 [300-320]	1.121	0.958654	Peak Found	Peak Found	Peak Found	Peak Found	High	Peak Found	Peak Found	Peak Found	Peak Found	High	Peak Found	Not Found	Not Found	High	20	Rattus norvegicus OX=10116	29.1
	Checked	Protein FDR Confidence: Mascot	Accession	Exp. q-value: Mascot	Species Map	# Peptides	MW [kDa]	calc. pI	# Protein Groups	Modifications	Species Names
	FALSE	High	G3V7G8	0.014	Rattus norvegicus OX=10116	7	81.7	6.57	1		Rattus norvegicus OX=10116
FALSE	High	[K].FPSVADLYLYLYSAKAQVTGQSAR.[K]		1	G3V7G8	G3V7G8 [354-377]	1.111	0.964808	Not Found	Not Found	Not Found	Peak Found	Peak Found	Not Found	Not Found	Peak Found	Peak Found	Peak Found	Not Found	Not Found	Peak Found	High	19	Rattus norvegicus OX=10116	41.67
	Checked	Protein FDR Confidence: Mascot	Accession	Exp. q-value: Mascot	Species Map	# Peptides	MW [kDa]	calc. pI	# Protein Groups	Modifications	Species Names
	FALSE	High	G3V7G8	0.014	Rattus norvegicus OX=10116	7	81.7	6.57	1		Rattus norvegicus OX=10116
FALSE	High	[K].TLHVEEVVPSVIEPSFGLGR.[I]		1	G3V7G8	G3V7G8 [553-572]	100	8.63e-17	Not Found	Not Found	Not Found	Peak Found	Not Found	Not Found	Not Found	Peak Found	High	Not Found	Not Found	Not Found	Not Found	High	16	Rattus norvegicus OX=10116	53.04
	Checked	Protein FDR Confidence: Mascot	Accession	Exp. q-value: Mascot	Species Map	# Peptides	MW [kDa]	calc. pI	# Protein Groups	Modifications	Species Names
	FALSE	High	G3V7G8	0.014	Rattus norvegicus OX=10116	7	81.7	6.57	1		Rattus norvegicus OX=10116
FALSE	High	[K].LPFAAAQIGNSFRNEISPR.[S]		1	G3V7G8	G3V7G8 [308-326]			Not Found	Not Found	Not Found	High	Not Found	Not Found	Not Found	Not Found	Not Found	Not Found	Not Found	Not Found	Not Found	High	14	Rattus norvegicus OX=10116
	Checked	Protein FDR Confidence: Mascot	Accession	Exp. q-value: Mascot	Species Map	# Peptides	MW [kDa]	calc. pI	# Protein Groups	Modifications	Species Names
	FALSE	High	G3V7G8	0.014	Rattus norvegicus OX=10116	7	81.7	6.57	1		Rattus norvegicus OX=10116
High	P10760	Adenosylhomocysteinase OS=Rattus norvegicus OX=10116 GN=Ahcy PE=1 SV=3	0	47	185	20	5138	20	Rattus norvegicus OX=10116
Checked	Confidence	Annotated Sequence	Modifications	# Protein Groups	Master Protein Accessions	Positions in Master Proteins	Abundance Ratio: (Sample) / (Control)	Abundance Ratio Adj. P-Value: (Sample) / (Control)	Found in Sample: [S20] F20: Control, Control	Found in Sample: [S1] F1: Sample, eIOP	Found in Sample: [S2] F2: Sample, eIOP	Found in Sample: [S3] F3: Sample, eIOP	Found in Sample: [S4] F4: Sample, eIOP	Found in Sample: [S5] F5: Sample, eIOP	Found in Sample: [S6] F6: Sample, eIOP	Found in Sample: [S7] F7: Sample, eIOP	Found in Sample: [S8] F8: Sample, eIOP	Found in Sample: [S9] F9: Sample, eIOP	Found in Sample: [S10] F10: Sample, eIOP	Found in Sample: [S11] F11: Sample, eIOP	Found in Sample: [S12] F12: Sample, eIOP	Confidence (by Search Engine): Mascot	Ions Score (by Search Engine): Mascot	Species Names	Top Apex RT [min]
FALSE	High	[K].GIGMGNLGPAGMGMEGIGFGINK.[I]	1xDeamidated [N6]	1	F1LV13	F1LV13 [283-305]			Not Found	Not Found	Not Found	Not Found	High	Not Found	Not Found	Not Found	Not Found	Not Found	Not Found	Not Found	Not Found	High	75	Rattus norvegicus OX=10116
	Checked	Protein FDR Confidence: Mascot	Accession	Exp. q-value: Mascot	Species Map	# Peptides	MW [kDa]	calc. pI	# Protein Groups	Modifications	Species Names
	FALSE	High	F1LV13	0	Rattus norvegicus OX=10116	23	73.7	8.75	1		Rattus norvegicus OX=10116
FALSE	High	[K].QGGGGAGGSVPGIER.[M]		1	F1LV13	F1LV13 [349-363]	1.249	0.895559	Peak Found	Peak Found	Peak Found	Peak Found	Peak Found	Peak Found	High	High	Peak Found	High	Peak Found	Not Found	Not Found	High	62	Rattus norvegicus OX=10116	21.97
	Checked	Protein FDR Confidence: Mascot	Accession	Exp. q-value: Mascot	Species Map	# Peptides	MW [kDa]	calc. pI	# Protein Groups	Modifications	Species Names
	FALSE	High	F1LV13	0	Rattus norvegicus OX=10116	23	73.7	8.75	1		Rattus norvegicus OX=10116
FALSE	High	[R].MGANSLER.[M]		1	F1LV13	F1LV13 [531-538]; [544-551]	0.684	0.958636	High	Peak Found	High	Peak Found	Peak Found	High	Peak Found	Peak Found	Peak Found	Peak Found	High	Peak Found	High	High	57	Rattus norvegicus OX=10116	16.64
	Checked	Protein FDR Confidence: Mascot	Accession	Exp. q-value: Mascot	Species Map	# Peptides	MW [kDa]	calc. pI	# Protein Groups	Modifications	Species Names
	FALSE	High	F1LV13	0	Rattus norvegicus OX=10116	23	73.7	8.75	1		Rattus norvegicus OX=10116
FALSE	High	[K].GIGMGNLGPAGMGMEGIGFGINK.[I]		1	F1LV13	F1LV13 [283-305]	0.043	7.06609e-05	Not Found	Not Found	Not Found	High	Peak Found	Not Found	Not Found	Peak Found	Peak Found	Not Found	Not Found	Not Found	Not Found	High	57	Rattus norvegicus OX=10116	58.41
	Checked	Protein FDR Confidence: Mascot	Accession	Exp. q-value: Mascot	Species Map	# Peptides	MW [kDa]	calc. pI	# Protein Groups	Modifications	Species Names
	FALSE	High	F1LV13	0	Rattus norvegicus OX=10116	23	73.7	8.75	1		Rattus norvegicus OX=10116
FALSE	High	[R].INEILSNALK.[R]		1	F1LV13	F1LV13 [332-341]	0.955	0.993747	Peak Found	Peak Found	Peak Found	High	High	Peak Found	Peak Found	Peak Found	High	High	Peak Found	Peak Found	Peak Found	High	56	Rattus norvegicus OX=10116	36.28
	Checked	Protein FDR Confidence: Mascot	Accession	Exp. q-value: Mascot	Species Map	# Peptides	MW [kDa]	calc. pI	# Protein Groups	Modifications	Species Names
	FALSE	High	F1LV13	0	Rattus norvegicus OX=10116	23	73.7	8.75	1		Rattus norvegicus OX=10116
FALSE	High	[R].MGPAMGPALGAGIER.[M]		1	F1LV13	F1LV13 [552-566]	1.004	0.986205	High	Peak Found	Peak Found	High	High	High	Peak Found	High	High	High	Peak Found	High	Peak Found	High	54	Rattus norvegicus OX=10116	38.02
	Checked	Protein FDR Confidence: Mascot	Accession	Exp. q-value: Mascot	Species Map	# Peptides	MW [kDa]	calc. pI	# Protein Groups	Modifications	Species Names
	FALSE	High	F1LV13	0	Rattus norvegicus OX=10116	23	73.7	8.75	1		Rattus norvegicus OX=10116
FALSE	High	[R].KACQIFVR.[N]	1xCarbamidomethyl [C3]	1	F1LV13	F1LV13 [611-618]	0.697	0.96786	High	High	Peak Found	Peak Found	High	High	Peak Found	Peak Found	Peak Found	Peak Found	High	High	High	High	52	Rattus norvegicus OX=10116	17.59
	Checked	Protein FDR Confidence: Mascot	Accession	Exp. q-value: Mascot	Species Map	# Peptides	MW [kDa]	calc. pI	# Protein Groups	Modifications	Species Names
	FALSE	High	F1LV13	0	Rattus norvegicus OX=10116	23	73.7	8.75	1		Rattus norvegicus OX=10116
FALSE	High	[R].AFITNIPFDVK.[W]		1	F1LV13	F1LV13 [72-82]	1.051	0.958636	Not Found	High	Peak Found	High	High	Peak Found	Not Found	High	High	Not Found	Not Found	Not Found	Not Found	High	47	Rattus norvegicus OX=10116	50.17
	Checked	Protein FDR Confidence: Mascot	Accession	Exp. q-value: Mascot	Species Map	# Peptides	MW [kDa]	calc. pI	# Protein Groups	Modifications	Species Names
	FALSE	High	F1LV13	0	Rattus norvegicus OX=10116	23	73.7	8.75	1		Rattus norvegicus OX=10116
FALSE	High	[R].GNFGGSFAGSFGGAGGHAPGVAR.[K]		1	F1LV13	F1LV13 [588-610]	0.602	0.941218	Not Found	Peak Found	Peak Found	Peak Found	High	Not Found	Not Found	Peak Found	High	Peak Found	Not Found	High	Peak Found	High	46	Rattus norvegicus OX=10116	35.98
	Checked	Protein FDR Confidence: Mascot	Accession	Exp. q-value: Mascot	Species Map	# Peptides	MW [kDa]	calc. pI	# Protein Groups	Modifications	Species Names
	FALSE	High	F1LV13	0	Rattus norvegicus OX=10116	23	73.7	8.75	1		Rattus norvegicus OX=10116
FALSE	High	[R].MGPVMDR.[M]		1	F1LV13	F1LV13 [504-510]	0.74	0.992218	Peak Found	Peak Found	Peak Found	Peak Found	Peak Found	Peak Found	Peak Found	High	Peak Found	High	High	High	Peak Found	High	45	Rattus norvegicus OX=10116	19.05
	Checked	Protein FDR Confidence: Mascot	Accession	Exp. q-value: Mascot	Species Map	# Peptides	MW [kDa]	calc. pI	# Protein Groups	Modifications	Species Names
	FALSE	High	F1LV13	0	Rattus norvegicus OX=10116	23	73.7	8.75	1		Rattus norvegicus OX=10116
FALSE	High	[R].MGANNLER.[M]		1	F1LV13	F1LV13 [518-525]	0.898	0.999746	High	Peak Found	Peak Found	Peak Found	Peak Found	Peak Found	Peak Found	Peak Found	Peak Found	Peak Found	Peak Found	Not Found	Not Found	High	43	Rattus norvegicus OX=10116	15.78
	Checked	Protein FDR Confidence: Mascot	Accession	Exp. q-value: Mascot	Species Map	# Peptides	MW [kDa]	calc. pI	# Protein Groups	Modifications	Species Names
	FALSE	High	F1LV13	0	Rattus norvegicus OX=10116	23	73.7	8.75	1		Rattus norvegicus OX=10116
FALSE	High	[K].GCGVVKFESPEVAER.[A]	1xCarbamidomethyl [C2]	1	F1LV13	F1LV13 [653-667]	0.734	0.9712	Peak Found	Not Found	Peak Found	High	High	Peak Found	Not Found	High	High	Peak Found	Not Found	Not Found	Not Found	High	42	Rattus norvegicus OX=10116	28.75
	Checked	Protein FDR Confidence: Mascot	Accession	Exp. q-value: Mascot	Species Map	# Peptides	MW [kDa]	calc. pI	# Protein Groups	Modifications	Species Names
	FALSE	High	F1LV13	0	Rattus norvegicus OX=10116	23	73.7	8.75	1		Rattus norvegicus OX=10116
FALSE	High	[R].MGLSMDR.[M]		1	F1LV13	F1LV13 [485-491]	0.822	0.995191	Not Found	Peak Found	Peak Found	High	Peak Found	Peak Found	Not Found	Peak Found	Peak Found	Peak Found	Peak Found	Peak Found	Peak Found	High	41	Rattus norvegicus OX=10116	23.71
	Checked	Protein FDR Confidence: Mascot	Accession	Exp. q-value: Mascot	Species Map	# Peptides	MW [kDa]	calc. pI	# Protein Groups	Modifications	Species Names
	FALSE	High	F1LV13	0	Rattus norvegicus OX=10116	23	73.7	8.75	1		Rattus norvegicus OX=10116
FALSE	High	[R].MGPLGLDHMASSIER.[M]		1	F1LV13	F1LV13 [417-431]	1.01	0.990406	Peak Found	Peak Found	Peak Found	Peak Found	Peak Found	Not Found	Peak Found	Peak Found	Peak Found	Peak Found	Peak Found	Peak Found	High	High	35	Rattus norvegicus OX=10116	39.58
	Checked	Protein FDR Confidence: Mascot	Accession	Exp. q-value: Mascot	Species Map	# Peptides	MW [kDa]	calc. pI	# Protein Groups	Modifications	Species Names
	FALSE	High	F1LV13	0	Rattus norvegicus OX=10116	23	73.7	8.75	1		Rattus norvegicus OX=10116
FALSE	High	[R].MGPGIDR.[I]		1	F1LV13	F1LV13 [364-370]	0.953	0.98131	High	Peak Found	Peak Found	Peak Found	Peak Found	Peak Found	Peak Found	Peak Found	Peak Found	Peak Found	High	High	High	High	35	Rattus norvegicus OX=10116	17.02
	Checked	Protein FDR Confidence: Mascot	Accession	Exp. q-value: Mascot	Species Map	# Peptides	MW [kDa]	calc. pI	# Protein Groups	Modifications	Species Names
	FALSE	High	F1LV13	0	Rattus norvegicus OX=10116	23	73.7	8.75	1		Rattus norvegicus OX=10116
FALSE	High	[K].QGGGGAGGSVPGIER.[M]	1xDeamidated [Q1]	1	F1LV13	F1LV13 [349-363]			Not Found	Not Found	Not Found	Not Found	Not Found	Not Found	Not Found	Not Found	Not Found	Not Found	Not Found	Not Found	Not Found	High	34	Rattus norvegicus OX=10116
	Checked	Protein FDR Confidence: Mascot	Accession	Exp. q-value: Mascot	Species Map	# Peptides	MW [kDa]	calc. pI	# Protein Groups	Modifications	Species Names
	FALSE	High	F1LV13	0	Rattus norvegicus OX=10116	23	73.7	8.75	1		Rattus norvegicus OX=10116
FALSE	High	[R].NLPFDFTWK.[M]		1	F1LV13	F1LV13 [619-627]			Not Found	Not Found	Not Found	Not Found	Not Found	Not Found	Not Found	Not Found	Not Found	Not Found	Not Found	High	High	High	33	Rattus norvegicus OX=10116
	Checked	Protein FDR Confidence: Mascot	Accession	Exp. q-value: Mascot	Species Map	# Peptides	MW [kDa]	calc. pI	# Protein Groups	Modifications	Species Names
	FALSE	High	F1LV13	0	Rattus norvegicus OX=10116	23	73.7	8.75	1		Rattus norvegicus OX=10116
FALSE	High	[K].GIGMGNLGPAGMGMEGIGFGINK.[I]	1xOxidation [M]	1	F1LV13	F1LV13 [283-305]	0.309	0.527743	Not Found	Not Found	Not Found	High	High	Not Found	Not Found	Peak Found	Peak Found	Not Found	Not Found	Not Found	Not Found	High	26	Rattus norvegicus OX=10116	53.78
	Checked	Protein FDR Confidence: Mascot	Accession	Exp. q-value: Mascot	Species Map	# Peptides	MW [kDa]	calc. pI	# Protein Groups	Modifications	Species Names
	FALSE	High	F1LV13	0	Rattus norvegicus OX=10116	23	73.7	8.75	1		Rattus norvegicus OX=10116
FALSE	High	[R].MAAPIDRVGQTIER.[M]		1	F1LV13	F1LV13 [457-470]	0.782	0.990292	Not Found	Not Found	Not Found	Peak Found	Peak Found	Not Found	Not Found	Peak Found	Peak Found	Peak Found	High	Not Found	Not Found	High	24	Rattus norvegicus OX=10116	30.1
	Checked	Protein FDR Confidence: Mascot	Accession	Exp. q-value: Mascot	Species Map	# Peptides	MW [kDa]	calc. pI	# Protein Groups	Modifications	Species Names
	FALSE	High	F1LV13	0	Rattus norvegicus OX=10116	23	73.7	8.75	1		Rattus norvegicus OX=10116
FALSE	High	[R].MAAPIDR.[V]		1	F1LV13	F1LV13 [457-463]	0.758	0.984719	Peak Found	High	Peak Found	Peak Found	Peak Found	Peak Found	Peak Found	Peak Found	Peak Found	Peak Found	Peak Found	High	High	High	24	Rattus norvegicus OX=10116	17.64
	Checked	Protein FDR Confidence: Mascot	Accession	Exp. q-value: Mascot	Species Map	# Peptides	MW [kDa]	calc. pI	# Protein Groups	Modifications	Species Names
	FALSE	High	F1LV13	0	Rattus norvegicus OX=10116	23	73.7	8.75	1		Rattus norvegicus OX=10116
FALSE	High	[K].IGGMEGPFGGGMENMGR.[F]		1	F1LV13	F1LV13 [306-322]	0.991	0.972971	Not Found	Not Found	Not Found	Peak Found	Peak Found	Not Found	Not Found	High	High	Not Found	Not Found	Not Found	Not Found	High	24	Rattus norvegicus OX=10116	43.79
	Checked	Protein FDR Confidence: Mascot	Accession	Exp. q-value: Mascot	Species Map	# Peptides	MW [kDa]	calc. pI	# Protein Groups	Modifications	Species Names
	FALSE	High	F1LV13	0	Rattus norvegicus OX=10116	23	73.7	8.75	1		Rattus norvegicus OX=10116
FALSE	High	[K].ACQIFVR.[N]	1xCarbamidomethyl [C2]; 1xDeamidated [Q3]	1	F1LV13	F1LV13 [612-618]			Not Found	Not Found	Not Found	Not Found	Not Found	Not Found	Not Found	Not Found	Not Found	Not Found	Not Found	Not Found	High	High	23	Rattus norvegicus OX=10116
	Checked	Protein FDR Confidence: Mascot	Accession	Exp. q-value: Mascot	Species Map	# Peptides	MW [kDa]	calc. pI	# Protein Groups	Modifications	Species Names
	FALSE	High	F1LV13	0	Rattus norvegicus OX=10116	23	73.7	8.75	1		Rattus norvegicus OX=10116
FALSE	High	[K].MENGKSK.[G]	1xDeamidated [N3]; 1xOxidation [M1]	2	F1LV13; D4AEI5	F1LV13 [646-652]; D4AEI5 [547-553]			Not Found	Not Found	Not Found	Not Found	Not Found	Not Found	Not Found	Not Found	Not Found	Not Found	Not Found	Not Found	Not Found	High	21	Rattus norvegicus OX=10116
	Checked	Protein FDR Confidence: Mascot	Accession	Exp. q-value: Mascot	Species Map	# Peptides	MW [kDa]	calc. pI	# Protein Groups	Modifications	Species Names
	FALSE	High	F1LV13	0	Rattus norvegicus OX=10116	23	73.7	8.75	1		Rattus norvegicus OX=10116
	FALSE	High	D4AEI5	0	Rattus norvegicus OX=10116	8	63.3	8.87	1		Rattus norvegicus OX=10116
FALSE	High	[R].FGSGMNMGR.[I]		1	F1LV13	F1LV13 [323-331]	0.763	0.999427	Peak Found	Not Found	Peak Found	Peak Found	Peak Found	Not Found	Peak Found	Peak Found	Not Found	High	Peak Found	Peak Found	High	High	21	Rattus norvegicus OX=10116	22.86
	Checked	Protein FDR Confidence: Mascot	Accession	Exp. q-value: Mascot	Species Map	# Peptides	MW [kDa]	calc. pI	# Protein Groups	Modifications	Species Names
	FALSE	High	F1LV13	0	Rattus norvegicus OX=10116	23	73.7	8.75	1		Rattus norvegicus OX=10116
FALSE	High	[R].MGAGLGHGMDR.[V]		1	F1LV13	F1LV13 [379-389]	0.761	0.992281	Peak Found	Peak Found	Peak Found	Peak Found	Peak Found	Peak Found	Peak Found	Peak Found	High	Peak Found	Not Found	Peak Found	High	High	18	Rattus norvegicus OX=10116	17.79
	Checked	Protein FDR Confidence: Mascot	Accession	Exp. q-value: Mascot	Species Map	# Peptides	MW [kDa]	calc. pI	# Protein Groups	Modifications	Species Names
	FALSE	High	F1LV13	0	Rattus norvegicus OX=10116	23	73.7	8.75	1		Rattus norvegicus OX=10116
FALSE	High	[R].GNFGGSFAGSFGGAGGHAPGVAR.[K]	1xDeamidated [N2]	1	F1LV13	F1LV13 [588-610]	0.7	0.959178	Peak Found	Peak Found	Peak Found	Not Found	Not Found	Not Found	Peak Found	Not Found	Not Found	High	Not Found	Not Found	Not Found	High	18	Rattus norvegicus OX=10116	35.95
	Checked	Protein FDR Confidence: Mascot	Accession	Exp. q-value: Mascot	Species Map	# Peptides	MW [kDa]	calc. pI	# Protein Groups	Modifications	Species Names
	FALSE	High	F1LV13	0	Rattus norvegicus OX=10116	23	73.7	8.75	1		Rattus norvegicus OX=10116
FALSE	High	[R].MGLVMDR.[M]		1	F1LV13	F1LV13 [397-403]	0.01	8.63e-17	Peak Found	Not Found	Not Found	Not Found	Not Found	Not Found	Not Found	Not Found	Not Found	Not Found	Not Found	Not Found	Not Found	High	17	Rattus norvegicus OX=10116	12.83
	Checked	Protein FDR Confidence: Mascot	Accession	Exp. q-value: Mascot	Species Map	# Peptides	MW [kDa]	calc. pI	# Protein Groups	Modifications	Species Names
	FALSE	High	F1LV13	0	Rattus norvegicus OX=10116	23	73.7	8.75	1		Rattus norvegicus OX=10116
High	Q9QYU4	Ketimine reductase mu-crystallin OS=Rattus norvegicus OX=10116 GN=Crym PE=1 SV=1	0	69	384	20	11943	20	Rattus norvegicus OX=10116
Checked	Confidence	Annotated Sequence	Modifications	# Protein Groups	Master Protein Accessions	Positions in Master Proteins	Abundance Ratio: (Sample) / (Control)	Abundance Ratio Adj. P-Value: (Sample) / (Control)	Found in Sample: [S20] F20: Control, Control	Found in Sample: [S1] F1: Sample, eIOP	Found in Sample: [S2] F2: Sample, eIOP	Found in Sample: [S3] F3: Sample, eIOP	Found in Sample: [S4] F4: Sample, eIOP	Found in Sample: [S5] F5: Sample, eIOP	Found in Sample: [S6] F6: Sample, eIOP	Found in Sample: [S7] F7: Sample, eIOP	Found in Sample: [S8] F8: Sample, eIOP	Found in Sample: [S9] F9: Sample, eIOP	Found in Sample: [S10] F10: Sample, eIOP	Found in Sample: [S11] F11: Sample, eIOP	Found in Sample: [S12] F12: Sample, eIOP	Confidence (by Search Engine): Mascot	Ions Score (by Search Engine): Mascot	Species Names	Top Apex RT [min]
FALSE	High	[K].QHHLGVWPLLPECKMPMGLSTGAISDSQIK.[A]	1xCarbamidomethyl [C13]; 2xOxidation [M15; M17]	1	A0A0G2JXI1	A0A0G2JXI1 [1707-1736]	1.56	0.698217	Peak Found	Not Found	Not Found	Peak Found	Peak Found	Not Found	Not Found	Peak Found	Peak Found	Peak Found	Not Found	High	Peak Found	High	22	Rattus norvegicus OX=10116	47.84
	Checked	Protein FDR Confidence: Mascot	Accession	Exp. q-value: Mascot	Species Map	# Peptides	MW [kDa]	calc. pI	# Protein Groups	Modifications	Species Names
	FALSE	High	A0A0G2JXI1	0.659	Rattus norvegicus OX=10116	3	206.2	5.31	1		Rattus norvegicus OX=10116
FALSE	High	[R].LYLLNMGGPQDIHVVHFHGQILLDNR.[T]	2xDeamidated [N5; Q20]	1	A0A0G2JXI1	A0A0G2JXI1 [1679-1704]	1.301	0.889514	Not Found	Not Found	Not Found	High	Peak Found	Not Found	Not Found	Peak Found	Peak Found	Not Found	Not Found	Not Found	Not Found	High	14	Rattus norvegicus OX=10116	38.73
	Checked	Protein FDR Confidence: Mascot	Accession	Exp. q-value: Mascot	Species Map	# Peptides	MW [kDa]	calc. pI	# Protein Groups	Modifications	Species Names
	FALSE	High	A0A0G2JXI1	0.659	Rattus norvegicus OX=10116	3	206.2	5.31	1		Rattus norvegicus OX=10116
FALSE	High	[R].ANVNSSR.[N]	1xDeamidated [N2]	1	A0A0G2JXI1	A0A0G2JXI1 [1408-1414]	0.515	0.786701	High	Peak Found	Peak Found	Peak Found	Peak Found	Peak Found	Peak Found	Peak Found	Peak Found	Peak Found	Peak Found	Peak Found	Peak Found	High	14	Rattus norvegicus OX=10116	20.35
	Checked	Protein FDR Confidence: Mascot	Accession	Exp. q-value: Mascot	Species Map	# Peptides	MW [kDa]	calc. pI	# Protein Groups	Modifications	Species Names
	FALSE	High	A0A0G2JXI1	0.659	Rattus norvegicus OX=10116	3	206.2	5.31	1		Rattus norvegicus OX=10116
High	A0A0G2JV65	14-3-3 protein zeta/delta OS=Rattus norvegicus OX=10116 GN=Ywhaz PE=1 SV=1	0	64	300	14	7610	20	Rattus norvegicus OX=10116
Checked	Confidence	Annotated Sequence	Modifications	# Protein Groups	Master Protein Accessions	Positions in Master Proteins	Abundance Ratio: (Sample) / (Control)	Abundance Ratio Adj. P-Value: (Sample) / (Control)	Found in Sample: [S20] F20: Control, Control	Found in Sample: [S1] F1: Sample, eIOP	Found in Sample: [S2] F2: Sample, eIOP	Found in Sample: [S3] F3: Sample, eIOP	Found in Sample: [S4] F4: Sample, eIOP	Found in Sample: [S5] F5: Sample, eIOP	Found in Sample: [S6] F6: Sample, eIOP	Found in Sample: [S7] F7: Sample, eIOP	Found in Sample: [S8] F8: Sample, eIOP	Found in Sample: [S9] F9: Sample, eIOP	Found in Sample: [S10] F10: Sample, eIOP	Found in Sample: [S11] F11: Sample, eIOP	Found in Sample: [S12] F12: Sample, eIOP	Confidence (by Search Engine): Mascot	Ions Score (by Search Engine): Mascot	Species Names	Top Apex RT [min]
FALSE	High	[K].VKNEVNK.[L]	1xDeamidated [N3]	1	O89042	O89042 [1032-1038]	0.925	0.999427	Peak Found	Peak Found	Peak Found	Peak Found	Peak Found	Peak Found	Peak Found	Peak Found	Peak Found	Peak Found	Peak Found	Peak Found	Peak Found	High	24	Rattus norvegicus OX=10116	20.89
	Checked	Protein FDR Confidence: Mascot	Accession	Exp. q-value: Mascot	Species Map	# Peptides	MW [kDa]	calc. pI	# Protein Groups	Modifications	Species Names
	FALSE	High	O89042	0.597	Rattus norvegicus OX=10116	3	165.2	5.76	1		Rattus norvegicus OX=10116
FALSE	High	[K].MNLEVIYGDTDSIMINTNSTNLEEVFK.[L]	1xOxidation [M1]	1	O89042	O89042 [1001-1027]			Not Found	Not Found	Not Found	Not Found	Not Found	Not Found	Not Found	Not Found	High	Not Found	Not Found	Not Found	Not Found	High	16	Rattus norvegicus OX=10116
	Checked	Protein FDR Confidence: Mascot	Accession	Exp. q-value: Mascot	Species Map	# Peptides	MW [kDa]	calc. pI	# Protein Groups	Modifications	Species Names
	FALSE	High	O89042	0.597	Rattus norvegicus OX=10116	3	165.2	5.76	1		Rattus norvegicus OX=10116
FALSE	High	[R].YSAEVPQLPQNLKGETFSHVFGTNTSSLELFLMNR.[K]	3xDeamidated [Q7; N11; N24]; 1xOxidation [M33]	1	O89042	O89042 [464-498]			Not Found	Not Found	Not Found	Not Found	Not Found	Not Found	Not Found	Not Found	Not Found	Not Found	Not Found	Not Found	Not Found	High	16	Rattus norvegicus OX=10116
	Checked	Protein FDR Confidence: Mascot	Accession	Exp. q-value: Mascot	Species Map	# Peptides	MW [kDa]	calc. pI	# Protein Groups	Modifications	Species Names
	FALSE	High	O89042	0.597	Rattus norvegicus OX=10116	3	165.2	5.76	1		Rattus norvegicus OX=10116
FALSE	High	[R].YSAEVPQLPQNLKGETFSHVFGTNTSSLELFLMNR.[K]	2xDeamidated [Q7; N24]; 1xOxidation [M33]	1	O89042	O89042 [464-498]	2.204	0.555548	Not Found	Not Found	Not Found	Peak Found	High	Not Found	Not Found	Peak Found	Peak Found	Peak Found	Peak Found	Peak Found	Not Found	High	15	Rattus norvegicus OX=10116	47.76
	Checked	Protein FDR Confidence: Mascot	Accession	Exp. q-value: Mascot	Species Map	# Peptides	MW [kDa]	calc. pI	# Protein Groups	Modifications	Species Names
	FALSE	High	O89042	0.597	Rattus norvegicus OX=10116	3	165.2	5.76	1		Rattus norvegicus OX=10116
High	P07943	Aldo-keto reductase family 1 member B1 OS=Rattus norvegicus OX=10116 GN=Akr1b1 PE=1 SV=3	0	63	259	19	5404	20	Rattus norvegicus OX=10116
Checked	Confidence	Annotated Sequence	Modifications	# Protein Groups	Master Protein Accessions	Positions in Master Proteins	Abundance Ratio: (Sample) / (Control)	Abundance Ratio Adj. P-Value: (Sample) / (Control)	Found in Sample: [S20] F20: Control, Control	Found in Sample: [S1] F1: Sample, eIOP	Found in Sample: [S2] F2: Sample, eIOP	Found in Sample: [S3] F3: Sample, eIOP	Found in Sample: [S4] F4: Sample, eIOP	Found in Sample: [S5] F5: Sample, eIOP	Found in Sample: [S6] F6: Sample, eIOP	Found in Sample: [S7] F7: Sample, eIOP	Found in Sample: [S8] F8: Sample, eIOP	Found in Sample: [S9] F9: Sample, eIOP	Found in Sample: [S10] F10: Sample, eIOP	Found in Sample: [S11] F11: Sample, eIOP	Found in Sample: [S12] F12: Sample, eIOP	Confidence (by Search Engine): Mascot	Ions Score (by Search Engine): Mascot	Species Names	Top Apex RT [min]
FALSE	High	[R].QLGLVVCR.[G]	1xCarbamidomethyl [C7]	1	D4A2D8	D4A2D8 [70-77]	0.687	0.957514	Not Found	High	Peak Found	High	Peak Found	Peak Found	Peak Found	High	High	High	High	Peak Found	High	High	48	Rattus norvegicus OX=10116	29.52
	Checked	Protein FDR Confidence: Mascot	Accession	Exp. q-value: Mascot	Species Map	# Peptides	MW [kDa]	calc. pI	# Protein Groups	Modifications	Species Names
	FALSE	High	D4A2D8	0.021	Rattus norvegicus OX=10116	3	11.6	5.27	1		Rattus norvegicus OX=10116
FALSE	High	[K].ESILDLSK.[Y]		1	D4A2D8	D4A2D8 [10-17]	1.201	0.949161	Not Found	Not Found	Peak Found	High	Peak Found	Peak Found	Not Found	Peak Found	Peak Found	Not Found	Not Found	Not Found	Peak Found	High	24	Rattus norvegicus OX=10116	34.96
	Checked	Protein FDR Confidence: Mascot	Accession	Exp. q-value: Mascot	Species Map	# Peptides	MW [kDa]	calc. pI	# Protein Groups	Modifications	Species Names
	FALSE	High	D4A2D8	0.021	Rattus norvegicus OX=10116	3	11.6	5.27	1		Rattus norvegicus OX=10116
FALSE	High	[K].YIDKTIR.[V]		1	D4A2D8	D4A2D8 [18-24]	11.847	0.00948615	Not Found	Not Found	Not Found	Peak Found	Peak Found	Not Found	Not Found	Peak Found	Peak Found	High	Peak Found	Not Found	Not Found	High	19	Rattus norvegicus OX=10116	11.52
	Checked	Protein FDR Confidence: Mascot	Accession	Exp. q-value: Mascot	Species Map	# Peptides	MW [kDa]	calc. pI	# Protein Groups	Modifications	Species Names
	FALSE	High	D4A2D8	0.021	Rattus norvegicus OX=10116	3	11.6	5.27	1		Rattus norvegicus OX=10116
High	P06686	Sodium/potassium-transporting ATPase subunit alpha-2 OS=Rattus norvegicus OX=10116 GN=Atp1a2 PE=1 SV=1	0	22	172	3	5195	20	Rattus norvegicus OX=10116
Checked	Confidence	Annotated Sequence	Modifications	# Protein Groups	Master Protein Accessions	Positions in Master Proteins	Abundance Ratio: (Sample) / (Control)	Abundance Ratio Adj. P-Value: (Sample) / (Control)	Found in Sample: [S20] F20: Control, Control	Found in Sample: [S1] F1: Sample, eIOP	Found in Sample: [S2] F2: Sample, eIOP	Found in Sample: [S3] F3: Sample, eIOP	Found in Sample: [S4] F4: Sample, eIOP	Found in Sample: [S5] F5: Sample, eIOP	Found in Sample: [S6] F6: Sample, eIOP	Found in Sample: [S7] F7: Sample, eIOP	Found in Sample: [S8] F8: Sample, eIOP	Found in Sample: [S9] F9: Sample, eIOP	Found in Sample: [S10] F10: Sample, eIOP	Found in Sample: [S11] F11: Sample, eIOP	Found in Sample: [S12] F12: Sample, eIOP	Confidence (by Search Engine): Mascot	Ions Score (by Search Engine): Mascot	Species Names	Top Apex RT [min]
FALSE	High	[K].ESLVRTSSR.[E]		1	A0A0G2JUE4	A0A0G2JUE4 [145-153]	0.815	0.991508	Peak Found	High	High	Peak Found	Peak Found	Peak Found	Peak Found	High	High	Peak Found	Peak Found	Peak Found	Peak Found	High	32	Rattus norvegicus OX=10116	20.63
	Checked	Protein FDR Confidence: Mascot	Accession	Exp. q-value: Mascot	Species Map	# Peptides	MW [kDa]	calc. pI	# Protein Groups	Modifications	Species Names
	FALSE	High	A0A0G2JUE4	0.105	Rattus norvegicus OX=10116	7	262.3	5.34	1		Rattus norvegicus OX=10116
FALSE	High	[K].KLSQQAEELR.[D]	2xDeamidated [Q4; Q5]	1	A0A0G2JUE4	A0A0G2JUE4 [1113-1122]	2.103	0.561201	Peak Found	Peak Found	Peak Found	Peak Found	High	Not Found	Not Found	Peak Found	Peak Found	Peak Found	Peak Found	Peak Found	Peak Found	High	21	Rattus norvegicus OX=10116	12.5
	Checked	Protein FDR Confidence: Mascot	Accession	Exp. q-value: Mascot	Species Map	# Peptides	MW [kDa]	calc. pI	# Protein Groups	Modifications	Species Names
	FALSE	High	A0A0G2JUE4	0.105	Rattus norvegicus OX=10116	7	262.3	5.34	1		Rattus norvegicus OX=10116
FALSE	High	[R].VPSMESLFRSPIK.[E]		1	A0A0G2JUE4	A0A0G2JUE4 [124-136]	0.544	0.888618	Peak Found	High	Peak Found	Peak Found	Peak Found	Peak Found	Peak Found	Peak Found	Peak Found	Peak Found	Peak Found	Peak Found	Not Found	High	19	Rattus norvegicus OX=10116	16.21
	Checked	Protein FDR Confidence: Mascot	Accession	Exp. q-value: Mascot	Species Map	# Peptides	MW [kDa]	calc. pI	# Protein Groups	Modifications	Species Names
	FALSE	High	A0A0G2JUE4	0.105	Rattus norvegicus OX=10116	7	262.3	5.34	1		Rattus norvegicus OX=10116
FALSE	High	[K].LEGVGEAVGGGTSAKTLEMLQQR.[V]	2xDeamidated [Q21; Q22]; 1xOxidation [M19]	1	A0A0G2JUE4	A0A0G2JUE4 [334-356]	2.107	0.488699	Not Found	Not Found	Not Found	Peak Found	Peak Found	Peak Found	Not Found	Peak Found	High	Not Found	Not Found	Not Found	Not Found	High	18	Rattus norvegicus OX=10116	27.25
	Checked	Protein FDR Confidence: Mascot	Accession	Exp. q-value: Mascot	Species Map	# Peptides	MW [kDa]	calc. pI	# Protein Groups	Modifications	Species Names
	FALSE	High	A0A0G2JUE4	0.105	Rattus norvegicus OX=10116	7	262.3	5.34	1		Rattus norvegicus OX=10116
FALSE	High	[K].NLASSPHPERAVVSGSMGNVAASPEQEAADSQECTQK.[A]	1xCarbamidomethyl [C34]; 2xDeamidated [Q26; Q36]; 1xOxidation [M17]	1	A0A0G2JUE4	A0A0G2JUE4 [1752-1788]			Not Found	Not Found	Not Found	Not Found	Not Found	Not Found	Not Found	Not Found	High	Not Found	Not Found	Not Found	Not Found	High	16	Rattus norvegicus OX=10116
	Checked	Protein FDR Confidence: Mascot	Accession	Exp. q-value: Mascot	Species Map	# Peptides	MW [kDa]	calc. pI	# Protein Groups	Modifications	Species Names
	FALSE	High	A0A0G2JUE4	0.105	Rattus norvegicus OX=10116	7	262.3	5.34	1		Rattus norvegicus OX=10116
FALSE	High	[K].EMQEMKK.[K]	1xDeamidated [Q3]; 2xOxidation [M2; M5]	1	A0A0G2JUE4	A0A0G2JUE4 [1029-1035]	1.33	0.818098	Peak Found	Peak Found	Peak Found	High	Peak Found	Peak Found	Peak Found	Peak Found	Peak Found	Peak Found	Peak Found	Peak Found	High	High	16	Rattus norvegicus OX=10116	18.53
	Checked	Protein FDR Confidence: Mascot	Accession	Exp. q-value: Mascot	Species Map	# Peptides	MW [kDa]	calc. pI	# Protein Groups	Modifications	Species Names
	FALSE	High	A0A0G2JUE4	0.105	Rattus norvegicus OX=10116	7	262.3	5.34	1		Rattus norvegicus OX=10116
FALSE	High	[K].DEHLQERQAQVHNLEACLQK.[S]	1xCarbamidomethyl [C17]; 2xDeamidated [N13; Q19]	1	A0A0G2JUE4	A0A0G2JUE4 [837-856]	0.01	8.63e-17	Not Found	Not Found	Not Found	Not Found	Not Found	Not Found	Not Found	Not Found	Not Found	Not Found	Not Found	Not Found	Not Found	High	15	Rattus norvegicus OX=10116	58.38
	Checked	Protein FDR Confidence: Mascot	Accession	Exp. q-value: Mascot	Species Map	# Peptides	MW [kDa]	calc. pI	# Protein Groups	Modifications	Species Names
	FALSE	High	A0A0G2JUE4	0.105	Rattus norvegicus OX=10116	7	262.3	5.34	1		Rattus norvegicus OX=10116
High	P06238	Alpha-2-macroglobulin OS=Rattus norvegicus OX=10116 GN=A2m PE=2 SV=2	0	18	58	19	1096	20	Rattus norvegicus OX=10116
Checked	Confidence	Annotated Sequence	Modifications	# Protein Groups	Master Protein Accessions	Positions in Master Proteins	Abundance Ratio: (Sample) / (Control)	Abundance Ratio Adj. P-Value: (Sample) / (Control)	Found in Sample: [S20] F20: Control, Control	Found in Sample: [S1] F1: Sample, eIOP	Found in Sample: [S2] F2: Sample, eIOP	Found in Sample: [S3] F3: Sample, eIOP	Found in Sample: [S4] F4: Sample, eIOP	Found in Sample: [S5] F5: Sample, eIOP	Found in Sample: [S6] F6: Sample, eIOP	Found in Sample: [S7] F7: Sample, eIOP	Found in Sample: [S8] F8: Sample, eIOP	Found in Sample: [S9] F9: Sample, eIOP	Found in Sample: [S10] F10: Sample, eIOP	Found in Sample: [S11] F11: Sample, eIOP	Found in Sample: [S12] F12: Sample, eIOP	Confidence (by Search Engine): Mascot	Ions Score (by Search Engine): Mascot	Species Names	Top Apex RT [min]
FALSE	High	[R].QGGGDPGLMHGKTVLITGANSGLGR.[A]	1xDeamidated [N20]; 1xOxidation [M9]	1	D3ZUY0	D3ZUY0 [34-58]	0.669	0.966904	Not Found	Not Found	Not Found	Peak Found	High	Not Found	Not Found	Peak Found	Peak Found	Peak Found	Not Found	Not Found	Not Found	High	18	Rattus norvegicus OX=10116	23.66
	Checked	Protein FDR Confidence: Mascot	Accession	Exp. q-value: Mascot	Species Map	# Peptides	MW [kDa]	calc. pI	# Protein Groups	Modifications	Species Names
	FALSE	High	D3ZUY0	0.849	Rattus norvegicus OX=10116	3	36.2	8.09	1		Rattus norvegicus OX=10116
FALSE	High	[R].QELGQAGGLGPDATDGQLVVKELDLASLR.[S]	1xDeamidated [Q17]	1	D3ZUY0	D3ZUY0 [90-118]	0.311	0.410236	Peak Found	Not Found	Not Found	Peak Found	Peak Found	Not Found	Not Found	Not Found	Not Found	Peak Found	Not Found	Peak Found	Not Found	High	15	Rattus norvegicus OX=10116	67.25
	Checked	Protein FDR Confidence: Mascot	Accession	Exp. q-value: Mascot	Species Map	# Peptides	MW [kDa]	calc. pI	# Protein Groups	Modifications	Species Names
	FALSE	High	D3ZUY0	0.849	Rattus norvegicus OX=10116	3	36.2	8.09	1		Rattus norvegicus OX=10116
FALSE	High	[R].LEGTNVTVNVLHPGIVR.[T]		1	D3ZUY0	D3ZUY0 [233-249]	1.171	0.956127	Peak Found	Peak Found	Peak Found	Peak Found	Peak Found	Peak Found	Peak Found	Peak Found	Peak Found	High	Peak Found	Peak Found	Peak Found	High	14	Rattus norvegicus OX=10116	25.7
	Checked	Protein FDR Confidence: Mascot	Accession	Exp. q-value: Mascot	Species Map	# Peptides	MW [kDa]	calc. pI	# Protein Groups	Modifications	Species Names
	FALSE	High	D3ZUY0	0.849	Rattus norvegicus OX=10116	3	36.2	8.09	1		Rattus norvegicus OX=10116
High	O88989	Malate dehydrogenase, cytoplasmic OS=Rattus norvegicus OX=10116 GN=Mdh1 PE=1 SV=3	0	51	285	20	7704	20	Rattus norvegicus OX=10116
Checked	Confidence	Annotated Sequence	Modifications	# Protein Groups	Master Protein Accessions	Positions in Master Proteins	Abundance Ratio: (Sample) / (Control)	Abundance Ratio Adj. P-Value: (Sample) / (Control)	Found in Sample: [S20] F20: Control, Control	Found in Sample: [S1] F1: Sample, eIOP	Found in Sample: [S2] F2: Sample, eIOP	Found in Sample: [S3] F3: Sample, eIOP	Found in Sample: [S4] F4: Sample, eIOP	Found in Sample: [S5] F5: Sample, eIOP	Found in Sample: [S6] F6: Sample, eIOP	Found in Sample: [S7] F7: Sample, eIOP	Found in Sample: [S8] F8: Sample, eIOP	Found in Sample: [S9] F9: Sample, eIOP	Found in Sample: [S10] F10: Sample, eIOP	Found in Sample: [S11] F11: Sample, eIOP	Found in Sample: [S12] F12: Sample, eIOP	Confidence (by Search Engine): Mascot	Ions Score (by Search Engine): Mascot	Species Names	Top Apex RT [min]
FALSE	High	[R].WIIATENMKAGDTILNSNHIGR.[M]	3xDeamidated [N7; N16; N18]; 1xOxidation [M8]	1	Q498T4	Q498T4 [149-170]			Not Found	Not Found	Not Found	Not Found	High	Not Found	Not Found	Not Found	Not Found	Not Found	Not Found	Not Found	Not Found	High	25	Rattus norvegicus OX=10116
	Checked	Protein FDR Confidence: Mascot	Accession	Exp. q-value: Mascot	Species Map	# Peptides	MW [kDa]	calc. pI	# Protein Groups	Modifications	Species Names
	FALSE	High	Q498T4	0.707	Rattus norvegicus OX=10116	2	33	11.15	1		Rattus norvegicus OX=10116
FALSE	High	[R].MAVAAQEGDAHPLGALPVGTLINNVESEPGRGAQYIR.[A]	1xOxidation [M1]	1	Q498T4	Q498T4 [171-207]	1.688	0.69221	Not Found	Not Found	Not Found	Peak Found	Peak Found	Not Found	Not Found	Not Found	Not Found	Not Found	Not Found	Not Found	Not Found	High	15	Rattus norvegicus OX=10116	58.17
	Checked	Protein FDR Confidence: Mascot	Accession	Exp. q-value: Mascot	Species Map	# Peptides	MW [kDa]	calc. pI	# Protein Groups	Modifications	Species Names
	FALSE	High	Q498T4	0.707	Rattus norvegicus OX=10116	2	33	11.15	1		Rattus norvegicus OX=10116
High	P12368	cAMP-dependent protein kinase type II-alpha regulatory subunit OS=Rattus norvegicus OX=10116 GN=Prkar2a PE=1 SV=4	0	57	196	17	5965	20	Rattus norvegicus OX=10116
Checked	Confidence	Annotated Sequence	Modifications	# Protein Groups	Master Protein Accessions	Positions in Master Proteins	Abundance Ratio: (Sample) / (Control)	Abundance Ratio Adj. P-Value: (Sample) / (Control)	Found in Sample: [S20] F20: Control, Control	Found in Sample: [S1] F1: Sample, eIOP	Found in Sample: [S2] F2: Sample, eIOP	Found in Sample: [S3] F3: Sample, eIOP	Found in Sample: [S4] F4: Sample, eIOP	Found in Sample: [S5] F5: Sample, eIOP	Found in Sample: [S6] F6: Sample, eIOP	Found in Sample: [S7] F7: Sample, eIOP	Found in Sample: [S8] F8: Sample, eIOP	Found in Sample: [S9] F9: Sample, eIOP	Found in Sample: [S10] F10: Sample, eIOP	Found in Sample: [S11] F11: Sample, eIOP	Found in Sample: [S12] F12: Sample, eIOP	Confidence (by Search Engine): Mascot	Ions Score (by Search Engine): Mascot	Species Names	Top Apex RT [min]
FALSE	High	[R].NKFGQLGLNDENDR.[Y]	2xDeamidated [N1; N9]	1	Q5PQN1	Q5PQN1 [217-230]	1.646	0.794688	Not Found	Not Found	Not Found	Peak Found	High	Not Found	Not Found	Peak Found	Peak Found	Peak Found	Not Found	Peak Found	Peak Found	High	17	Rattus norvegicus OX=10116	73.81
	Checked	Protein FDR Confidence: Mascot	Accession	Exp. q-value: Mascot	Species Map	# Peptides	MW [kDa]	calc. pI	# Protein Groups	Modifications	Species Names
	FALSE	High	Q5PQN1	0.869	Rattus norvegicus OX=10116	2	118.5	6.29	1		Rattus norvegicus OX=10116
FALSE	High	[R].LIQPDHPQISQQVAASLEKNLIPK.[L]	3xDeamidated [Q8; Q11; Q12]	1	Q5PQN1	Q5PQN1 [470-493]	0.973	0.981007	Peak Found	Peak Found	Peak Found	Peak Found	Peak Found	Peak Found	Peak Found	Peak Found	Peak Found	Peak Found	Peak Found	Peak Found	Peak Found	High	16	Rattus norvegicus OX=10116	28.85
	Checked	Protein FDR Confidence: Mascot	Accession	Exp. q-value: Mascot	Species Map	# Peptides	MW [kDa]	calc. pI	# Protein Groups	Modifications	Species Names
	FALSE	High	Q5PQN1	0.869	Rattus norvegicus OX=10116	2	118.5	6.29	1		Rattus norvegicus OX=10116
High	Q9JHU0	Dihydropyrimidinase-related protein 5 OS=Rattus norvegicus OX=10116 GN=Dpysl5 PE=1 SV=1	0	52	93	20	1634	20	Rattus norvegicus OX=10116
Checked	Confidence	Annotated Sequence	Modifications	# Protein Groups	Master Protein Accessions	Positions in Master Proteins	Abundance Ratio: (Sample) / (Control)	Abundance Ratio Adj. P-Value: (Sample) / (Control)	Found in Sample: [S20] F20: Control, Control	Found in Sample: [S1] F1: Sample, eIOP	Found in Sample: [S2] F2: Sample, eIOP	Found in Sample: [S3] F3: Sample, eIOP	Found in Sample: [S4] F4: Sample, eIOP	Found in Sample: [S5] F5: Sample, eIOP	Found in Sample: [S6] F6: Sample, eIOP	Found in Sample: [S7] F7: Sample, eIOP	Found in Sample: [S8] F8: Sample, eIOP	Found in Sample: [S9] F9: Sample, eIOP	Found in Sample: [S10] F10: Sample, eIOP	Found in Sample: [S11] F11: Sample, eIOP	Found in Sample: [S12] F12: Sample, eIOP	Confidence (by Search Engine): Mascot	Ions Score (by Search Engine): Mascot	Species Names	Top Apex RT [min]
FALSE	High	[R].LLALSQEHKFPTVPTK.[S]		1	A0A0G2K5P5	A0A0G2K5P5 [1235-1250]	100	8.63e-17	Not Found	Not Found	Not Found	Not Found	Not Found	Not Found	Not Found	Peak Found	Not Found	High	Peak Found	Not Found	Not Found	High	19	Rattus norvegicus OX=10116	14
	Checked	Protein FDR Confidence: Mascot	Accession	Exp. q-value: Mascot	Species Map	# Peptides	MW [kDa]	calc. pI	# Protein Groups	Modifications	Species Names
	FALSE	High	A0A0G2K5P5	0.843	Rattus norvegicus OX=10116	2	187.5	6.48	1		Rattus norvegicus OX=10116
FALSE	High	[R].SLLSGEETGNLSGNYMVPIYSGRQVHISGIR.[D]	2xDeamidated [N14; Q24]	1	A0A0G2K5P5	A0A0G2K5P5 [132-162]	0.576	0.945265	Not Found	Not Found	Not Found	Peak Found	Peak Found	Not Found	Not Found	Not Found	Not Found	High	Peak Found	Not Found	Not Found	High	15	Rattus norvegicus OX=10116	59.57
	Checked	Protein FDR Confidence: Mascot	Accession	Exp. q-value: Mascot	Species Map	# Peptides	MW [kDa]	calc. pI	# Protein Groups	Modifications	Species Names
	FALSE	High	A0A0G2K5P5	0.843	Rattus norvegicus OX=10116	2	187.5	6.48	1		Rattus norvegicus OX=10116
High	Q6AY07	Fructose-bisphosphate aldolase OS=Rattus norvegicus OX=10116 GN=Aldoart2 PE=2 SV=1	0	51	304	2	9882	20	Rattus norvegicus OX=10116
Checked	Confidence	Annotated Sequence	Modifications	# Protein Groups	Master Protein Accessions	Positions in Master Proteins	Abundance Ratio: (Sample) / (Control)	Abundance Ratio Adj. P-Value: (Sample) / (Control)	Found in Sample: [S20] F20: Control, Control	Found in Sample: [S1] F1: Sample, eIOP	Found in Sample: [S2] F2: Sample, eIOP	Found in Sample: [S3] F3: Sample, eIOP	Found in Sample: [S4] F4: Sample, eIOP	Found in Sample: [S5] F5: Sample, eIOP	Found in Sample: [S6] F6: Sample, eIOP	Found in Sample: [S7] F7: Sample, eIOP	Found in Sample: [S8] F8: Sample, eIOP	Found in Sample: [S9] F9: Sample, eIOP	Found in Sample: [S10] F10: Sample, eIOP	Found in Sample: [S11] F11: Sample, eIOP	Found in Sample: [S12] F12: Sample, eIOP	Confidence (by Search Engine): Mascot	Ions Score (by Search Engine): Mascot	Species Names	Top Apex RT [min]
FALSE	High	[R].SVSSNVASVSPIPAGSK.[K]		1	G3V7G0	G3V7G0 [412-428]	0.479	0.862703	Not Found	Not Found	Not Found	High	Peak Found	Not Found	Peak Found	Peak Found	High	Peak Found	Not Found	Not Found	Not Found	High	39	Rattus norvegicus OX=10116	30.82
	Checked	Protein FDR Confidence: Mascot	Accession	Exp. q-value: Mascot	Species Map	# Peptides	MW [kDa]	calc. pI	# Protein Groups	Modifications	Species Names
	FALSE	High	G3V7G0	0.047	Rattus norvegicus OX=10116	6	56.6	6.29	1		Rattus norvegicus OX=10116
FALSE	High	[K].AGATSEGVLANFFNSLLSK.[K]		1	G3V7G0	G3V7G0 [436-454]	0.107	0.000334958	Not Found	Not Found	Not Found	Peak Found	Peak Found	Not Found	Not Found	Peak Found	Not Found	Not Found	Not Found	Not Found	Not Found	High	27	Rattus norvegicus OX=10116	71.84
	Checked	Protein FDR Confidence: Mascot	Accession	Exp. q-value: Mascot	Species Map	# Peptides	MW [kDa]	calc. pI	# Protein Groups	Modifications	Species Names
	FALSE	High	G3V7G0	0.047	Rattus norvegicus OX=10116	6	56.6	6.29	1		Rattus norvegicus OX=10116
FALSE	High	[K].AGATSEGVLANFFNSLLSKK.[T]		1	G3V7G0	G3V7G0 [436-455]	0.188	0.037319	Not Found	Not Found	Not Found	Peak Found	Peak Found	Not Found	Not Found	Peak Found	Peak Found	Not Found	Not Found	Not Found	Not Found	High	22	Rattus norvegicus OX=10116	63.86
	Checked	Protein FDR Confidence: Mascot	Accession	Exp. q-value: Mascot	Species Map	# Peptides	MW [kDa]	calc. pI	# Protein Groups	Modifications	Species Names
	FALSE	High	G3V7G0	0.047	Rattus norvegicus OX=10116	6	56.6	6.29	1		Rattus norvegicus OX=10116
FALSE	High	[K].NVLLLGEDGAGK.[T]		1	G3V7G0	G3V7G0 [69-80]	1.468	0.80686	Peak Found	Peak Found	Peak Found	Peak Found	Peak Found	Peak Found	Peak Found	High	Peak Found	Peak Found	Peak Found	Peak Found	Peak Found	High	22	Rattus norvegicus OX=10116	34.71
	Checked	Protein FDR Confidence: Mascot	Accession	Exp. q-value: Mascot	Species Map	# Peptides	MW [kDa]	calc. pI	# Protein Groups	Modifications	Species Names
	FALSE	High	G3V7G0	0.047	Rattus norvegicus OX=10116	6	56.6	6.29	1		Rattus norvegicus OX=10116
FALSE	High	[K].LQSLLAK.[Q]		1	G3V7G0	G3V7G0 [379-385]	0.568	0.783108	Peak Found	Peak Found	High	Peak Found	Peak Found	Peak Found	Peak Found	Peak Found	Peak Found	Peak Found	Peak Found	Peak Found	Peak Found	High	16	Rattus norvegicus OX=10116	23.13
	Checked	Protein FDR Confidence: Mascot	Accession	Exp. q-value: Mascot	Species Map	# Peptides	MW [kDa]	calc. pI	# Protein Groups	Modifications	Species Names
	FALSE	High	G3V7G0	0.047	Rattus norvegicus OX=10116	6	56.6	6.29	1		Rattus norvegicus OX=10116
FALSE	High	[R].ATAAQEDRDDSVVLPLGADTLTHNLGLPVLVVCTK.[C]	1xCarbamidomethyl [C33]; 1xDeamidated [Q5]	1	G3V7G0	G3V7G0 [212-246]			Not Found	Not Found	Not Found	High	Not Found	Not Found	Not Found	Not Found	Not Found	Not Found	Not Found	Not Found	Not Found	High	15	Rattus norvegicus OX=10116
	Checked	Protein FDR Confidence: Mascot	Accession	Exp. q-value: Mascot	Species Map	# Peptides	MW [kDa]	calc. pI	# Protein Groups	Modifications	Species Names
	FALSE	High	G3V7G0	0.047	Rattus norvegicus OX=10116	6	56.6	6.29	1		Rattus norvegicus OX=10116
FALSE	High	[R].ATAAQEDRDDSVVLPLGADTLTHNLGLPVLVVCTK.[C]	1xCarbamidomethyl [C33]; 2xDeamidated [Q5; N24]	1	G3V7G0	G3V7G0 [212-246]			Not Found	Not Found	Not Found	Not Found	Not Found	Not Found	Not Found	Not Found	Not Found	Not Found	Not Found	Not Found	Not Found	High	15	Rattus norvegicus OX=10116
	Checked	Protein FDR Confidence: Mascot	Accession	Exp. q-value: Mascot	Species Map	# Peptides	MW [kDa]	calc. pI	# Protein Groups	Modifications	Species Names
	FALSE	High	G3V7G0	0.047	Rattus norvegicus OX=10116	6	56.6	6.29	1		Rattus norvegicus OX=10116
High	A0A0G2JSR7	Matrin-3 OS=Rattus norvegicus OX=10116 GN=Matr3 PE=1 SV=1	0	36	171	20	3546	20	Rattus norvegicus OX=10116
Checked	Confidence	Annotated Sequence	Modifications	# Protein Groups	Master Protein Accessions	Positions in Master Proteins	Abundance Ratio: (Sample) / (Control)	Abundance Ratio Adj. P-Value: (Sample) / (Control)	Found in Sample: [S20] F20: Control, Control	Found in Sample: [S1] F1: Sample, eIOP	Found in Sample: [S2] F2: Sample, eIOP	Found in Sample: [S3] F3: Sample, eIOP	Found in Sample: [S4] F4: Sample, eIOP	Found in Sample: [S5] F5: Sample, eIOP	Found in Sample: [S6] F6: Sample, eIOP	Found in Sample: [S7] F7: Sample, eIOP	Found in Sample: [S8] F8: Sample, eIOP	Found in Sample: [S9] F9: Sample, eIOP	Found in Sample: [S10] F10: Sample, eIOP	Found in Sample: [S11] F11: Sample, eIOP	Found in Sample: [S12] F12: Sample, eIOP	Confidence (by Search Engine): Mascot	Ions Score (by Search Engine): Mascot	Species Names	Top Apex RT [min]
FALSE	High	[K].QNQGAAPEIQALK.[N]	1xDeamidated [N2]	1	Q7TQ77	Q7TQ77 [510-522]	1.18	0.908431	Not Found	Not Found	Not Found	Not Found	Peak Found	Not Found	Not Found	Not Found	Peak Found	Not Found	Not Found	Not Found	Not Found	High	24	Rattus norvegicus OX=10116	17.58
	Checked	Protein FDR Confidence: Mascot	Accession	Exp. q-value: Mascot	Species Map	# Peptides	MW [kDa]	calc. pI	# Protein Groups	Modifications	Species Names
	FALSE	High	Q7TQ77	0.645	Rattus norvegicus OX=10116	2	80.4	6.89	1		Rattus norvegicus OX=10116
FALSE	High	[K].MVLNLNGFSILNSFNNKTK.[N]	4xDeamidated [N6; N12; N15; N16]	1	Q7TQ77	Q7TQ77 [627-645]			Not Found	Not Found	Not Found	Not Found	Not Found	Not Found	Not Found	Not Found	Not Found	Not Found	Not Found	Not Found	Not Found	High	17	Rattus norvegicus OX=10116
	Checked	Protein FDR Confidence: Mascot	Accession	Exp. q-value: Mascot	Species Map	# Peptides	MW [kDa]	calc. pI	# Protein Groups	Modifications	Species Names
	FALSE	High	Q7TQ77	0.645	Rattus norvegicus OX=10116	2	80.4	6.89	1		Rattus norvegicus OX=10116
High	P50399	Rab GDP dissociation inhibitor beta OS=Rattus norvegicus OX=10116 GN=Gdi2 PE=1 SV=2	0	57	193	13	5015	19	Rattus norvegicus OX=10116
Checked	Confidence	Annotated Sequence	Modifications	# Protein Groups	Master Protein Accessions	Positions in Master Proteins	Abundance Ratio: (Sample) / (Control)	Abundance Ratio Adj. P-Value: (Sample) / (Control)	Found in Sample: [S20] F20: Control, Control	Found in Sample: [S1] F1: Sample, eIOP	Found in Sample: [S2] F2: Sample, eIOP	Found in Sample: [S3] F3: Sample, eIOP	Found in Sample: [S4] F4: Sample, eIOP	Found in Sample: [S5] F5: Sample, eIOP	Found in Sample: [S6] F6: Sample, eIOP	Found in Sample: [S7] F7: Sample, eIOP	Found in Sample: [S8] F8: Sample, eIOP	Found in Sample: [S9] F9: Sample, eIOP	Found in Sample: [S10] F10: Sample, eIOP	Found in Sample: [S11] F11: Sample, eIOP	Found in Sample: [S12] F12: Sample, eIOP	Confidence (by Search Engine): Mascot	Ions Score (by Search Engine): Mascot	Species Names	Top Apex RT [min]
FALSE	High	[R].NPMVQQGNVPPNFMVMQQQPPSQGPPSLHPGLGGMPK.[R]	8xDeamidated [Q5; Q6; N8; N12; Q17; Q18; Q19; Q23]; 1xOxidation [M14]	1	G3V8C9	G3V8C9 [473-509]	0.816	0.999427	Not Found	Not Found	Not Found	Peak Found	Peak Found	Peak Found	Not Found	Peak Found	High	Peak Found	Not Found	Peak Found	Peak Found	High	16	Rattus norvegicus OX=10116	46.59
	Checked	Protein FDR Confidence: Mascot	Accession	Exp. q-value: Mascot	Species Map	# Peptides	MW [kDa]	calc. pI	# Protein Groups	Modifications	Species Names
	FALSE	High	G3V8C9	0.87	Rattus norvegicus OX=10116	2	218.1	9.32	1		Rattus norvegicus OX=10116
FALSE	High	[R].NPMVQQGNVPPNFMVMQQQPPSQGPPSLHPGLGGMPK.[R]	4xDeamidated [Q6; N8; N12; Q17]; 1xOxidation [M14]	1	G3V8C9	G3V8C9 [473-509]	1.643	0.778101	Not Found	Not Found	Not Found	Peak Found	High	Not Found	Not Found	Peak Found	Peak Found	Peak Found	Peak Found	Not Found	Not Found	High	15	Rattus norvegicus OX=10116	19.62
	Checked	Protein FDR Confidence: Mascot	Accession	Exp. q-value: Mascot	Species Map	# Peptides	MW [kDa]	calc. pI	# Protein Groups	Modifications	Species Names
	FALSE	High	G3V8C9	0.87	Rattus norvegicus OX=10116	2	218.1	9.32	1		Rattus norvegicus OX=10116
FALSE	High	[R].MEAGFPMASGPGLIRMTSPATVMMPQGGNASSSMMAPGPNPELQPR.[T]	2xDeamidated [N40; Q44]; 2xOxidation [M34; M35]	1	G3V8C9	G3V8C9 [161-206]			Not Found	Not Found	Not Found	Not Found	Not Found	Not Found	Not Found	Not Found	High	Not Found	Not Found	Not Found	Not Found	High	14	Rattus norvegicus OX=10116
	Checked	Protein FDR Confidence: Mascot	Accession	Exp. q-value: Mascot	Species Map	# Peptides	MW [kDa]	calc. pI	# Protein Groups	Modifications	Species Names
	FALSE	High	G3V8C9	0.87	Rattus norvegicus OX=10116	2	218.1	9.32	1		Rattus norvegicus OX=10116
High	Q62951	Dihydropyrimidinase-related protein 4 (Fragment) OS=Rattus norvegicus OX=10116 GN=Dpysl4 PE=1 SV=1	0	53	154	18	3112	19	Rattus norvegicus OX=10116
Checked	Confidence	Annotated Sequence	Modifications	# Protein Groups	Master Protein Accessions	Positions in Master Proteins	Abundance Ratio: (Sample) / (Control)	Abundance Ratio Adj. P-Value: (Sample) / (Control)	Found in Sample: [S20] F20: Control, Control	Found in Sample: [S1] F1: Sample, eIOP	Found in Sample: [S2] F2: Sample, eIOP	Found in Sample: [S3] F3: Sample, eIOP	Found in Sample: [S4] F4: Sample, eIOP	Found in Sample: [S5] F5: Sample, eIOP	Found in Sample: [S6] F6: Sample, eIOP	Found in Sample: [S7] F7: Sample, eIOP	Found in Sample: [S8] F8: Sample, eIOP	Found in Sample: [S9] F9: Sample, eIOP	Found in Sample: [S10] F10: Sample, eIOP	Found in Sample: [S11] F11: Sample, eIOP	Found in Sample: [S12] F12: Sample, eIOP	Confidence (by Search Engine): Mascot	Ions Score (by Search Engine): Mascot	Species Names	Top Apex RT [min]
FALSE	High	[R].LEESVALR.[I]		1	P63329-2	P63329-2 [56-63]	0.718	0.993915	Peak Found	High	High	Peak Found	Peak Found	High	High	Peak Found	Peak Found	Peak Found	High	Peak Found	Peak Found	High	30	Rattus norvegicus OX=10116	31.15
	Checked	Protein FDR Confidence: Mascot	Accession	Exp. q-value: Mascot	Species Map	# Peptides	MW [kDa]	calc. pI	# Protein Groups	Modifications	Species Names
	FALSE	High	P63329-2	0.093	Rattus norvegicus OX=10116	4	57.6	6.3	1		Rattus norvegicus OX=10116
FALSE	High	[K].GLTPTGMLPSGVLSGGK.[Q]		1	P63329-2	P63329-2 [425-441]	0.7	0.974058	Not Found	Peak Found	Not Found	Peak Found	Not Found	Not Found	Not Found	High	Peak Found	Not Found	Peak Found	Peak Found	Not Found	High	21	Rattus norvegicus OX=10116	47.02
	Checked	Protein FDR Confidence: Mascot	Accession	Exp. q-value: Mascot	Species Map	# Peptides	MW [kDa]	calc. pI	# Protein Groups	Modifications	Species Names
	FALSE	High	P63329-2	0.093	Rattus norvegicus OX=10116	4	57.6	6.3	1		Rattus norvegicus OX=10116
FALSE	High	[K].QTLQSAIK.[G]		1	P63329-2	P63329-2 [442-449]	0.01	8.63e-17	Peak Found	Not Found	Not Found	Not Found	Not Found	Not Found	Not Found	Not Found	Not Found	Not Found	Not Found	Not Found	Not Found	High	19	Rattus norvegicus OX=10116	9.05
	Checked	Protein FDR Confidence: Mascot	Accession	Exp. q-value: Mascot	Species Map	# Peptides	MW [kDa]	calc. pI	# Protein Groups	Modifications	Species Names
	FALSE	High	P63329-2	0.093	Rattus norvegicus OX=10116	4	57.6	6.3	1		Rattus norvegicus OX=10116
FALSE	High	[K].EVFDNDGKPR.[V]		1	P63329-2	P63329-2 [33-42]	0.01	8.63e-17	Not Found	Not Found	Not Found	Not Found	Not Found	Not Found	Not Found	Not Found	Not Found	Not Found	Not Found	Not Found	Not Found	High	18	Rattus norvegicus OX=10116	15.14
	Checked	Protein FDR Confidence: Mascot	Accession	Exp. q-value: Mascot	Species Map	# Peptides	MW [kDa]	calc. pI	# Protein Groups	Modifications	Species Names
	FALSE	High	P63329-2	0.093	Rattus norvegicus OX=10116	4	57.6	6.3	1		Rattus norvegicus OX=10116
High	D3ZLC1	Lamin B2 OS=Rattus norvegicus OX=10116 GN=Lmnb2 PE=1 SV=2	0	39	127	16	2259	19	Rattus norvegicus OX=10116
Checked	Confidence	Annotated Sequence	Modifications	# Protein Groups	Master Protein Accessions	Positions in Master Proteins	Abundance Ratio: (Sample) / (Control)	Abundance Ratio Adj. P-Value: (Sample) / (Control)	Found in Sample: [S20] F20: Control, Control	Found in Sample: [S1] F1: Sample, eIOP	Found in Sample: [S2] F2: Sample, eIOP	Found in Sample: [S3] F3: Sample, eIOP	Found in Sample: [S4] F4: Sample, eIOP	Found in Sample: [S5] F5: Sample, eIOP	Found in Sample: [S6] F6: Sample, eIOP	Found in Sample: [S7] F7: Sample, eIOP	Found in Sample: [S8] F8: Sample, eIOP	Found in Sample: [S9] F9: Sample, eIOP	Found in Sample: [S10] F10: Sample, eIOP	Found in Sample: [S11] F11: Sample, eIOP	Found in Sample: [S12] F12: Sample, eIOP	Confidence (by Search Engine): Mascot	Ions Score (by Search Engine): Mascot	Species Names	Top Apex RT [min]
FALSE	High	[K].VLVLGDSGVGK.[S]		1	D4A1C1	D4A1C1 [9-19]	1.037	0.953443	Peak Found	Peak Found	Peak Found	Peak Found	High	Peak Found	Peak Found	Peak Found	Peak Found	Peak Found	Peak Found	Peak Found	Peak Found	High	24	Rattus norvegicus OX=10116	30.24
	Checked	Protein FDR Confidence: Mascot	Accession	Exp. q-value: Mascot	Species Map	# Peptides	MW [kDa]	calc. pI	# Protein Groups	Modifications	Species Names
	FALSE	High	D4A1C1	0.414	Rattus norvegicus OX=10116	2	26.3	7.15	1		Rattus norvegicus OX=10116
FALSE	High	[K].SSQNLYR.[W]		1	D4A1C1	D4A1C1 [102-108]	100	8.63e-17	Not Found	Not Found	Not Found	Not Found	Not Found	Not Found	Not Found	Not Found	Not Found	Not Found	Not Found	High	High	High	21	Rattus norvegicus OX=10116	7.94
	Checked	Protein FDR Confidence: Mascot	Accession	Exp. q-value: Mascot	Species Map	# Peptides	MW [kDa]	calc. pI	# Protein Groups	Modifications	Species Names
	FALSE	High	D4A1C1	0.414	Rattus norvegicus OX=10116	2	26.3	7.15	1		Rattus norvegicus OX=10116
High	Q4QQV0	Tubulin beta chain OS=Rattus norvegicus OX=10116 GN=Tubb6 PE=1 SV=1	0	46	571	3	17591	19	Rattus norvegicus OX=10116
Checked	Confidence	Annotated Sequence	Modifications	# Protein Groups	Master Protein Accessions	Positions in Master Proteins	Abundance Ratio: (Sample) / (Control)	Abundance Ratio Adj. P-Value: (Sample) / (Control)	Found in Sample: [S20] F20: Control, Control	Found in Sample: [S1] F1: Sample, eIOP	Found in Sample: [S2] F2: Sample, eIOP	Found in Sample: [S3] F3: Sample, eIOP	Found in Sample: [S4] F4: Sample, eIOP	Found in Sample: [S5] F5: Sample, eIOP	Found in Sample: [S6] F6: Sample, eIOP	Found in Sample: [S7] F7: Sample, eIOP	Found in Sample: [S8] F8: Sample, eIOP	Found in Sample: [S9] F9: Sample, eIOP	Found in Sample: [S10] F10: Sample, eIOP	Found in Sample: [S11] F11: Sample, eIOP	Found in Sample: [S12] F12: Sample, eIOP	Confidence (by Search Engine): Mascot	Ions Score (by Search Engine): Mascot	Species Names	Top Apex RT [min]
FALSE	High	[K].VLCPIIQTADYPINLAAIK.[M]	1xCarbamidomethyl [C3]	2	F1LNR1; A0A0G2JZM8	F1LNR1 [1355-1373]; A0A0G2JZM8 [1393-1411]	0.01	8.63e-17	Not Found	Not Found	Not Found	Not Found	Not Found	Not Found	Not Found	Not Found	Not Found	Not Found	Not Found	Not Found	Not Found	High	22	Rattus norvegicus OX=10116	59.31
	Checked	Protein FDR Confidence: Mascot	Accession	Exp. q-value: Mascot	Species Map	# Peptides	MW [kDa]	calc. pI	# Protein Groups	Modifications	Species Names
	FALSE	High	F1LNR1	0.596	Rattus norvegicus OX=10116	2	162.1	8.85	1		Rattus norvegicus OX=10116
	FALSE	High	A0A0G2JZM8	0.773	Rattus norvegicus OX=10116	2	164.6	8.03	1		Rattus norvegicus OX=10116
FALSE	High	[R].KPGSAGGPK.[A]		1	A0A0G2JZM8	A0A0G2JZM8 [277-285]			Not Found	Not Found	Not Found	Not Found	Not Found	Not Found	Not Found	High	Not Found	Not Found	Not Found	Not Found	Not Found	High	14	Rattus norvegicus OX=10116
	Checked	Protein FDR Confidence: Mascot	Accession	Exp. q-value: Mascot	Species Map	# Peptides	MW [kDa]	calc. pI	# Protein Groups	Modifications	Species Names
	FALSE	High	A0A0G2JZM8	0.773	Rattus norvegicus OX=10116	2	164.6	8.03	1		Rattus norvegicus OX=10116
High	O88767	Protein/nucleic acid deglycase DJ-1 OS=Rattus norvegicus OX=10116 GN=Park7 PE=1 SV=1	0	96	304	19	6857	19	Rattus norvegicus OX=10116
Checked	Confidence	Annotated Sequence	Modifications	# Protein Groups	Master Protein Accessions	Positions in Master Proteins	Abundance Ratio: (Sample) / (Control)	Abundance Ratio Adj. P-Value: (Sample) / (Control)	Found in Sample: [S20] F20: Control, Control	Found in Sample: [S1] F1: Sample, eIOP	Found in Sample: [S2] F2: Sample, eIOP	Found in Sample: [S3] F3: Sample, eIOP	Found in Sample: [S4] F4: Sample, eIOP	Found in Sample: [S5] F5: Sample, eIOP	Found in Sample: [S6] F6: Sample, eIOP	Found in Sample: [S7] F7: Sample, eIOP	Found in Sample: [S8] F8: Sample, eIOP	Found in Sample: [S9] F9: Sample, eIOP	Found in Sample: [S10] F10: Sample, eIOP	Found in Sample: [S11] F11: Sample, eIOP	Found in Sample: [S12] F12: Sample, eIOP	Confidence (by Search Engine): Mascot	Ions Score (by Search Engine): Mascot	Species Names	Top Apex RT [min]
FALSE	High	[K].GYKATIQQTLDILFLQEGSEFLSSTDASTR.[D]	2xDeamidated [Q7; Q8]	1	B2RYB0	B2RYB0 [360-389]	0.52	0.81496	Not Found	Not Found	Not Found	Peak Found	Peak Found	Not Found	Not Found	Peak Found	Peak Found	Peak Found	Peak Found	Not Found	Not Found	High	17	Rattus norvegicus OX=10116	33.7
	Checked	Protein FDR Confidence: Mascot	Accession	Exp. q-value: Mascot	Species Map	# Peptides	MW [kDa]	calc. pI	# Protein Groups	Modifications	Species Names
	FALSE	High	B2RYB0	0.869	Rattus norvegicus OX=10116	2	58.4	8.19	1		Rattus norvegicus OX=10116
FALSE	High	[R].DVEPPGSPAGCAPAPLCVAPTVSEFIQPYLNSQYRETTVPK.[K]	2xCarbamidomethyl [C11; C17]; 1xDeamidated [Q33]	1	B2RYB0	B2RYB0 [185-225]			Not Found	Not Found	Not Found	Not Found	Not Found	Not Found	Not Found	Not Found	Not Found	Not Found	Not Found	Not Found	Not Found	High	15	Rattus norvegicus OX=10116
	Checked	Protein FDR Confidence: Mascot	Accession	Exp. q-value: Mascot	Species Map	# Peptides	MW [kDa]	calc. pI	# Protein Groups	Modifications	Species Names
	FALSE	High	B2RYB0	0.869	Rattus norvegicus OX=10116	2	58.4	8.19	1		Rattus norvegicus OX=10116
High	Q5XI34	Protein phosphatase 2 (Formerly 2A), regulatory subunit A (PR 65), alpha isoform, isoform CRA_a OS=Rattus norvegicus OX=10116 GN=Ppp2r1a PE=1 SV=1	0	43	113	19	1785	19	Rattus norvegicus OX=10116
Checked	Confidence	Annotated Sequence	Modifications	# Protein Groups	Master Protein Accessions	Positions in Master Proteins	Abundance Ratio: (Sample) / (Control)	Abundance Ratio Adj. P-Value: (Sample) / (Control)	Found in Sample: [S20] F20: Control, Control	Found in Sample: [S1] F1: Sample, eIOP	Found in Sample: [S2] F2: Sample, eIOP	Found in Sample: [S3] F3: Sample, eIOP	Found in Sample: [S4] F4: Sample, eIOP	Found in Sample: [S5] F5: Sample, eIOP	Found in Sample: [S6] F6: Sample, eIOP	Found in Sample: [S7] F7: Sample, eIOP	Found in Sample: [S8] F8: Sample, eIOP	Found in Sample: [S9] F9: Sample, eIOP	Found in Sample: [S10] F10: Sample, eIOP	Found in Sample: [S11] F11: Sample, eIOP	Found in Sample: [S12] F12: Sample, eIOP	Confidence (by Search Engine): Mascot	Ions Score (by Search Engine): Mascot	Species Names	Top Apex RT [min]
FALSE	High	[K].GSLGAASAQPSEPKETTR.[A]		1	D3ZMX5	D3ZMX5 [306-323]	1.567	0.693504	Not Found	Not Found	Not Found	High	Peak Found	Not Found	Not Found	Peak Found	Peak Found	Not Found	Not Found	Not Found	Not Found	High	33	Rattus norvegicus OX=10116	18.62
	Checked	Protein FDR Confidence: Mascot	Accession	Exp. q-value: Mascot	Species Map	# Peptides	MW [kDa]	calc. pI	# Protein Groups	Modifications	Species Names
	FALSE	High	D3ZMX5	0.507	Rattus norvegicus OX=10116	2	59	6.37	1		Rattus norvegicus OX=10116
FALSE	High	[R].GNVEIGLGPGGDLLGKR.[L]		1	D3ZMX5	D3ZMX5 [13-29]	0.653	0.94686	Peak Found	Peak Found	Peak Found	Peak Found	Peak Found	Peak Found	Peak Found	Peak Found	Peak Found	Peak Found	Peak Found	Peak Found	Peak Found	High	13	Rattus norvegicus OX=10116	22.19
	Checked	Protein FDR Confidence: Mascot	Accession	Exp. q-value: Mascot	Species Map	# Peptides	MW [kDa]	calc. pI	# Protein Groups	Modifications	Species Names
	FALSE	High	D3ZMX5	0.507	Rattus norvegicus OX=10116	2	59	6.37	1		Rattus norvegicus OX=10116
High	P06761	Endoplasmic reticulum chaperone BiP OS=Rattus norvegicus OX=10116 GN=Hspa5 PE=1 SV=1	0	34	167	17	6102	19	Rattus norvegicus OX=10116
Checked	Confidence	Annotated Sequence	Modifications	# Protein Groups	Master Protein Accessions	Positions in Master Proteins	Abundance Ratio: (Sample) / (Control)	Abundance Ratio Adj. P-Value: (Sample) / (Control)	Found in Sample: [S20] F20: Control, Control	Found in Sample: [S1] F1: Sample, eIOP	Found in Sample: [S2] F2: Sample, eIOP	Found in Sample: [S3] F3: Sample, eIOP	Found in Sample: [S4] F4: Sample, eIOP	Found in Sample: [S5] F5: Sample, eIOP	Found in Sample: [S6] F6: Sample, eIOP	Found in Sample: [S7] F7: Sample, eIOP	Found in Sample: [S8] F8: Sample, eIOP	Found in Sample: [S9] F9: Sample, eIOP	Found in Sample: [S10] F10: Sample, eIOP	Found in Sample: [S11] F11: Sample, eIOP	Found in Sample: [S12] F12: Sample, eIOP	Confidence (by Search Engine): Mascot	Ions Score (by Search Engine): Mascot	Species Names	Top Apex RT [min]
FALSE	High	[R].LAISTPDAPATQDGVESLLQK.[F]		1	Q4V8G6	Q4V8G6 [102-122]	1.058	0.963765	Not Found	Not Found	Not Found	Peak Found	Peak Found	Not Found	Not Found	High	High	Not Found	Not Found	Not Found	Not Found	High	38	Rattus norvegicus OX=10116	49.87
	Checked	Protein FDR Confidence: Mascot	Accession	Exp. q-value: Mascot	Species Map	# Peptides	MW [kDa]	calc. pI	# Protein Groups	Modifications	Species Names
	FALSE	High	Q4V8G6	0.337	Rattus norvegicus OX=10116	2	64.6	6.54	1		Rattus norvegicus OX=10116
FALSE	High	[K].HAASDVDLEIESLLNQQSTKEQQSK.[K]	3xDeamidated [Q17; Q22; Q23]	1	Q4V8G6	Q4V8G6 [216-240]	1.099	0.929562	Not Found	Not Found	Not Found	Peak Found	Not Found	Not Found	Not Found	Not Found	High	Not Found	Not Found	Not Found	Not Found	High	19	Rattus norvegicus OX=10116	61.12
	Checked	Protein FDR Confidence: Mascot	Accession	Exp. q-value: Mascot	Species Map	# Peptides	MW [kDa]	calc. pI	# Protein Groups	Modifications	Species Names
	FALSE	High	Q4V8G6	0.337	Rattus norvegicus OX=10116	2	64.6	6.54	1		Rattus norvegicus OX=10116
High	G3V6Y6	Alpha-1,4 glucan phosphorylase OS=Rattus norvegicus OX=10116 GN=Pygb PE=1 SV=2	0	30	41	14	655	19	Rattus norvegicus OX=10116
Checked	Confidence	Annotated Sequence	Modifications	# Protein Groups	Master Protein Accessions	Positions in Master Proteins	Abundance Ratio: (Sample) / (Control)	Abundance Ratio Adj. P-Value: (Sample) / (Control)	Found in Sample: [S20] F20: Control, Control	Found in Sample: [S1] F1: Sample, eIOP	Found in Sample: [S2] F2: Sample, eIOP	Found in Sample: [S3] F3: Sample, eIOP	Found in Sample: [S4] F4: Sample, eIOP	Found in Sample: [S5] F5: Sample, eIOP	Found in Sample: [S6] F6: Sample, eIOP	Found in Sample: [S7] F7: Sample, eIOP	Found in Sample: [S8] F8: Sample, eIOP	Found in Sample: [S9] F9: Sample, eIOP	Found in Sample: [S10] F10: Sample, eIOP	Found in Sample: [S11] F11: Sample, eIOP	Found in Sample: [S12] F12: Sample, eIOP	Confidence (by Search Engine): Mascot	Ions Score (by Search Engine): Mascot	Species Names	Top Apex RT [min]
FALSE	High	[R].TEQVSYGGPTSPVVEMGVSDTRAIR.[S]	1xOxidation [M16]	1	A0A096MK54	A0A096MK54 [1135-1159]	2.667	0.364079	Not Found	Not Found	Not Found	Peak Found	High	Not Found	Not Found	Not Found	Not Found	Peak Found	Not Found	Not Found	Not Found	High	17	Rattus norvegicus OX=10116	48.98
	Checked	Protein FDR Confidence: Mascot	Accession	Exp. q-value: Mascot	Species Map	# Peptides	MW [kDa]	calc. pI	# Protein Groups	Modifications	Species Names
	FALSE	High	A0A096MK54	0.865	Rattus norvegicus OX=10116	3	140.7	5.12	1		Rattus norvegicus OX=10116
FALSE	High	[R].LQTSSEKAELQELNAR.[L]	1xDeamidated [Q11]	1	A0A096MK54	A0A096MK54 [6-21]	1.793	0.724262	Peak Found	Peak Found	Peak Found	Peak Found	Peak Found	Peak Found	Peak Found	Peak Found	Peak Found	Peak Found	Peak Found	Peak Found	Peak Found	High	16	Rattus norvegicus OX=10116	37.92
	Checked	Protein FDR Confidence: Mascot	Accession	Exp. q-value: Mascot	Species Map	# Peptides	MW [kDa]	calc. pI	# Protein Groups	Modifications	Species Names
	FALSE	High	A0A096MK54	0.865	Rattus norvegicus OX=10116	3	140.7	5.12	1		Rattus norvegicus OX=10116
FALSE	High	[K].RSSPVPR.[S]		1	A0A096MK54	A0A096MK54 [1040-1046]	100	8.63e-17	Not Found	Not Found	Not Found	Peak Found	Peak Found	Not Found	Not Found	High	Peak Found	Peak Found	Peak Found	Not Found	Not Found	High	14	Rattus norvegicus OX=10116	10.52
	Checked	Protein FDR Confidence: Mascot	Accession	Exp. q-value: Mascot	Species Map	# Peptides	MW [kDa]	calc. pI	# Protein Groups	Modifications	Species Names
	FALSE	High	A0A096MK54	0.865	Rattus norvegicus OX=10116	3	140.7	5.12	1		Rattus norvegicus OX=10116
High	A0A0G2JSW3	Globin a4 OS=Rattus norvegicus OX=10116 GN=Hbb PE=1 SV=1	0	97	658	8	24055	19	Rattus norvegicus OX=10116
Checked	Confidence	Annotated Sequence	Modifications	# Protein Groups	Master Protein Accessions	Positions in Master Proteins	Abundance Ratio: (Sample) / (Control)	Abundance Ratio Adj. P-Value: (Sample) / (Control)	Found in Sample: [S20] F20: Control, Control	Found in Sample: [S1] F1: Sample, eIOP	Found in Sample: [S2] F2: Sample, eIOP	Found in Sample: [S3] F3: Sample, eIOP	Found in Sample: [S4] F4: Sample, eIOP	Found in Sample: [S5] F5: Sample, eIOP	Found in Sample: [S6] F6: Sample, eIOP	Found in Sample: [S7] F7: Sample, eIOP	Found in Sample: [S8] F8: Sample, eIOP	Found in Sample: [S9] F9: Sample, eIOP	Found in Sample: [S10] F10: Sample, eIOP	Found in Sample: [S11] F11: Sample, eIOP	Found in Sample: [S12] F12: Sample, eIOP	Confidence (by Search Engine): Mascot	Ions Score (by Search Engine): Mascot	Species Names	Top Apex RT [min]
FALSE	High	[K].KTEAATTAGNPEPNAVTK.[A]		1	A0A0G2JW88	A0A0G2JW88 [2009-2026]	2.144	0.326798	Not Found	Not Found	Not Found	High	High	Not Found	Not Found	High	High	Not Found	Not Found	Not Found	Not Found	High	64	Rattus norvegicus OX=10116	16.48
	Checked	Protein FDR Confidence: Mascot	Accession	Exp. q-value: Mascot	Species Map	# Peptides	MW [kDa]	calc. pI	# Protein Groups	Modifications	Species Names
	FALSE	High	A0A0G2JW88	0	Rattus norvegicus OX=10116	10	233.3	5.62	1		Rattus norvegicus OX=10116
FALSE	High	[R].LATTVSAPDLK.[S]		1	A0A0G2JW88	A0A0G2JW88 [1973-1983]	0.919	0.999719	Not Found	Peak Found	Peak Found	High	High	Peak Found	Peak Found	High	Peak Found	High	Peak Found	Peak Found	Peak Found	High	62	Rattus norvegicus OX=10116	29.37
	Checked	Protein FDR Confidence: Mascot	Accession	Exp. q-value: Mascot	Species Map	# Peptides	MW [kDa]	calc. pI	# Protein Groups	Modifications	Species Names
	FALSE	High	A0A0G2JW88	0	Rattus norvegicus OX=10116	10	233.3	5.62	1		Rattus norvegicus OX=10116
FALSE	High	[K].VGSLDNVGHLPAGGTVK.[T]		1	A0A0G2JW88	A0A0G2JW88 [2121-2137]	0.84	0.982192	Peak Found	Peak Found	Peak Found	High	High	Peak Found	Peak Found	High	High	Peak Found	Peak Found	High	High	High	38	Rattus norvegicus OX=10116	29.48
	Checked	Protein FDR Confidence: Mascot	Accession	Exp. q-value: Mascot	Species Map	# Peptides	MW [kDa]	calc. pI	# Protein Groups	Modifications	Species Names
	FALSE	High	A0A0G2JW88	0	Rattus norvegicus OX=10116	10	233.3	5.62	1		Rattus norvegicus OX=10116
FALSE	High	[K].ATSPSTLVSTGSSSR.[S]		1	A0A0G2JW88	A0A0G2JW88 [1860-1874]	1.062	0.970424	Peak Found	Not Found	Peak Found	High	High	Not Found	Peak Found	Peak Found	Peak Found	Peak Found	Peak Found	Not Found	Peak Found	High	38	Rattus norvegicus OX=10116	22.97
	Checked	Protein FDR Confidence: Mascot	Accession	Exp. q-value: Mascot	Species Map	# Peptides	MW [kDa]	calc. pI	# Protein Groups	Modifications	Species Names
	FALSE	High	A0A0G2JW88	0	Rattus norvegicus OX=10116	10	233.3	5.62	1		Rattus norvegicus OX=10116
FALSE	High	[K].VGSLDNVGHLPAGGTVK.[T]	1xDeamidated [N6]	1	A0A0G2JW88	A0A0G2JW88 [2121-2137]	1.549	0.714394	Peak Found	Not Found	High	Not Found	Not Found	High	High	Not Found	Not Found	Peak Found	Not Found	Not Found	Not Found	High	36	Rattus norvegicus OX=10116	29.5
	Checked	Protein FDR Confidence: Mascot	Accession	Exp. q-value: Mascot	Species Map	# Peptides	MW [kDa]	calc. pI	# Protein Groups	Modifications	Species Names
	FALSE	High	A0A0G2JW88	0	Rattus norvegicus OX=10116	10	233.3	5.62	1		Rattus norvegicus OX=10116
FALSE	High	[R].SPSTTLPK.[R]		1	A0A0G2JW88	A0A0G2JW88 [1875-1882]	3.192	0.161551	Peak Found	Peak Found	Not Found	Peak Found	Peak Found	Not Found	Not Found	Peak Found	Peak Found	Peak Found	Peak Found	Not Found	Not Found	High	26	Rattus norvegicus OX=10116	14.83
	Checked	Protein FDR Confidence: Mascot	Accession	Exp. q-value: Mascot	Species Map	# Peptides	MW [kDa]	calc. pI	# Protein Groups	Modifications	Species Names
	FALSE	High	A0A0G2JW88	0	Rattus norvegicus OX=10116	10	233.3	5.62	1		Rattus norvegicus OX=10116
FALSE	High	[K].NADLHSGTELTLDNSMTPPSDPALPLETKVATVQIK.[D]	1xOxidation [M16]	1	A0A0G2JW88	A0A0G2JW88 [530-565]			Not Found	Not Found	Not Found	Not Found	Not Found	Not Found	Not Found	Not Found	Not Found	Not Found	Not Found	Not Found	Not Found	High	25	Rattus norvegicus OX=10116
	Checked	Protein FDR Confidence: Mascot	Accession	Exp. q-value: Mascot	Species Map	# Peptides	MW [kDa]	calc. pI	# Protein Groups	Modifications	Species Names
	FALSE	High	A0A0G2JW88	0	Rattus norvegicus OX=10116	10	233.3	5.62	1		Rattus norvegicus OX=10116
FALSE	High	[R].SSVALSVDKKPTSTKPSSSAPR.[V]		1	A0A0G2JW88	A0A0G2JW88 [1948-1969]	1.252	0.917455	Peak Found	Not Found	Peak Found	High	Peak Found	Peak Found	Peak Found	High	Peak Found	Peak Found	Peak Found	Not Found	Not Found	High	24	Rattus norvegicus OX=10116	17.11
	Checked	Protein FDR Confidence: Mascot	Accession	Exp. q-value: Mascot	Species Map	# Peptides	MW [kDa]	calc. pI	# Protein Groups	Modifications	Species Names
	FALSE	High	A0A0G2JW88	0	Rattus norvegicus OX=10116	10	233.3	5.62	1		Rattus norvegicus OX=10116
FALSE	High	[K].VTEFNNVTPLSEEEVASIKDVSPSPETETAK.[N]		1	A0A0G2JW88	A0A0G2JW88 [499-529]	0.71	0.963858	Not Found	Not Found	Not Found	Peak Found	Peak Found	Not Found	Not Found	Peak Found	High	Not Found	Not Found	Not Found	Not Found	High	20	Rattus norvegicus OX=10116	47.47
	Checked	Protein FDR Confidence: Mascot	Accession	Exp. q-value: Mascot	Species Map	# Peptides	MW [kDa]	calc. pI	# Protein Groups	Modifications	Species Names
	FALSE	High	A0A0G2JW88	0	Rattus norvegicus OX=10116	10	233.3	5.62	1		Rattus norvegicus OX=10116
FALSE	High	[K].AASSISSAPKPPAGK.[V]		1	A0A0G2JW88	A0A0G2JW88 [2027-2041]	0.681	0.920322	Not Found	Not Found	Not Found	Peak Found	Peak Found	Not Found	Not Found	Peak Found	Peak Found	Not Found	Not Found	Not Found	Not Found	High	18	Rattus norvegicus OX=10116	16.61
	Checked	Protein FDR Confidence: Mascot	Accession	Exp. q-value: Mascot	Species Map	# Peptides	MW [kDa]	calc. pI	# Protein Groups	Modifications	Species Names
	FALSE	High	A0A0G2JW88	0	Rattus norvegicus OX=10116	10	233.3	5.62	1		Rattus norvegicus OX=10116
FALSE	High	[K].AQAKVGSLDNVGHLPAGGTVK.[T]	2xDeamidated [Q2; N10]	1	A0A0G2JW88	A0A0G2JW88 [2117-2137]	0.748	0.97081	Not Found	Not Found	Not Found	Peak Found	Peak Found	Not Found	Not Found	Peak Found	Peak Found	High	Peak Found	Not Found	Not Found	High	17	Rattus norvegicus OX=10116	41.65
	Checked	Protein FDR Confidence: Mascot	Accession	Exp. q-value: Mascot	Species Map	# Peptides	MW [kDa]	calc. pI	# Protein Groups	Modifications	Species Names
	FALSE	High	A0A0G2JW88	0	Rattus norvegicus OX=10116	10	233.3	5.62	1		Rattus norvegicus OX=10116
High	P62697	Beta-crystallin B2 OS=Rattus norvegicus OX=10116 GN=Crybb2 PE=1 SV=2	0	88	183	18	4835	18	Rattus norvegicus OX=10116
Checked	Confidence	Annotated Sequence	Modifications	# Protein Groups	Master Protein Accessions	Positions in Master Proteins	Abundance Ratio: (Sample) / (Control)	Abundance Ratio Adj. P-Value: (Sample) / (Control)	Found in Sample: [S20] F20: Control, Control	Found in Sample: [S1] F1: Sample, eIOP	Found in Sample: [S2] F2: Sample, eIOP	Found in Sample: [S3] F3: Sample, eIOP	Found in Sample: [S4] F4: Sample, eIOP	Found in Sample: [S5] F5: Sample, eIOP	Found in Sample: [S6] F6: Sample, eIOP	Found in Sample: [S7] F7: Sample, eIOP	Found in Sample: [S8] F8: Sample, eIOP	Found in Sample: [S9] F9: Sample, eIOP	Found in Sample: [S10] F10: Sample, eIOP	Found in Sample: [S11] F11: Sample, eIOP	Found in Sample: [S12] F12: Sample, eIOP	Confidence (by Search Engine): Mascot	Ions Score (by Search Engine): Mascot	Species Names	Top Apex RT [min]
FALSE	High	[K].VFEAVQTR.[V]	1xDeamidated [Q6]	1	Q4QR86	Q4QR86 [107-114]	0.355	0.533763	Peak Found	Not Found	Peak Found	Peak Found	Peak Found	Not Found	Not Found	Peak Found	Peak Found	Not Found	Peak Found	Peak Found	Peak Found	High	24	Rattus norvegicus OX=10116	19.26
	Checked	Protein FDR Confidence: Mascot	Accession	Exp. q-value: Mascot	Species Map	# Peptides	MW [kDa]	calc. pI	# Protein Groups	Modifications	Species Names
	FALSE	High	Q4QR86	0.588	Rattus norvegicus OX=10116	3	58.2	7.81	1		Rattus norvegicus OX=10116
FALSE	High	[K].AIVNNKNLSK.[G]		1	Q4QR86	Q4QR86 [391-400]	1.347	0.837713	Not Found	Peak Found	Peak Found	Peak Found	Peak Found	Peak Found	Peak Found	Peak Found	Peak Found	Peak Found	Not Found	Not Found	Peak Found	High	18	Rattus norvegicus OX=10116	59.67
	Checked	Protein FDR Confidence: Mascot	Accession	Exp. q-value: Mascot	Species Map	# Peptides	MW [kDa]	calc. pI	# Protein Groups	Modifications	Species Names
	FALSE	High	Q4QR86	0.588	Rattus norvegicus OX=10116	3	58.2	7.81	1		Rattus norvegicus OX=10116
FALSE	High	[K].TDLLVLFLMDHQKDVFK.[I]	1xOxidation [M9]	1	Q4QR86	Q4QR86 [403-419]			Not Found	Not Found	Not Found	Not Found	Not Found	Not Found	Not Found	Not Found	Not Found	High	Not Found	Not Found	Not Found	High	16	Rattus norvegicus OX=10116
	Checked	Protein FDR Confidence: Mascot	Accession	Exp. q-value: Mascot	Species Map	# Peptides	MW [kDa]	calc. pI	# Protein Groups	Modifications	Species Names
	FALSE	High	Q4QR86	0.588	Rattus norvegicus OX=10116	3	58.2	7.81	1		Rattus norvegicus OX=10116
High	A0A0U1RRX4	Microtubule-associated protein OS=Rattus norvegicus OX=10116 GN=Map2 PE=1 SV=1	0	12	83	18	1512	18	Rattus norvegicus OX=10116
Checked	Confidence	Annotated Sequence	Modifications	# Protein Groups	Master Protein Accessions	Positions in Master Proteins	Abundance Ratio: (Sample) / (Control)	Abundance Ratio Adj. P-Value: (Sample) / (Control)	Found in Sample: [S20] F20: Control, Control	Found in Sample: [S1] F1: Sample, eIOP	Found in Sample: [S2] F2: Sample, eIOP	Found in Sample: [S3] F3: Sample, eIOP	Found in Sample: [S4] F4: Sample, eIOP	Found in Sample: [S5] F5: Sample, eIOP	Found in Sample: [S6] F6: Sample, eIOP	Found in Sample: [S7] F7: Sample, eIOP	Found in Sample: [S8] F8: Sample, eIOP	Found in Sample: [S9] F9: Sample, eIOP	Found in Sample: [S10] F10: Sample, eIOP	Found in Sample: [S11] F11: Sample, eIOP	Found in Sample: [S12] F12: Sample, eIOP	Confidence (by Search Engine): Mascot	Ions Score (by Search Engine): Mascot	Species Names	Top Apex RT [min]
FALSE	High	[R].SIQADGLVWGSSK.[L]		1	B5DEN5	B5DEN5 [164-176]	1.334	0.874076	Peak Found	Peak Found	Peak Found	Peak Found	Peak Found	High	Peak Found	High	High	Peak Found	Peak Found	Peak Found	Peak Found	High	79	Rattus norvegicus OX=10116	38.4
	Checked	Protein FDR Confidence: Mascot	Accession	Exp. q-value: Mascot	Species Map	# Peptides	MW [kDa]	calc. pI	# Protein Groups	Modifications	Species Names
	FALSE	High	B5DEN5	0.015	Rattus norvegicus OX=10116	4	24.7	4.72	1		Rattus norvegicus OX=10116
FALSE	High	[R].SIQADGLVWGSSK.[L]	1xDeamidated [Q3]	1	B5DEN5	B5DEN5 [164-176]	1.374	0.86965	Not Found	Not Found	Not Found	Not Found	Not Found	Not Found	Not Found	Not Found	Not Found	Not Found	High	Not Found	Not Found	High	41	Rattus norvegicus OX=10116	38.15
	Checked	Protein FDR Confidence: Mascot	Accession	Exp. q-value: Mascot	Species Map	# Peptides	MW [kDa]	calc. pI	# Protein Groups	Modifications	Species Names
	FALSE	High	B5DEN5	0.015	Rattus norvegicus OX=10116	4	24.7	4.72	1		Rattus norvegicus OX=10116
FALSE	High	[M].GFGDLKTPAGLQVLNDYLADK.[S]		1	B5DEN5	B5DEN5 [2-22]	1.431	0.826838	Not Found	Not Found	Not Found	Peak Found	High	Not Found	Not Found	Not Found	Not Found	Not Found	Not Found	Not Found	Not Found	High	33	Rattus norvegicus OX=10116	58.08
	Checked	Protein FDR Confidence: Mascot	Accession	Exp. q-value: Mascot	Species Map	# Peptides	MW [kDa]	calc. pI	# Protein Groups	Modifications	Species Names
	FALSE	High	B5DEN5	0.015	Rattus norvegicus OX=10116	4	24.7	4.72	1		Rattus norvegicus OX=10116
FALSE	High	[K].SSILLDVKPWDDETDMTKLEECVR.[S]	1xCarbamidomethyl [C22]	1	B5DEN5	B5DEN5 [140-163]	0.276	0.234615	Not Found	Not Found	Not Found	High	High	Not Found	Not Found	Peak Found	Not Found	Peak Found	Not Found	Not Found	Not Found	High	30	Rattus norvegicus OX=10116	54.14
	Checked	Protein FDR Confidence: Mascot	Accession	Exp. q-value: Mascot	Species Map	# Peptides	MW [kDa]	calc. pI	# Protein Groups	Modifications	Species Names
	FALSE	High	B5DEN5	0.015	Rattus norvegicus OX=10116	4	24.7	4.72	1		Rattus norvegicus OX=10116
FALSE	High	[M].GFGDLKTPAGLQVLNDYLADK.[S]	1xDeamidated [Q12]	1	B5DEN5	B5DEN5 [2-22]	0.921	0.999746	Not Found	Not Found	Not Found	High	Not Found	Not Found	Not Found	Not Found	Not Found	Not Found	Not Found	Not Found	Not Found	High	21	Rattus norvegicus OX=10116	58.22
	Checked	Protein FDR Confidence: Mascot	Accession	Exp. q-value: Mascot	Species Map	# Peptides	MW [kDa]	calc. pI	# Protein Groups	Modifications	Species Names
	FALSE	High	B5DEN5	0.015	Rattus norvegicus OX=10116	4	24.7	4.72	1		Rattus norvegicus OX=10116
FALSE	High	[K].LVPVGYGIKK.[L]		1	B5DEN5	B5DEN5 [177-186]	1.394	0.786701	Not Found	Peak Found	Peak Found	Peak Found	Peak Found	Peak Found	Peak Found	Peak Found	High	Peak Found	Peak Found	Not Found	Peak Found	High	16	Rattus norvegicus OX=10116	23.47
	Checked	Protein FDR Confidence: Mascot	Accession	Exp. q-value: Mascot	Species Map	# Peptides	MW [kDa]	calc. pI	# Protein Groups	Modifications	Species Names
	FALSE	High	B5DEN5	0.015	Rattus norvegicus OX=10116	4	24.7	4.72	1		Rattus norvegicus OX=10116
High	P61983	14-3-3 protein gamma OS=Rattus norvegicus OX=10116 GN=Ywhag PE=1 SV=2	0	72	231	11	5847	18	Rattus norvegicus OX=10116
Checked	Confidence	Annotated Sequence	Modifications	# Protein Groups	Master Protein Accessions	Positions in Master Proteins	Abundance Ratio: (Sample) / (Control)	Abundance Ratio Adj. P-Value: (Sample) / (Control)	Found in Sample: [S20] F20: Control, Control	Found in Sample: [S1] F1: Sample, eIOP	Found in Sample: [S2] F2: Sample, eIOP	Found in Sample: [S3] F3: Sample, eIOP	Found in Sample: [S4] F4: Sample, eIOP	Found in Sample: [S5] F5: Sample, eIOP	Found in Sample: [S6] F6: Sample, eIOP	Found in Sample: [S7] F7: Sample, eIOP	Found in Sample: [S8] F8: Sample, eIOP	Found in Sample: [S9] F9: Sample, eIOP	Found in Sample: [S10] F10: Sample, eIOP	Found in Sample: [S11] F11: Sample, eIOP	Found in Sample: [S12] F12: Sample, eIOP	Confidence (by Search Engine): Mascot	Ions Score (by Search Engine): Mascot	Species Names	Top Apex RT [min]
FALSE	High	[R].LGLGDSNNQSTLK.[K]	2xDeamidated [N7; Q9]	1	A0A0G2JTT6	A0A0G2JTT6 [435-447]	1.456	0.885335	Peak Found	Peak Found	Peak Found	Not Found	Peak Found	Peak Found	Peak Found	Peak Found	Peak Found	Peak Found	Peak Found	Not Found	Not Found	High	29	Rattus norvegicus OX=10116	34.17
	Checked	Protein FDR Confidence: Mascot	Accession	Exp. q-value: Mascot	Species Map	# Peptides	MW [kDa]	calc. pI	# Protein Groups	Modifications	Species Names
	FALSE	High	A0A0G2JTT6	0.631	Rattus norvegicus OX=10116	5	531.2	6.04	1		Rattus norvegicus OX=10116
FALSE	High	[R].SRGGHSK.[A]		1	A0A0G2JTT6	A0A0G2JTT6 [3240-3246]	0.806	0.986205	Peak Found	Peak Found	High	Peak Found	Peak Found	Peak Found	Peak Found	Peak Found	Peak Found	Peak Found	Peak Found	Not Found	Peak Found	High	14	Rattus norvegicus OX=10116	23.02
	Checked	Protein FDR Confidence: Mascot	Accession	Exp. q-value: Mascot	Species Map	# Peptides	MW [kDa]	calc. pI	# Protein Groups	Modifications	Species Names
	FALSE	High	A0A0G2JTT6	0.631	Rattus norvegicus OX=10116	5	531.2	6.04	1		Rattus norvegicus OX=10116
FALSE	High	[R].LIGLPEGRAR.[N]		1	A0A0G2JTT6	A0A0G2JTT6 [4259-4268]			Not Found	Not Found	Not Found	Not Found	Not Found	Not Found	Not Found	Not Found	Not Found	Not Found	Not Found	Not Found	Not Found	High	14	Rattus norvegicus OX=10116
	Checked	Protein FDR Confidence: Mascot	Accession	Exp. q-value: Mascot	Species Map	# Peptides	MW [kDa]	calc. pI	# Protein Groups	Modifications	Species Names
	FALSE	High	A0A0G2JTT6	0.631	Rattus norvegicus OX=10116	5	531.2	6.04	1		Rattus norvegicus OX=10116
FALSE	High	[R].VYKPKVIEALQGMFIR.[K]	1xDeamidated [Q11]	1	A0A0G2JTT6	A0A0G2JTT6 [602-617]	0.614	0.884818	Peak Found	Peak Found	Peak Found	Peak Found	Peak Found	Peak Found	Peak Found	Peak Found	Peak Found	Peak Found	Peak Found	Peak Found	Peak Found	High	14	Rattus norvegicus OX=10116	36.78
	Checked	Protein FDR Confidence: Mascot	Accession	Exp. q-value: Mascot	Species Map	# Peptides	MW [kDa]	calc. pI	# Protein Groups	Modifications	Species Names
	FALSE	High	A0A0G2JTT6	0.631	Rattus norvegicus OX=10116	5	531.2	6.04	1		Rattus norvegicus OX=10116
FALSE	High	[R].KFLPSFLR.[G]		1	A0A0G2JTT6	A0A0G2JTT6 [3302-3309]			Not Found	Not Found	Not Found	Not Found	Not Found	Not Found	Not Found	Not Found	Not Found	Not Found	Not Found	High	Not Found	High	13	Rattus norvegicus OX=10116
	Checked	Protein FDR Confidence: Mascot	Accession	Exp. q-value: Mascot	Species Map	# Peptides	MW [kDa]	calc. pI	# Protein Groups	Modifications	Species Names
	FALSE	High	A0A0G2JTT6	0.631	Rattus norvegicus OX=10116	5	531.2	6.04	1		Rattus norvegicus OX=10116
High	P62260	14-3-3 protein epsilon OS=Rattus norvegicus OX=10116 GN=Ywhae PE=1 SV=1	0	72	244	16	5147	18	Rattus norvegicus OX=10116
Checked	Confidence	Annotated Sequence	Modifications	# Protein Groups	Master Protein Accessions	Positions in Master Proteins	Abundance Ratio: (Sample) / (Control)	Abundance Ratio Adj. P-Value: (Sample) / (Control)	Found in Sample: [S20] F20: Control, Control	Found in Sample: [S1] F1: Sample, eIOP	Found in Sample: [S2] F2: Sample, eIOP	Found in Sample: [S3] F3: Sample, eIOP	Found in Sample: [S4] F4: Sample, eIOP	Found in Sample: [S5] F5: Sample, eIOP	Found in Sample: [S6] F6: Sample, eIOP	Found in Sample: [S7] F7: Sample, eIOP	Found in Sample: [S8] F8: Sample, eIOP	Found in Sample: [S9] F9: Sample, eIOP	Found in Sample: [S10] F10: Sample, eIOP	Found in Sample: [S11] F11: Sample, eIOP	Found in Sample: [S12] F12: Sample, eIOP	Confidence (by Search Engine): Mascot	Ions Score (by Search Engine): Mascot	Species Names	Top Apex RT [min]
FALSE	High	[K].LSNLMNLGR.[K]	2xDeamidated [N3; N6]; 1xOxidation [M5]	1	M0R484	M0R484 [334-342]	1.242	0.884971	Peak Found	Peak Found	Peak Found	Peak Found	Peak Found	Not Found	Not Found	Peak Found	High	Peak Found	Peak Found	Peak Found	Peak Found	High	20	Rattus norvegicus OX=10116	19.04
	Checked	Protein FDR Confidence: Mascot	Accession	Exp. q-value: Mascot	Species Map	# Peptides	MW [kDa]	calc. pI	# Protein Groups	Modifications	Species Names
	FALSE	High	M0R484	0.697	Rattus norvegicus OX=10116	3	92.9	5.41	1		Rattus norvegicus OX=10116
FALSE	High	[K].AATPTSTPDSTPVNSASVLKNRPLSVMVTGK.[G]	2xDeamidated [N14; N21]; 1xOxidation [M27]	1	M0R484	M0R484 [786-816]	0.233	0.232131	Not Found	Not Found	Not Found	Not Found	High	Not Found	Not Found	Peak Found	Not Found	Peak Found	Not Found	Peak Found	Not Found	High	18	Rattus norvegicus OX=10116	60.58
	Checked	Protein FDR Confidence: Mascot	Accession	Exp. q-value: Mascot	Species Map	# Peptides	MW [kDa]	calc. pI	# Protein Groups	Modifications	Species Names
	FALSE	High	M0R484	0.697	Rattus norvegicus OX=10116	3	92.9	5.41	1		Rattus norvegicus OX=10116
FALSE	High	[R].VTSAEIK.[L]		1	M0R484	M0R484 [661-667]	0.969	0.986205	Peak Found	Peak Found	Peak Found	Peak Found	Peak Found	Peak Found	Peak Found	Peak Found	High	Peak Found	Peak Found	Peak Found	Peak Found	High	17	Rattus norvegicus OX=10116	23.13
	Checked	Protein FDR Confidence: Mascot	Accession	Exp. q-value: Mascot	Species Map	# Peptides	MW [kDa]	calc. pI	# Protein Groups	Modifications	Species Names
	FALSE	High	M0R484	0.697	Rattus norvegicus OX=10116	3	92.9	5.41	1		Rattus norvegicus OX=10116
High	P30835	ATP-dependent 6-phosphofructokinase, liver type OS=Rattus norvegicus OX=10116 GN=Pfkl PE=1 SV=3	0	33	108	15	3159	18	Rattus norvegicus OX=10116
Checked	Confidence	Annotated Sequence	Modifications	# Protein Groups	Master Protein Accessions	Positions in Master Proteins	Abundance Ratio: (Sample) / (Control)	Abundance Ratio Adj. P-Value: (Sample) / (Control)	Found in Sample: [S20] F20: Control, Control	Found in Sample: [S1] F1: Sample, eIOP	Found in Sample: [S2] F2: Sample, eIOP	Found in Sample: [S3] F3: Sample, eIOP	Found in Sample: [S4] F4: Sample, eIOP	Found in Sample: [S5] F5: Sample, eIOP	Found in Sample: [S6] F6: Sample, eIOP	Found in Sample: [S7] F7: Sample, eIOP	Found in Sample: [S8] F8: Sample, eIOP	Found in Sample: [S9] F9: Sample, eIOP	Found in Sample: [S10] F10: Sample, eIOP	Found in Sample: [S11] F11: Sample, eIOP	Found in Sample: [S12] F12: Sample, eIOP	Confidence (by Search Engine): Mascot	Ions Score (by Search Engine): Mascot	Species Names	Top Apex RT [min]
FALSE	High	[K].GSIDRMFDK.[N]	1xOxidation [M6]	1	B5DFK6	B5DFK6 [8-16]			Not Found	Not Found	High	Not Found	Not Found	Not Found	Not Found	Not Found	Not Found	Not Found	Not Found	Not Found	Not Found	High	18	Rattus norvegicus OX=10116
	Checked	Protein FDR Confidence: Mascot	Accession	Exp. q-value: Mascot	Species Map	# Peptides	MW [kDa]	calc. pI	# Protein Groups	Modifications	Species Names
	FALSE	High	B5DFK6	0.829	Rattus norvegicus OX=10116	2	135.6	7.15	1		Rattus norvegicus OX=10116
FALSE	High	[K].VTTLPGHIQAVYVQNVVK.[L]		1	B5DFK6	B5DFK6 [511-528]	0.01	8.63e-17	Not Found	Not Found	Not Found	Not Found	Not Found	Not Found	Not Found	Not Found	Not Found	Not Found	Not Found	Not Found	Not Found	High	16	Rattus norvegicus OX=10116	20.8
	Checked	Protein FDR Confidence: Mascot	Accession	Exp. q-value: Mascot	Species Map	# Peptides	MW [kDa]	calc. pI	# Protein Groups	Modifications	Species Names
	FALSE	High	B5DFK6	0.829	Rattus norvegicus OX=10116	2	135.6	7.15	1		Rattus norvegicus OX=10116
High	P11517	Hemoglobin subunit beta-2 OS=Rattus norvegicus OX=10116 PE=1 SV=2	0	97	397	6	12701	18	Rattus norvegicus OX=10116
Checked	Confidence	Annotated Sequence	Modifications	# Protein Groups	Master Protein Accessions	Positions in Master Proteins	Abundance Ratio: (Sample) / (Control)	Abundance Ratio Adj. P-Value: (Sample) / (Control)	Found in Sample: [S20] F20: Control, Control	Found in Sample: [S1] F1: Sample, eIOP	Found in Sample: [S2] F2: Sample, eIOP	Found in Sample: [S3] F3: Sample, eIOP	Found in Sample: [S4] F4: Sample, eIOP	Found in Sample: [S5] F5: Sample, eIOP	Found in Sample: [S6] F6: Sample, eIOP	Found in Sample: [S7] F7: Sample, eIOP	Found in Sample: [S8] F8: Sample, eIOP	Found in Sample: [S9] F9: Sample, eIOP	Found in Sample: [S10] F10: Sample, eIOP	Found in Sample: [S11] F11: Sample, eIOP	Found in Sample: [S12] F12: Sample, eIOP	Confidence (by Search Engine): Mascot	Ions Score (by Search Engine): Mascot	Species Names	Top Apex RT [min]
FALSE	High	[R].DGPSRGSSACPSLLR.[A]	1xCarbamidomethyl [C10]	1	D4A929	D4A929 [202-216]	100	8.63e-17	Not Found	Not Found	Not Found	High	Not Found	Not Found	Not Found	Not Found	Not Found	Not Found	Not Found	Not Found	Not Found	High	19	Rattus norvegicus OX=10116	24.18
	Checked	Protein FDR Confidence: Mascot	Accession	Exp. q-value: Mascot	Species Map	# Peptides	MW [kDa]	calc. pI	# Protein Groups	Modifications	Species Names
	FALSE	High	D4A929	0.847	Rattus norvegicus OX=10116	2	212.1	5.81	1		Rattus norvegicus OX=10116
FALSE	High	[K].NVCLHLVDAHTHLTSYGVVQLFDQPHPQR.[L]	1xCarbamidomethyl [C3]; 1xDeamidated [Q24]	1	D4A929	D4A929 [559-587]	0.347	0.314462	Peak Found	Not Found	Not Found	Not Found	Peak Found	Not Found	Not Found	Not Found	Not Found	Not Found	Not Found	Not Found	Peak Found	High	14	Rattus norvegicus OX=10116	30.85
	Checked	Protein FDR Confidence: Mascot	Accession	Exp. q-value: Mascot	Species Map	# Peptides	MW [kDa]	calc. pI	# Protein Groups	Modifications	Species Names
	FALSE	High	D4A929	0.847	Rattus norvegicus OX=10116	2	212.1	5.81	1		Rattus norvegicus OX=10116
High	D3Z956	Retinaldehyde binding protein 1 (Predicted), isoform CRA_a OS=Rattus norvegicus OX=10116 GN=Rlbp1 PE=4 SV=1	0	56	359	18	10810	18	Rattus norvegicus OX=10116
Checked	Confidence	Annotated Sequence	Modifications	# Protein Groups	Master Protein Accessions	Positions in Master Proteins	Abundance Ratio: (Sample) / (Control)	Abundance Ratio Adj. P-Value: (Sample) / (Control)	Found in Sample: [S20] F20: Control, Control	Found in Sample: [S1] F1: Sample, eIOP	Found in Sample: [S2] F2: Sample, eIOP	Found in Sample: [S3] F3: Sample, eIOP	Found in Sample: [S4] F4: Sample, eIOP	Found in Sample: [S5] F5: Sample, eIOP	Found in Sample: [S6] F6: Sample, eIOP	Found in Sample: [S7] F7: Sample, eIOP	Found in Sample: [S8] F8: Sample, eIOP	Found in Sample: [S9] F9: Sample, eIOP	Found in Sample: [S10] F10: Sample, eIOP	Found in Sample: [S11] F11: Sample, eIOP	Found in Sample: [S12] F12: Sample, eIOP	Confidence (by Search Engine): Mascot	Ions Score (by Search Engine): Mascot	Species Names	Top Apex RT [min]
FALSE	High	[-].MTVRNIASICNMGTNASALEK.[D]	1xCarbamidomethyl [C10]; 1xDeamidated [N15]	1	F1M625	F1M625 [1-21]			Not Found	Not Found	Not Found	Not Found	High	Not Found	Not Found	Not Found	Not Found	Not Found	Not Found	Not Found	Not Found	High	18	Rattus norvegicus OX=10116
	Checked	Protein FDR Confidence: Mascot	Accession	Exp. q-value: Mascot	Species Map	# Peptides	MW [kDa]	calc. pI	# Protein Groups	Modifications	Species Names
	FALSE	High	F1M625	0.861	Rattus norvegicus OX=10116	2	42.4	6.83	1		Rattus norvegicus OX=10116
FALSE	High	[R].VVFPLELR.[L]		1	F1M625	F1M625 [274-281]	0.01	8.63e-17	High	Not Found	Not Found	Not Found	Not Found	Not Found	Not Found	Not Found	Not Found	Not Found	Not Found	Not Found	Not Found	High	15	Rattus norvegicus OX=10116	15.74
	Checked	Protein FDR Confidence: Mascot	Accession	Exp. q-value: Mascot	Species Map	# Peptides	MW [kDa]	calc. pI	# Protein Groups	Modifications	Species Names
	FALSE	High	F1M625	0.861	Rattus norvegicus OX=10116	2	42.4	6.83	1		Rattus norvegicus OX=10116
High	Q9EQH5-2	Isoform 2 of C-terminal-binding protein 2 OS=Rattus norvegicus OX=10116 GN=Ctbp2	0	31	50	16	807	18	Rattus norvegicus OX=10116
Checked	Confidence	Annotated Sequence	Modifications	# Protein Groups	Master Protein Accessions	Positions in Master Proteins	Abundance Ratio: (Sample) / (Control)	Abundance Ratio Adj. P-Value: (Sample) / (Control)	Found in Sample: [S20] F20: Control, Control	Found in Sample: [S1] F1: Sample, eIOP	Found in Sample: [S2] F2: Sample, eIOP	Found in Sample: [S3] F3: Sample, eIOP	Found in Sample: [S4] F4: Sample, eIOP	Found in Sample: [S5] F5: Sample, eIOP	Found in Sample: [S6] F6: Sample, eIOP	Found in Sample: [S7] F7: Sample, eIOP	Found in Sample: [S8] F8: Sample, eIOP	Found in Sample: [S9] F9: Sample, eIOP	Found in Sample: [S10] F10: Sample, eIOP	Found in Sample: [S11] F11: Sample, eIOP	Found in Sample: [S12] F12: Sample, eIOP	Confidence (by Search Engine): Mascot	Ions Score (by Search Engine): Mascot	Species Names	Top Apex RT [min]
FALSE	High	[K].KEVESQLPEK.[V]		1	A0A0G2JUS4	A0A0G2JUS4 [959-968]	1.333	0.878908	Peak Found	Peak Found	Peak Found	Peak Found	Peak Found	Peak Found	Peak Found	High	Peak Found	Peak Found	Peak Found	Peak Found	Peak Found	High	17	Rattus norvegicus OX=10116	38.38
	Checked	Protein FDR Confidence: Mascot	Accession	Exp. q-value: Mascot	Species Map	# Peptides	MW [kDa]	calc. pI	# Protein Groups	Modifications	Species Names
	FALSE	High	A0A0G2JUS4	0.764	Rattus norvegicus OX=10116	3	170.3	9.19	1		Rattus norvegicus OX=10116
FALSE	High	[K].DAKQIIETAK.[Q]		1	A0A0G2JUS4	A0A0G2JUS4 [680-689]	0.757	0.999251	Not Found	Not Found	Not Found	Peak Found	Peak Found	Not Found	Not Found	High	Not Found	Not Found	Not Found	Not Found	Peak Found	High	17	Rattus norvegicus OX=10116	34.03
	Checked	Protein FDR Confidence: Mascot	Accession	Exp. q-value: Mascot	Species Map	# Peptides	MW [kDa]	calc. pI	# Protein Groups	Modifications	Species Names
	FALSE	High	A0A0G2JUS4	0.764	Rattus norvegicus OX=10116	3	170.3	9.19	1		Rattus norvegicus OX=10116
FALSE	High	[K].VTHTETGKVLFGPEAPK.[A]		1	A0A0G2JUS4	A0A0G2JUS4 [604-620]	0.716	0.986205	Peak Found	Peak Found	Peak Found	Peak Found	Peak Found	Peak Found	Peak Found	Peak Found	Peak Found	Peak Found	Peak Found	Peak Found	Peak Found	High	15	Rattus norvegicus OX=10116	38.05
	Checked	Protein FDR Confidence: Mascot	Accession	Exp. q-value: Mascot	Species Map	# Peptides	MW [kDa]	calc. pI	# Protein Groups	Modifications	Species Names
	FALSE	High	A0A0G2JUS4	0.764	Rattus norvegicus OX=10116	3	170.3	9.19	1		Rattus norvegicus OX=10116
High	A0A0G2JUT0	Heat shock-related 70 kDa protein 2 OS=Rattus norvegicus OX=10116 GN=Hspa2 PE=1 SV=1	0	27	353	3	11719	17	Rattus norvegicus OX=10116
Checked	Confidence	Annotated Sequence	Modifications	# Protein Groups	Master Protein Accessions	Positions in Master Proteins	Abundance Ratio: (Sample) / (Control)	Abundance Ratio Adj. P-Value: (Sample) / (Control)	Found in Sample: [S20] F20: Control, Control	Found in Sample: [S1] F1: Sample, eIOP	Found in Sample: [S2] F2: Sample, eIOP	Found in Sample: [S3] F3: Sample, eIOP	Found in Sample: [S4] F4: Sample, eIOP	Found in Sample: [S5] F5: Sample, eIOP	Found in Sample: [S6] F6: Sample, eIOP	Found in Sample: [S7] F7: Sample, eIOP	Found in Sample: [S8] F8: Sample, eIOP	Found in Sample: [S9] F9: Sample, eIOP	Found in Sample: [S10] F10: Sample, eIOP	Found in Sample: [S11] F11: Sample, eIOP	Found in Sample: [S12] F12: Sample, eIOP	Confidence (by Search Engine): Mascot	Ions Score (by Search Engine): Mascot	Species Names	Top Apex RT [min]
FALSE	High	[R].MMEYGTTMVSYQPLGDKVNFFR.[M]		1	Q05683	Q05683 [537-558]	0.334	0.377096	Not Found	Not Found	Not Found	Peak Found	Not Found	Not Found	Not Found	Not Found	Not Found	Not Found	Not Found	Not Found	Not Found	High	47	Rattus norvegicus OX=10116	53.52
	Checked	Protein FDR Confidence: Mascot	Accession	Exp. q-value: Mascot	Species Map	# Peptides	MW [kDa]	calc. pI	# Protein Groups	Modifications	Species Names
	FALSE	High	Q05683	0.121	Rattus norvegicus OX=10116	3	65.4	6.9	1		Rattus norvegicus OX=10116
FALSE	High	[K].IWMHVDAAWGGGLLMSR.[K]	1xOxidation [M3]	1	Q05683	Q05683 [359-375]	1.74	0.750274	Peak Found	Peak Found	Peak Found	Peak Found	Peak Found	Peak Found	Peak Found	Peak Found	High	Peak Found	Peak Found	Peak Found	Peak Found	High	24	Rattus norvegicus OX=10116	29.23
	Checked	Protein FDR Confidence: Mascot	Accession	Exp. q-value: Mascot	Species Map	# Peptides	MW [kDa]	calc. pI	# Protein Groups	Modifications	Species Names
	FALSE	High	Q05683	0.121	Rattus norvegicus OX=10116	3	65.4	6.9	1		Rattus norvegicus OX=10116
FALSE	High	[K].FTGGIGNKLCALLYGDSEKPAESGGSVTSR.[A]	1xCarbamidomethyl [C10]; 1xDeamidated [N7]	1	Q05683	Q05683 [36-65]	0.01	8.63e-17	Not Found	Not Found	Not Found	Not Found	Not Found	Not Found	Not Found	Not Found	Not Found	Not Found	Not Found	Not Found	Not Found	High	18	Rattus norvegicus OX=10116	44.97
	Checked	Protein FDR Confidence: Mascot	Accession	Exp. q-value: Mascot	Species Map	# Peptides	MW [kDa]	calc. pI	# Protein Groups	Modifications	Species Names
	FALSE	High	Q05683	0.121	Rattus norvegicus OX=10116	3	65.4	6.9	1		Rattus norvegicus OX=10116
High	G3V8L3	Lamin A, isoform CRA_b OS=Rattus norvegicus OX=10116 GN=Lmna PE=1 SV=1	0	28	86	16	2046	17	Rattus norvegicus OX=10116
Checked	Confidence	Annotated Sequence	Modifications	# Protein Groups	Master Protein Accessions	Positions in Master Proteins	Abundance Ratio: (Sample) / (Control)	Abundance Ratio Adj. P-Value: (Sample) / (Control)	Found in Sample: [S20] F20: Control, Control	Found in Sample: [S1] F1: Sample, eIOP	Found in Sample: [S2] F2: Sample, eIOP	Found in Sample: [S3] F3: Sample, eIOP	Found in Sample: [S4] F4: Sample, eIOP	Found in Sample: [S5] F5: Sample, eIOP	Found in Sample: [S6] F6: Sample, eIOP	Found in Sample: [S7] F7: Sample, eIOP	Found in Sample: [S8] F8: Sample, eIOP	Found in Sample: [S9] F9: Sample, eIOP	Found in Sample: [S10] F10: Sample, eIOP	Found in Sample: [S11] F11: Sample, eIOP	Found in Sample: [S12] F12: Sample, eIOP	Confidence (by Search Engine): Mascot	Ions Score (by Search Engine): Mascot	Species Names	Top Apex RT [min]
FALSE	High	[R].ESPKTALR.[L]		1	Q7TP99	Q7TP99 [43-50]	0.751	0.983944	Not Found	Not Found	Not Found	Peak Found	Peak Found	Not Found	Not Found	Peak Found	Peak Found	Peak Found	Not Found	Not Found	Not Found	High	28	Rattus norvegicus OX=10116	12.53
	Checked	Protein FDR Confidence: Mascot	Accession	Exp. q-value: Mascot	Species Map	# Peptides	MW [kDa]	calc. pI	# Protein Groups	Modifications	Species Names
	FALSE	High	Q7TP99	0.598	Rattus norvegicus OX=10116	2	230.6	7.62	1		Rattus norvegicus OX=10116
FALSE	High	[R].ELAIIQGPPGTGK.[T]	1xDeamidated [Q6]	1	Q7TP99	Q7TP99 [717-729]	0.922	0.979636	Peak Found	Peak Found	Peak Found	Peak Found	High	Peak Found	Peak Found	Peak Found	Peak Found	Peak Found	Not Found	Peak Found	Peak Found	High	16	Rattus norvegicus OX=10116	24.24
	Checked	Protein FDR Confidence: Mascot	Accession	Exp. q-value: Mascot	Species Map	# Peptides	MW [kDa]	calc. pI	# Protein Groups	Modifications	Species Names
	FALSE	High	Q7TP99	0.598	Rattus norvegicus OX=10116	2	230.6	7.62	1		Rattus norvegicus OX=10116
High	P63039	60 kDa heat shock protein, mitochondrial OS=Rattus norvegicus OX=10116 GN=Hspd1 PE=1 SV=1	0	43	91	17	2353	17	Rattus norvegicus OX=10116
Checked	Confidence	Annotated Sequence	Modifications	# Protein Groups	Master Protein Accessions	Positions in Master Proteins	Abundance Ratio: (Sample) / (Control)	Abundance Ratio Adj. P-Value: (Sample) / (Control)	Found in Sample: [S20] F20: Control, Control	Found in Sample: [S1] F1: Sample, eIOP	Found in Sample: [S2] F2: Sample, eIOP	Found in Sample: [S3] F3: Sample, eIOP	Found in Sample: [S4] F4: Sample, eIOP	Found in Sample: [S5] F5: Sample, eIOP	Found in Sample: [S6] F6: Sample, eIOP	Found in Sample: [S7] F7: Sample, eIOP	Found in Sample: [S8] F8: Sample, eIOP	Found in Sample: [S9] F9: Sample, eIOP	Found in Sample: [S10] F10: Sample, eIOP	Found in Sample: [S11] F11: Sample, eIOP	Found in Sample: [S12] F12: Sample, eIOP	Confidence (by Search Engine): Mascot	Ions Score (by Search Engine): Mascot	Species Names	Top Apex RT [min]
FALSE	High	[R].ACGLNFADLMGR.[Q]	1xCarbamidomethyl [C2]	1	Q3MIE4	Q3MIE4 [96-107]	0.01	8.63e-17	Not Found	Not Found	Not Found	Not Found	Not Found	Not Found	Not Found	Not Found	Not Found	Not Found	Not Found	Not Found	Not Found	High	54	Rattus norvegicus OX=10116	50.05
	Checked	Protein FDR Confidence: Mascot	Accession	Exp. q-value: Mascot	Species Map	# Peptides	MW [kDa]	calc. pI	# Protein Groups	Modifications	Species Names
	FALSE	High	Q3MIE4	0.105	Rattus norvegicus OX=10116	3	43.1	6.62	1		Rattus norvegicus OX=10116
FALSE	High	[K].VLLVPGPEKET.[-]		1	Q3MIE4	Q3MIE4 [394-404]	0.947	0.993747	Peak Found	Peak Found	Peak Found	Peak Found	Peak Found	Peak Found	Peak Found	High	High	Peak Found	Peak Found	Not Found	Not Found	High	27	Rattus norvegicus OX=10116	31.79
	Checked	Protein FDR Confidence: Mascot	Accession	Exp. q-value: Mascot	Species Map	# Peptides	MW [kDa]	calc. pI	# Protein Groups	Modifications	Species Names
	FALSE	High	Q3MIE4	0.105	Rattus norvegicus OX=10116	3	43.1	6.62	1		Rattus norvegicus OX=10116
FALSE	High	[R].IDSVWPFEK.[V]		1	Q3MIE4	Q3MIE4 [369-377]	1.303	0.934918	Not Found	Not Found	Not Found	Not Found	Not Found	Not Found	Not Found	Peak Found	High	Not Found	Not Found	Not Found	Not Found	High	22	Rattus norvegicus OX=10116	46.39
	Checked	Protein FDR Confidence: Mascot	Accession	Exp. q-value: Mascot	Species Map	# Peptides	MW [kDa]	calc. pI	# Protein Groups	Modifications	Species Names
	FALSE	High	Q3MIE4	0.105	Rattus norvegicus OX=10116	3	43.1	6.62	1		Rattus norvegicus OX=10116
High	D4ACB8	Chaperonin subunit 8 (Theta) (Predicted), isoform CRA_a OS=Rattus norvegicus OX=10116 GN=Cct8 PE=1 SV=1	0	39	89	17	2016	17	Rattus norvegicus OX=10116
Checked	Confidence	Annotated Sequence	Modifications	# Protein Groups	Master Protein Accessions	Positions in Master Proteins	Abundance Ratio: (Sample) / (Control)	Abundance Ratio Adj. P-Value: (Sample) / (Control)	Found in Sample: [S20] F20: Control, Control	Found in Sample: [S1] F1: Sample, eIOP	Found in Sample: [S2] F2: Sample, eIOP	Found in Sample: [S3] F3: Sample, eIOP	Found in Sample: [S4] F4: Sample, eIOP	Found in Sample: [S5] F5: Sample, eIOP	Found in Sample: [S6] F6: Sample, eIOP	Found in Sample: [S7] F7: Sample, eIOP	Found in Sample: [S8] F8: Sample, eIOP	Found in Sample: [S9] F9: Sample, eIOP	Found in Sample: [S10] F10: Sample, eIOP	Found in Sample: [S11] F11: Sample, eIOP	Found in Sample: [S12] F12: Sample, eIOP	Confidence (by Search Engine): Mascot	Ions Score (by Search Engine): Mascot	Species Names	Top Apex RT [min]
FALSE	High	[K].QIQDMTPLSEQEMNAHLAEESR.[K]	1xOxidation [M13]	1	D4AA77	D4AA77 [1632-1653]	0.782	0.999427	Not Found	Peak Found	Not Found	Peak Found	High	Peak Found	Not Found	Peak Found	Peak Found	Not Found	Not Found	Peak Found	Peak Found	High	22	Rattus norvegicus OX=10116	37.64
	Checked	Protein FDR Confidence: Mascot	Accession	Exp. q-value: Mascot	Species Map	# Peptides	MW [kDa]	calc. pI	# Protein Groups	Modifications	Species Names
	FALSE	High	D4AA77	0.787	Rattus norvegicus OX=10116	2	190	7.17	1		Rattus norvegicus OX=10116
FALSE	High	[K].RYRPQIMAALEANPTAR.[R]		1	D4AA77	D4AA77 [1674-1690]	0.765	0.976324	Peak Found	Peak Found	Peak Found	Peak Found	Peak Found	Peak Found	Peak Found	Not Found	Peak Found	Peak Found	Peak Found	Peak Found	Peak Found	High	16	Rattus norvegicus OX=10116	26.24
	Checked	Protein FDR Confidence: Mascot	Accession	Exp. q-value: Mascot	Species Map	# Peptides	MW [kDa]	calc. pI	# Protein Groups	Modifications	Species Names
	FALSE	High	D4AA77	0.787	Rattus norvegicus OX=10116	2	190	7.17	1		Rattus norvegicus OX=10116
High	P55063	Heat shock 70 kDa protein 1-like OS=Rattus norvegicus OX=10116 GN=Hspa1l PE=2 SV=2	0	29	187	2	6706	17	Rattus norvegicus OX=10116
Checked	Confidence	Annotated Sequence	Modifications	# Protein Groups	Master Protein Accessions	Positions in Master Proteins	Abundance Ratio: (Sample) / (Control)	Abundance Ratio Adj. P-Value: (Sample) / (Control)	Found in Sample: [S20] F20: Control, Control	Found in Sample: [S1] F1: Sample, eIOP	Found in Sample: [S2] F2: Sample, eIOP	Found in Sample: [S3] F3: Sample, eIOP	Found in Sample: [S4] F4: Sample, eIOP	Found in Sample: [S5] F5: Sample, eIOP	Found in Sample: [S6] F6: Sample, eIOP	Found in Sample: [S7] F7: Sample, eIOP	Found in Sample: [S8] F8: Sample, eIOP	Found in Sample: [S9] F9: Sample, eIOP	Found in Sample: [S10] F10: Sample, eIOP	Found in Sample: [S11] F11: Sample, eIOP	Found in Sample: [S12] F12: Sample, eIOP	Confidence (by Search Engine): Mascot	Ions Score (by Search Engine): Mascot	Species Names	Top Apex RT [min]
FALSE	High	[K].LQEYFGVTDGAGDH.[-]		1	D3ZW55	D3ZW55 [185-198]	1.956	0.672287	Not Found	Not Found	Not Found	High	Peak Found	Not Found	Not Found	High	High	Not Found	Not Found	Not Found	Not Found	High	73	Rattus norvegicus OX=10116	37.38
	Checked	Protein FDR Confidence: Mascot	Accession	Exp. q-value: Mascot	Species Map	# Peptides	MW [kDa]	calc. pI	# Protein Groups	Modifications	Species Names
	FALSE	High	D3ZW55	0.045	Rattus norvegicus OX=10116	4	21.9	5.66	1		Rattus norvegicus OX=10116
FALSE	High	[R].GKTPGQIVMPR.[G]		1	D3ZW55	D3ZW55 [134-144]	0.844	0.988742	Not Found	Not Found	Peak Found	Peak Found	High	Peak Found	Not Found	Peak Found	Peak Found	Peak Found	High	Not Found	Not Found	High	23	Rattus norvegicus OX=10116	21.3
	Checked	Protein FDR Confidence: Mascot	Accession	Exp. q-value: Mascot	Species Map	# Peptides	MW [kDa]	calc. pI	# Protein Groups	Modifications	Species Names
	FALSE	High	D3ZW55	0.045	Rattus norvegicus OX=10116	4	21.9	5.66	1		Rattus norvegicus OX=10116
FALSE	High	[K].KIVFVTGNAK.[K]		1	D3ZW55	D3ZW55 [9-18]	0.591	0.863721	Not Found	Not Found	Not Found	Peak Found	Not Found	Not Found	Not Found	Peak Found	Peak Found	Not Found	High	Peak Found	Peak Found	High	22	Rattus norvegicus OX=10116	20.17
	Checked	Protein FDR Confidence: Mascot	Accession	Exp. q-value: Mascot	Species Map	# Peptides	MW [kDa]	calc. pI	# Protein Groups	Modifications	Species Names
	FALSE	High	D3ZW55	0.045	Rattus norvegicus OX=10116	4	21.9	5.66	1		Rattus norvegicus OX=10116
FALSE	High	[K].IDLPEYQGEPDEISIQK.[C]		1	D3ZW55	D3ZW55 [40-56]	0.638	0.956644	Not Found	Not Found	Not Found	Peak Found	Peak Found	Not Found	Not Found	High	Peak Found	Not Found	Not Found	Not Found	Not Found	High	21	Rattus norvegicus OX=10116	45.64
	Checked	Protein FDR Confidence: Mascot	Accession	Exp. q-value: Mascot	Species Map	# Peptides	MW [kDa]	calc. pI	# Protein Groups	Modifications	Species Names
	FALSE	High	D3ZW55	0.045	Rattus norvegicus OX=10116	4	21.9	5.66	1		Rattus norvegicus OX=10116
High	P00507	Aspartate aminotransferase, mitochondrial OS=Rattus norvegicus OX=10116 GN=Got2 PE=1 SV=2	0	51	158	16	3839	16	Rattus norvegicus OX=10116
Checked	Confidence	Annotated Sequence	Modifications	# Protein Groups	Master Protein Accessions	Positions in Master Proteins	Abundance Ratio: (Sample) / (Control)	Abundance Ratio Adj. P-Value: (Sample) / (Control)	Found in Sample: [S20] F20: Control, Control	Found in Sample: [S1] F1: Sample, eIOP	Found in Sample: [S2] F2: Sample, eIOP	Found in Sample: [S3] F3: Sample, eIOP	Found in Sample: [S4] F4: Sample, eIOP	Found in Sample: [S5] F5: Sample, eIOP	Found in Sample: [S6] F6: Sample, eIOP	Found in Sample: [S7] F7: Sample, eIOP	Found in Sample: [S8] F8: Sample, eIOP	Found in Sample: [S9] F9: Sample, eIOP	Found in Sample: [S10] F10: Sample, eIOP	Found in Sample: [S11] F11: Sample, eIOP	Found in Sample: [S12] F12: Sample, eIOP	Confidence (by Search Engine): Mascot	Ions Score (by Search Engine): Mascot	Species Names	Top Apex RT [min]
FALSE	High	[K].INTIGNR.[I]		1	F1LMB6	F1LMB6 [285-291]			Not Found	Not Found	Not Found	Not Found	Not Found	Not Found	Not Found	Not Found	Not Found	Not Found	Not Found	Not Found	High	High	19	Rattus norvegicus OX=10116
	Checked	Protein FDR Confidence: Mascot	Accession	Exp. q-value: Mascot	Species Map	# Peptides	MW [kDa]	calc. pI	# Protein Groups	Modifications	Species Names
	FALSE	High	F1LMB6	0.864	Rattus norvegicus OX=10116	2	81.1	6.35	1		Rattus norvegicus OX=10116
FALSE	High	[K].XEQCDCGNLESCLK.[D]	3xCarbamidomethyl [C4; C6; C12]; 2xDeamidated [Q3; N8]	1	F1LMB6	F1LMB6 [420-433]	1.058	0.962574	Peak Found	Peak Found	Peak Found	Peak Found	Peak Found	Peak Found	Peak Found	Peak Found	Peak Found	Peak Found	Peak Found	Not Found	Not Found	High	14	Rattus norvegicus OX=10116	14.9
	Checked	Protein FDR Confidence: Mascot	Accession	Exp. q-value: Mascot	Species Map	# Peptides	MW [kDa]	calc. pI	# Protein Groups	Modifications	Species Names
	FALSE	High	F1LMB6	0.864	Rattus norvegicus OX=10116	2	81.1	6.35	1		Rattus norvegicus OX=10116
High	P47728	Calretinin OS=Rattus norvegicus OX=10116 GN=Calb2 PE=1 SV=1	0	47	109	15	1896	16	Rattus norvegicus OX=10116
Checked	Confidence	Annotated Sequence	Modifications	# Protein Groups	Master Protein Accessions	Positions in Master Proteins	Abundance Ratio: (Sample) / (Control)	Abundance Ratio Adj. P-Value: (Sample) / (Control)	Found in Sample: [S20] F20: Control, Control	Found in Sample: [S1] F1: Sample, eIOP	Found in Sample: [S2] F2: Sample, eIOP	Found in Sample: [S3] F3: Sample, eIOP	Found in Sample: [S4] F4: Sample, eIOP	Found in Sample: [S5] F5: Sample, eIOP	Found in Sample: [S6] F6: Sample, eIOP	Found in Sample: [S7] F7: Sample, eIOP	Found in Sample: [S8] F8: Sample, eIOP	Found in Sample: [S9] F9: Sample, eIOP	Found in Sample: [S10] F10: Sample, eIOP	Found in Sample: [S11] F11: Sample, eIOP	Found in Sample: [S12] F12: Sample, eIOP	Confidence (by Search Engine): Mascot	Ions Score (by Search Engine): Mascot	Species Names	Top Apex RT [min]
FALSE	High	[R].IGTLLDGIICR.[M]	1xCarbamidomethyl [C10]	1	G3V805	G3V805 [158-168]	0.895	0.999427	Not Found	High	High	Peak Found	Peak Found	High	High	High	High	Peak Found	Peak Found	Not Found	Not Found	High	59	Rattus norvegicus OX=10116	50.43
	Checked	Protein FDR Confidence: Mascot	Accession	Exp. q-value: Mascot	Species Map	# Peptides	MW [kDa]	calc. pI	# Protein Groups	Modifications	Species Names
	FALSE	High	G3V805	0.014	Rattus norvegicus OX=10116	2	19.5	6.93	1		Rattus norvegicus OX=10116
FALSE	High	[K].AMEGSIDGSLINANVIVDPFQILVAANK.[A]	4xDeamidated [N12; N14; Q21; N27]; 1xOxidation [M2]	1	G3V805	G3V805 [33-60]	0.803	0.999516	Not Found	Peak Found	Peak Found	Peak Found	High	Peak Found	Peak Found	Peak Found	Peak Found	Peak Found	Peak Found	Peak Found	Peak Found	High	17	Rattus norvegicus OX=10116	42.34
	Checked	Protein FDR Confidence: Mascot	Accession	Exp. q-value: Mascot	Species Map	# Peptides	MW [kDa]	calc. pI	# Protein Groups	Modifications	Species Names
	FALSE	High	G3V805	0.014	Rattus norvegicus OX=10116	2	19.5	6.93	1		Rattus norvegicus OX=10116
High	F1LNF1	Heterogeneous nuclear ribonucleoproteins A2/B1 OS=Rattus norvegicus OX=10116 GN=Hnrnpa2b1 PE=1 SV=1	0	52	252	16	6536	16	Rattus norvegicus OX=10116
Checked	Confidence	Annotated Sequence	Modifications	# Protein Groups	Master Protein Accessions	Positions in Master Proteins	Abundance Ratio: (Sample) / (Control)	Abundance Ratio Adj. P-Value: (Sample) / (Control)	Found in Sample: [S20] F20: Control, Control	Found in Sample: [S1] F1: Sample, eIOP	Found in Sample: [S2] F2: Sample, eIOP	Found in Sample: [S3] F3: Sample, eIOP	Found in Sample: [S4] F4: Sample, eIOP	Found in Sample: [S5] F5: Sample, eIOP	Found in Sample: [S6] F6: Sample, eIOP	Found in Sample: [S7] F7: Sample, eIOP	Found in Sample: [S8] F8: Sample, eIOP	Found in Sample: [S9] F9: Sample, eIOP	Found in Sample: [S10] F10: Sample, eIOP	Found in Sample: [S11] F11: Sample, eIOP	Found in Sample: [S12] F12: Sample, eIOP	Confidence (by Search Engine): Mascot	Ions Score (by Search Engine): Mascot	Species Names	Top Apex RT [min]
FALSE	High	[K].GAILTGPPGTGK.[T]		1	F1LN92	F1LN92 [342-353]	0.703	0.958636	Peak Found	Peak Found	Peak Found	Peak Found	High	Peak Found	Peak Found	Peak Found	Peak Found	Not Found	Not Found	Not Found	Not Found	High	28	Rattus norvegicus OX=10116	16.8
	Checked	Protein FDR Confidence: Mascot	Accession	Exp. q-value: Mascot	Species Map	# Peptides	MW [kDa]	calc. pI	# Protein Groups	Modifications	Species Names
	FALSE	High	F1LN92	0.522	Rattus norvegicus OX=10116	2	89.3	8.6	1		Rattus norvegicus OX=10116
FALSE	High	[K].ESQLSGPQSSGGASGGGGKR.[R]	2xDeamidated [Q3; Q8]	1	F1LN92	F1LN92 [98-117]	1.231	0.956645	Peak Found	Peak Found	Peak Found	Peak Found	Peak Found	Peak Found	High	Peak Found	Peak Found	Peak Found	Not Found	Peak Found	Peak Found	High	18	Rattus norvegicus OX=10116	46.17
	Checked	Protein FDR Confidence: Mascot	Accession	Exp. q-value: Mascot	Species Map	# Peptides	MW [kDa]	calc. pI	# Protein Groups	Modifications	Species Names
	FALSE	High	F1LN92	0.522	Rattus norvegicus OX=10116	2	89.3	8.6	1		Rattus norvegicus OX=10116
High	Q6MG60	N(G),N(G)-dimethylarginine dimethylaminohydrolase 2 OS=Rattus norvegicus OX=10116 GN=Ddah2 PE=1 SV=1	0	73	127	15	4509	16	Rattus norvegicus OX=10116
Checked	Confidence	Annotated Sequence	Modifications	# Protein Groups	Master Protein Accessions	Positions in Master Proteins	Abundance Ratio: (Sample) / (Control)	Abundance Ratio Adj. P-Value: (Sample) / (Control)	Found in Sample: [S20] F20: Control, Control	Found in Sample: [S1] F1: Sample, eIOP	Found in Sample: [S2] F2: Sample, eIOP	Found in Sample: [S3] F3: Sample, eIOP	Found in Sample: [S4] F4: Sample, eIOP	Found in Sample: [S5] F5: Sample, eIOP	Found in Sample: [S6] F6: Sample, eIOP	Found in Sample: [S7] F7: Sample, eIOP	Found in Sample: [S8] F8: Sample, eIOP	Found in Sample: [S9] F9: Sample, eIOP	Found in Sample: [S10] F10: Sample, eIOP	Found in Sample: [S11] F11: Sample, eIOP	Found in Sample: [S12] F12: Sample, eIOP	Confidence (by Search Engine): Mascot	Ions Score (by Search Engine): Mascot	Species Names	Top Apex RT [min]
FALSE	High	[K].MTNGFSGADLTEICQR.[A]	1xCarbamidomethyl [C14]; 1xDeamidated [N3]	1	P46462	P46462 [678-693]	0.98	0.98052	Not Found	Peak Found	High	High	High	Peak Found	Peak Found	High	High	High	High	Peak Found	Not Found	High	98	Rattus norvegicus OX=10116	43.27
	Checked	Protein FDR Confidence: Mascot	Accession	Exp. q-value: Mascot	Species Map	# Peptides	MW [kDa]	calc. pI	# Protein Groups	Modifications	Species Names
	FALSE	High	P46462	0	Rattus norvegicus OX=10116	33	89.3	5.26	1		Rattus norvegicus OX=10116
FALSE	High	[R].KYEMFAQTLQQSR.[G]		1	P46462	P46462 [754-766]	0.909	0.992281	Peak Found	High	Peak Found	High	High	Not Found	Peak Found	High	High	Not Found	Not Found	Peak Found	Not Found	High	94	Rattus norvegicus OX=10116	31.59
	Checked	Protein FDR Confidence: Mascot	Accession	Exp. q-value: Mascot	Species Map	# Peptides	MW [kDa]	calc. pI	# Protein Groups	Modifications	Species Names
	FALSE	High	P46462	0	Rattus norvegicus OX=10116	33	89.3	5.26	1		Rattus norvegicus OX=10116
FALSE	High	[R].QAAPCVLFFDELDSIAK.[A]	1xCarbamidomethyl [C5]	1	P46462	P46462 [568-584]	0.325	0.537963	High	Not Found	Not Found	Peak Found	High	Not Found	Not Found	High	High	Peak Found	High	High	High	High	90	Rattus norvegicus OX=10116	68.01
	Checked	Protein FDR Confidence: Mascot	Accession	Exp. q-value: Mascot	Species Map	# Peptides	MW [kDa]	calc. pI	# Protein Groups	Modifications	Species Names
	FALSE	High	P46462	0	Rattus norvegicus OX=10116	33	89.3	5.26	1		Rattus norvegicus OX=10116
FALSE	High	[R].WALSQSNPSALR.[E]		1	P46462	P46462 [454-465]	1.214	0.934764	Peak Found	High	High	High	High	High	High	Peak Found	High	Peak Found	Peak Found	High	High	High	83	Rattus norvegicus OX=10116	34.95
	Checked	Protein FDR Confidence: Mascot	Accession	Exp. q-value: Mascot	Species Map	# Peptides	MW [kDa]	calc. pI	# Protein Groups	Modifications	Species Names
	FALSE	High	P46462	0	Rattus norvegicus OX=10116	33	89.3	5.26	1		Rattus norvegicus OX=10116
FALSE	High	[R].IVSQLLTLMDGLK.[Q]		1	P46462	P46462 [324-336]	0.241	0.261121	Peak Found	Not Found	Not Found	Peak Found	Peak Found	Peak Found	Not Found	Peak Found	High	Peak Found	Peak Found	Peak Found	High	High	79	Rattus norvegicus OX=10116	62.77
	Checked	Protein FDR Confidence: Mascot	Accession	Exp. q-value: Mascot	Species Map	# Peptides	MW [kDa]	calc. pI	# Protein Groups	Modifications	Species Names
	FALSE	High	P46462	0	Rattus norvegicus OX=10116	33	89.3	5.26	1		Rattus norvegicus OX=10116
FALSE	High	[K].LAGESESNLR.[K]		1	P46462	P46462 [278-287]	1.117	0.958636	High	Peak Found	High	Peak Found	High	High	Peak Found	High	Peak Found	Peak Found	High	High	High	High	77	Rattus norvegicus OX=10116	17.76
	Checked	Protein FDR Confidence: Mascot	Accession	Exp. q-value: Mascot	Species Map	# Peptides	MW [kDa]	calc. pI	# Protein Groups	Modifications	Species Names
	FALSE	High	P46462	0	Rattus norvegicus OX=10116	33	89.3	5.26	1		Rattus norvegicus OX=10116
FALSE	High	[K].AFEEAEKNAPAIIFIDELDAIAPK.[R]	1xDeamidated [N8]	1	P46462	P46462 [289-312]			Not Found	Not Found	Not Found	Not Found	Not Found	Not Found	Not Found	Not Found	Not Found	Not Found	Not Found	Not Found	Not Found	High	64	Rattus norvegicus OX=10116
	Checked	Protein FDR Confidence: Mascot	Accession	Exp. q-value: Mascot	Species Map	# Peptides	MW [kDa]	calc. pI	# Protein Groups	Modifications	Species Names
	FALSE	High	P46462	0	Rattus norvegicus OX=10116	33	89.3	5.26	1		Rattus norvegicus OX=10116
FALSE	High	[R].LGDVISIQPCPDVK.[Y]	1xCarbamidomethyl [C10]	1	P46462	P46462 [96-109]	0.725	0.962604	High	Peak Found	Peak Found	Peak Found	High	Peak Found	High	High	High	High	High	High	High	High	62	Rattus norvegicus OX=10116	39.93
	Checked	Protein FDR Confidence: Mascot	Accession	Exp. q-value: Mascot	Species Map	# Peptides	MW [kDa]	calc. pI	# Protein Groups	Modifications	Species Names
	FALSE	High	P46462	0	Rattus norvegicus OX=10116	33	89.3	5.26	1		Rattus norvegicus OX=10116
FALSE	High	[K].AFEEAEKNAPAIIFIDELDAIAPK.[R]		1	P46462	P46462 [289-312]	0.082	0.0088181	Not Found	Not Found	Not Found	Peak Found	Peak Found	Not Found	Not Found	Peak Found	Peak Found	Not Found	Peak Found	Not Found	Peak Found	High	58	Rattus norvegicus OX=10116	68.71
	Checked	Protein FDR Confidence: Mascot	Accession	Exp. q-value: Mascot	Species Map	# Peptides	MW [kDa]	calc. pI	# Protein Groups	Modifications	Species Names
	FALSE	High	P46462	0	Rattus norvegicus OX=10116	33	89.3	5.26	1		Rattus norvegicus OX=10116
FALSE	High	[K].MTNGFSGADLTEICQR.[A]	1xCarbamidomethyl [C14]; 1xDeamidated [N3]; 1xOxidation [M1]	1	P46462	P46462 [678-693]	3.838	0.135993	Not Found	Not Found	Not Found	Peak Found	Peak Found	Not Found	Not Found	High	High	Not Found	Not Found	Not Found	Not Found	High	56	Rattus norvegicus OX=10116	41.03
	Checked	Protein FDR Confidence: Mascot	Accession	Exp. q-value: Mascot	Species Map	# Peptides	MW [kDa]	calc. pI	# Protein Groups	Modifications	Species Names
	FALSE	High	P46462	0	Rattus norvegicus OX=10116	33	89.3	5.26	1		Rattus norvegicus OX=10116
FALSE	High	[R].QTNPSAMEVEEDDPVPEIRR.[D]		1	P46462	P46462 [714-733]	1.006	0.977947	Peak Found	Peak Found	Not Found	High	High	Peak Found	Not Found	High	Peak Found	Peak Found	Peak Found	Peak Found	Not Found	High	54	Rattus norvegicus OX=10116	36.23
	Checked	Protein FDR Confidence: Mascot	Accession	Exp. q-value: Mascot	Species Map	# Peptides	MW [kDa]	calc. pI	# Protein Groups	Modifications	Species Names
	FALSE	High	P46462	0	Rattus norvegicus OX=10116	33	89.3	5.26	1		Rattus norvegicus OX=10116
FALSE	High	[R].ETVVEVPQVTWEDIGGLEDVKR.[E]		1	P46462	P46462 [466-487]	0.797	0.983762	High	Not Found	Not Found	High	High	Not Found	Not Found	Peak Found	Not Found	Not Found	Not Found	High	Peak Found	High	52	Rattus norvegicus OX=10116	55.25
	Checked	Protein FDR Confidence: Mascot	Accession	Exp. q-value: Mascot	Species Map	# Peptides	MW [kDa]	calc. pI	# Protein Groups	Modifications	Species Names
	FALSE	High	P46462	0	Rattus norvegicus OX=10116	33	89.3	5.26	1		Rattus norvegicus OX=10116
FALSE	High	[R].KGDIFLVR.[G]		1	P46462	P46462 [148-155]	1.173	0.949563	High	High	High	High	High	High	High	High	High	High	High	Peak Found	Peak Found	High	47	Rattus norvegicus OX=10116	26.6
	Checked	Protein FDR Confidence: Mascot	Accession	Exp. q-value: Mascot	Species Map	# Peptides	MW [kDa]	calc. pI	# Protein Groups	Modifications	Species Names
	FALSE	High	P46462	0	Rattus norvegicus OX=10116	33	89.3	5.26	1		Rattus norvegicus OX=10116
FALSE	High	[K].NAPAIIFIDELDAIAPK.[R]		1	P46462	P46462 [296-312]	0.087	6.26074e-05	Not Found	Not Found	Not Found	Peak Found	High	Not Found	Not Found	Peak Found	Not Found	Not Found	Not Found	Not Found	Not Found	High	46	Rattus norvegicus OX=10116	70.18
	Checked	Protein FDR Confidence: Mascot	Accession	Exp. q-value: Mascot	Species Map	# Peptides	MW [kDa]	calc. pI	# Protein Groups	Modifications	Species Names
	FALSE	High	P46462	0	Rattus norvegicus OX=10116	33	89.3	5.26	1		Rattus norvegicus OX=10116
FALSE	High	[R].QAAPCVLFFDELDSIAK.[A]	1xCarbamidomethyl [C5]; 1xDeamidated [Q1]	1	P46462	P46462 [568-584]			High	Not Found	Not Found	Not Found	Not Found	Not Found	Not Found	Not Found	Not Found	Not Found	Not Found	Not Found	High	High	45	Rattus norvegicus OX=10116
	Checked	Protein FDR Confidence: Mascot	Accession	Exp. q-value: Mascot	Species Map	# Peptides	MW [kDa]	calc. pI	# Protein Groups	Modifications	Species Names
	FALSE	High	P46462	0	Rattus norvegicus OX=10116	33	89.3	5.26	1		Rattus norvegicus OX=10116
FALSE	High	[K].MDELQLFR.[G]		1	P46462	P46462 [46-53]	1.098	0.977038	Not Found	Peak Found	Peak Found	High	Peak Found	Not Found	Peak Found	Peak Found	Peak Found	Not Found	Not Found	Peak Found	Not Found	High	44	Rattus norvegicus OX=10116	44.09
	Checked	Protein FDR Confidence: Mascot	Accession	Exp. q-value: Mascot	Species Map	# Peptides	MW [kDa]	calc. pI	# Protein Groups	Modifications	Species Names
	FALSE	High	P46462	0	Rattus norvegicus OX=10116	33	89.3	5.26	1		Rattus norvegicus OX=10116
FALSE	High	[R].IVSQLLTLMDGLK.[Q]	1xDeamidated [Q4]	1	P46462	P46462 [324-336]			Not Found	Not Found	Not Found	Not Found	Not Found	Not Found	Not Found	Not Found	Not Found	Not Found	Not Found	Not Found	Not Found	High	40	Rattus norvegicus OX=10116
	Checked	Protein FDR Confidence: Mascot	Accession	Exp. q-value: Mascot	Species Map	# Peptides	MW [kDa]	calc. pI	# Protein Groups	Modifications	Species Names
	FALSE	High	P46462	0	Rattus norvegicus OX=10116	33	89.3	5.26	1		Rattus norvegicus OX=10116
FALSE	High	[K].AIANECQANFISIK.[G]	1xCarbamidomethyl [C6]	1	P46462	P46462 [530-543]	0.788	0.98174	Peak Found	Peak Found	Peak Found	Peak Found	High	Not Found	Peak Found	Peak Found	High	Peak Found	Not Found	Peak Found	Peak Found	High	38	Rattus norvegicus OX=10116	37.59
	Checked	Protein FDR Confidence: Mascot	Accession	Exp. q-value: Mascot	Species Map	# Peptides	MW [kDa]	calc. pI	# Protein Groups	Modifications	Species Names
	FALSE	High	P46462	0	Rattus norvegicus OX=10116	33	89.3	5.26	1		Rattus norvegicus OX=10116
FALSE	High	[R].DHFEEAMR.[F]		1	P46462	P46462 [734-741]	0.878	0.990292	High	Peak Found	Peak Found	Peak Found	Peak Found	Peak Found	Peak Found	Peak Found	High	High	Peak Found	Peak Found	Peak Found	High	38	Rattus norvegicus OX=10116	18.67
	Checked	Protein FDR Confidence: Mascot	Accession	Exp. q-value: Mascot	Species Map	# Peptides	MW [kDa]	calc. pI	# Protein Groups	Modifications	Species Names
	FALSE	High	P46462	0	Rattus norvegicus OX=10116	33	89.3	5.26	1		Rattus norvegicus OX=10116
[truncated: 56,847 more rows]
