# Supplementary material for: Proteomics-Based Identification of Retinal Protein Networks Impacted by Elevated Intraocular Pressure in the Hypertonic Saline Injection Model of Experimental Glaucoma
Source: Int J Mol Sci. 2023 Aug 9;24(16):12592. doi: 10.3390/ijms241612592 (PMC10454042; doi:10.3390/ijms241612592)
Supplement: Supplementary file 1 [file ijms-24-12592-s001.zip › TableS2.xlsx]

## Sheet: Table S2
Table S2. List of identified and validated proteins (Scaffold 5.0.1: >95% and >99.9% probability by Peptide Prophet and Protein Prophet, respectively, with minimum of two unique peptides) in the OHT male rat retina, along with their gene ontology annotations.
0.1 % Decoy FDR at protein level; 0.00% Decoy FDR at peptide level
Identified Proteins (1109 Proteins and 226 Cluster Names)	Accession Number	biological adhesion	biological regulation	cell killing	cellular process	developmental process	establishment of localization	growth	immune system process	localization	locomotion	metabolic process	multi-organism process	multicellular organismal process	pigmentation	reproduction	reproductive process	response to stimulus	rhythmic process	viral process	Golgi apparatus	cytoplasm	cytoskeleton	endoplasmic reticulum	endosome	extracellular region	intracellular organelle	membrane	mitochondrion	nucleus	organelle membrane	organelle part	plasma membrane	ribosome	antioxidant activity	transport	binding	catalytic activity	obsolete chaperone regulator activity	chemoattractant activity	chemorepellent activity	electron carrier activity	enzyme regulator activity	metallochaperone activity	molecular function	molecular transducer activity	motor activity	nutrient reservoir activity	protein tag
Cluster of Enolase 1, (Alpha) OS=Rattus norvegicus OX=10116 GN=Eno1 PE=2 SV=1 (Q5EB49)	Q5EB49 [5]		ERK1 and ERK2 cascade, negative regulation of cell growth, negative regulation of hypoxia-induced intrinsic apoptotic signaling pathway, negative regulation of neuron death, negative regulation of transcription from RNA polymerase II promoter, negative regulation of transcription, DNA-templated, positive regulation of ATP biosynthetic process, positive regulation of binding, positive regulation o…		ERK1 and ERK2 cascade, canonical glycolysis, cellular response to hypoxia, cellular response to interleukin-7, glycolytic process, response to virus	aging, in utero embryonic development, skeletal muscle tissue regeneration		skeletal muscle tissue regeneration				ERK1 and ERK2 cascade, canonical glycolysis, gluconeogenesis, glycolytic process	response to virus	in utero embryonic development, multicellular organismal reproductive process		multicellular organismal reproductive process	multicellular organismal reproductive process	ERK1 and ERK2 cascade, cellular response to hypoxia, cellular response to interleukin-7, response to estradiol, response to organic cyclic compound, response to virus, response to xenobiotic stimulus, skeletal muscle tissue regeneration		response to virus		cell cortex, cytosol, phosphopyruvate hydratase complex					nuclear outer membrane	extrinsic component of plasma membrane, membrane raft, nuclear outer membrane, plasma membrane, synaptic membrane		nuclear outer membrane	nuclear outer membrane	nuclear outer membrane	extrinsic component of plasma membrane, plasma membrane, synaptic membrane				GTPase binding, RNA binding, RNA polymerase II regulatory region sequence-specific DNA binding, heat shock protein binding, identical protein binding, macromolecular complex binding, magnesium ion binding, protein homodimerization activity, transcription corepressor binding	phosphopyruvate hydratase activity							GTPase binding, RNA binding, RNA polymerase II regulatory region sequence-specific DNA binding, enzyme binding, heat shock protein binding, macromolecular complex binding, magnesium ion binding, phosphopyruvate hydratase activity, protein homodimerization activity, transcription corepressor activity, transcription corepressor binding, transcriptional repressor activity, RNA polymerase II transcri…
Enolase 1, (Alpha) OS=Rattus norvegicus OX=10116 GN=Eno1 PE=2 SV=1	Q5EB49
Alpha-enolase OS=Rattus norvegicus OX=10116 GN=Eno1 PE=1 SV=4	P04764		ERK1 and ERK2 cascade, negative regulation of cell growth, negative regulation of hypoxia-induced intrinsic apoptotic signaling pathway, negative regulation of transcription from RNA polymerase II promoter, negative regulation of transcription, DNA-templated, positive regulation of ATP biosynthetic process, positive regulation of binding, positive regulation of muscle contraction, positive regula…		ERK1 and ERK2 cascade, canonical glycolysis, cellular response to hypoxia, cellular response to interleukin-7, glycolytic process, response to virus	in utero embryonic development						ERK1 and ERK2 cascade, canonical glycolysis, gluconeogenesis, glycolytic process	response to virus	in utero embryonic development				ERK1 and ERK2 cascade, cellular response to hypoxia, cellular response to interleukin-7, response to virus		response to virus		cell cortex, cytosol, phosphopyruvate hydratase complex					nuclear outer membrane	extrinsic component of plasma membrane, membrane raft, nuclear outer membrane, plasma membrane, synaptic membrane		nuclear outer membrane	nuclear outer membrane	nuclear outer membrane	extrinsic component of plasma membrane, plasma membrane, synaptic membrane				GTPase binding, RNA binding, RNA polymerase II regulatory region sequence-specific DNA binding, heat shock protein binding, identical protein binding, macromolecular complex binding, magnesium ion binding, protein homodimerization activity, transcription corepressor binding	phosphopyruvate hydratase activity							GTPase binding, RNA binding, RNA polymerase II regulatory region sequence-specific DNA binding, enzyme binding, heat shock protein binding, macromolecular complex binding, magnesium ion binding, phosphopyruvate hydratase activity, protein homodimerization activity, transcription corepressor activity, transcription corepressor binding, transcriptional repressor activity, RNA polymerase II transcri…
Gamma-enolase OS=Rattus norvegicus OX=10116 GN=Eno2 PE=1 SV=2	P07323		negative regulation of neuron death, regulation of neuron death		canonical glycolysis, glycolytic process							canonical glycolysis, gluconeogenesis, glycolytic process		multicellular organismal reproductive process		multicellular organismal reproductive process	multicellular organismal reproductive process	response to estradiol, response to xenobiotic stimulus				cell cortex, cytoplasm, phosphopyruvate hydratase complex						membrane raft, synaptic membrane					synaptic membrane				enzyme binding, identical protein binding, macromolecular complex binding, magnesium ion binding	phosphopyruvate hydratase activity							enzyme binding, identical protein binding, macromolecular complex binding, magnesium ion binding, phosphopyruvate hydratase activity
Beta-enolase OS=Rattus norvegicus OX=10116 GN=Eno3 PE=1 SV=3	P15429				canonical glycolysis, glycolytic process	aging, skeletal muscle tissue regeneration		skeletal muscle tissue regeneration				canonical glycolysis, glycolytic process						response to xenobiotic stimulus, skeletal muscle tissue regeneration				cytosol, phosphopyruvate hydratase complex						membrane									identical protein binding, macromolecular complex binding, magnesium ion binding	phosphopyruvate hydratase activity							identical protein binding, macromolecular complex binding, magnesium ion binding, phosphopyruvate hydratase activity
Uncharacterized protein OS=Rattus norvegicus OX=10116 PE=4 SV=1	F1M9V3
Cluster of Tubulin beta chain OS=Rattus norvegicus OX=10116 GN=Tubb4b PE=1 SV=2 (G3V7C6)	G3V7C6 [8]		modulation of synaptic transmission, netrin-activated signaling pathway, positive regulation of axon guidance, regulation of synapse organization		axon guidance, microtubule cytoskeleton organization, microtubule-based process, mitotic cell cycle, netrin-activated signaling pathway, neuron differentiation, neuron migration, odontoblast differentiation, positive regulation of axon guidance, spindle assembly	axon guidance, cerebral cortex development, dorsal root ganglion development, embryonic brain development, neuron differentiation, neuron migration, odontoblast differentiation, positive regulation of axon guidance				neuron migration	axon guidance, neuron migration			axon guidance, cerebral cortex development, dorsal root ganglion development, embryonic brain development, neuron migration, positive regulation of axon guidance				axon guidance, netrin-activated signaling pathway				cytoplasmic ribonucleoprotein granule	microtubule, microtubule cytoskeleton, mitotic spindle			intercellular bridge	cytoplasmic ribonucleoprotein granule, microtubule, microtubule cytoskeleton, mitotic spindle, nuclear envelope lumen, nucleus	membrane raft		nuclear envelope lumen, nucleus		microtubule, mitotic spindle, nuclear envelope lumen					GTP binding, GTPase activating protein binding, MHC class I protein binding, macromolecular complex binding, metal ion binding, netrin receptor binding, peptide binding, protein domain specific binding, protein heterodimerization activity, ubiquitin protein ligase binding	GTPase activity							GTP binding, GTPase activating protein binding, GTPase activity, MHC class I protein binding, macromolecular complex binding, metal ion binding, netrin receptor binding, peptide binding, protein domain specific binding, protein heterodimerization activity, structural constituent of cytoskeleton, ubiquitin protein ligase binding
Tubulin beta chain OS=Rattus norvegicus OX=10116 GN=Tubb4b PE=1 SV=2	G3V7C6
Tubulin beta-2A chain OS=Rattus norvegicus OX=10116 GN=Tubb2a PE=1 SV=1	P85108				microtubule cytoskeleton organization, mitotic cell cycle, neuron migration	cerebral cortex development, neuron migration				neuron migration	neuron migration			cerebral cortex development, neuron migration								cytoplasm	microtubule, mitotic spindle			intercellular bridge	microtubule, mitotic spindle					microtubule, mitotic spindle					GTP binding, metal ion binding	GTPase activity							GTP binding, GTPase activity, metal ion binding, structural constituent of cytoskeleton
Tubulin beta-5 chain OS=Rattus norvegicus OX=10116 GN=Tubb5 PE=1 SV=1	P69897		regulation of synapse organization		microtubule-based process, mitotic cell cycle, odontoblast differentiation, spindle assembly	odontoblast differentiation																cytoplasmic ribonucleoprotein granule	microtubule, mitotic spindle			intercellular bridge	cytoplasmic ribonucleoprotein granule, microtubule, mitotic spindle, nuclear envelope lumen, nucleus	membrane raft		nuclear envelope lumen, nucleus		microtubule, mitotic spindle, nuclear envelope lumen					GTP binding, GTPase activating protein binding, MHC class I protein binding, macromolecular complex binding, metal ion binding, protein domain specific binding, ubiquitin protein ligase binding	GTPase activity							GTP binding, GTPase activating protein binding, GTPase activity, MHC class I protein binding, macromolecular complex binding, metal ion binding, protein domain specific binding, structural constituent of cytoskeleton, ubiquitin protein ligase binding
Tubulin beta-2B chain OS=Rattus norvegicus OX=10116 GN=Tubb2b PE=1 SV=1	Q3KRE8		modulation of synaptic transmission, positive regulation of axon guidance		microtubule cytoskeleton organization, microtubule-based process, mitotic cell cycle, neuron migration, positive regulation of axon guidance	embryonic brain development, neuron migration, positive regulation of axon guidance				neuron migration	neuron migration			embryonic brain development, neuron migration, positive regulation of axon guidance								cytoplasm	microtubule, microtubule cytoskeleton				microtubule, microtubule cytoskeleton					microtubule					GTP binding, metal ion binding, protein heterodimerization activity	GTPase activity							GTP binding, GTPase activity, metal ion binding, protein heterodimerization activity, structural constituent of cytoskeleton
Tubulin beta chain OS=Rattus norvegicus OX=10116 GN=Tubb4a PE=1 SV=1	B4F7C2
Tubulin beta-3 chain OS=Rattus norvegicus OX=10116 GN=Tubb3 PE=1 SV=1	Q4QRB4		netrin-activated signaling pathway		axon guidance, microtubule cytoskeleton organization, mitotic cell cycle, netrin-activated signaling pathway, neuron differentiation	axon guidance, dorsal root ganglion development, neuron differentiation					axon guidance			axon guidance, dorsal root ganglion development				axon guidance, netrin-activated signaling pathway				cytoplasm	microtubule, microtubule cytoskeleton, mitotic spindle			intercellular bridge	microtubule, microtubule cytoskeleton, mitotic spindle					microtubule, mitotic spindle					GTP binding, metal ion binding, netrin receptor binding, peptide binding	GTPase activity							GTP binding, GTPase activity, metal ion binding, netrin receptor binding, peptide binding, structural constituent of cytoskeleton
Tubulin beta chain OS=Rattus norvegicus OX=10116 GN=Tubb6 PE=1 SV=1	Q4QQV0
Tubulin beta chain OS=Rattus norvegicus OX=10116 GN=Tubb1 PE=1 SV=1	M0R8B6
Cluster of Glyceraldehyde-3-phosphate dehydrogenase OS=Rattus norvegicus OX=10116 GN=LOC108351137 PE=3 SV=1 (M0R590)	M0R590 [14]
Glyceraldehyde-3-phosphate dehydrogenase OS=Rattus norvegicus OX=10116 GN=LOC108351137 PE=3 SV=1	M0R590
Glyceraldehyde-3-phosphate dehydrogenase OS=Rattus norvegicus OX=10116 PE=1 SV=1	M0R660
Glyceraldehyde-3-phosphate dehydrogenase OS=Rattus norvegicus OX=10116 PE=3 SV=1	E9PTN6
Glyceraldehyde-3-phosphate dehydrogenase OS=Rattus norvegicus OX=10116 PE=1 SV=1	A0A0G2K7M1
Glyceraldehyde-3-phosphate dehydrogenase OS=Rattus norvegicus OX=10116 PE=1 SV=2	E9PTV9
Gp_dh_N domain-containing protein OS=Rattus norvegicus OX=10116 PE=1 SV=1	A0A0G2K8S2
Gp_dh_N domain-containing protein OS=Rattus norvegicus OX=10116 PE=1 SV=2	F1M2N4
Gp_dh_N domain-containing protein OS=Rattus norvegicus OX=10116 PE=1 SV=1	D3ZQT0
Gp_dh_N domain-containing protein OS=Rattus norvegicus OX=10116 PE=3 SV=1	F1M4G6
Gp_dh_C domain-containing protein OS=Rattus norvegicus OX=10116 PE=4 SV=3	F1LUI2
Glyceraldehyde-3-phosphate-dehydrogenase (Fragment) OS=Rattus norvegicus OX=10116 GN=GAPDH PE=4 SV=1	Q8K4T8
Gp_dh_N domain-containing protein OS=Rattus norvegicus OX=10116 PE=1 SV=1	D3ZME3
Gp_dh_N domain-containing protein OS=Rattus norvegicus OX=10116 PE=1 SV=3	F1M269
Gp_dh_N domain-containing protein OS=Rattus norvegicus OX=10116 PE=1 SV=3	F1LUV3
Cluster of Fructose-bisphosphate aldolase A OS=Rattus norvegicus OX=10116 GN=Aldoa PE=1 SV=2 (P05065)	P05065 [9]		muscle cell cellular homeostasis, positive regulation of cell migration, regulation of cell shape		ATP biosynthetic process, apoptotic process, binding of sperm to zona pellucida, canonical glycolysis, epithelial cell differentiation, fructose 1,6-bisphosphate metabolic process, glycolytic process, methylglyoxal biosynthetic process, muscle cell cellular homeostasis, protein homotetramerization	aging, animal organ regeneration, epithelial cell differentiation						ATP biosynthetic process, canonical glycolysis, fructose 1,6-bisphosphate metabolic process, fructose metabolic process, gluconeogenesis, glycolytic process, methylglyoxal biosynthetic process	binding of sperm to zona pellucida, response to lipopolysaccharide	animal organ regeneration, striated muscle contraction		binding of sperm to zona pellucida	binding of sperm to zona pellucida	response to estrogen, response to heat, response to hypoxia, response to lipopolysaccharide, response to nicotine, response to organic cyclic compound, response to organonitrogen compound				M band, Z disc, cytosol, mitochondrion, postsynaptic cytosol	actin cytoskeleton			extracellular exosome	M band, Z disc, actin cytoskeleton, heterochromatin, mitochondrion	plasma membrane	mitochondrion			M band, Z disc, heterochromatin, sperm fibrous sheath	plasma membrane				cytoskeletal protein binding, fructose binding, identical protein binding, macromolecular complex binding, protease binding	fructose-bisphosphate aldolase activity							cytoskeletal protein binding, fructose binding, fructose-bisphosphate aldolase activity, identical protein binding, macromolecular complex binding, protease binding
Fructose-bisphosphate aldolase A OS=Rattus norvegicus OX=10116 GN=Aldoa PE=1 SV=2	P05065		muscle cell cellular homeostasis, positive regulation of cell migration, regulation of cell shape		ATP biosynthetic process, binding of sperm to zona pellucida, canonical glycolysis, fructose 1,6-bisphosphate metabolic process, glycolytic process, methylglyoxal biosynthetic process, muscle cell cellular homeostasis, protein homotetramerization							ATP biosynthetic process, canonical glycolysis, fructose 1,6-bisphosphate metabolic process, fructose metabolic process, glycolytic process, methylglyoxal biosynthetic process	binding of sperm to zona pellucida, response to lipopolysaccharide	striated muscle contraction		binding of sperm to zona pellucida	binding of sperm to zona pellucida	response to estrogen, response to heat, response to hypoxia, response to lipopolysaccharide, response to nicotine				M band, Z disc, cytosol, mitochondrion	actin cytoskeleton			extracellular exosome	M band, Z disc, actin cytoskeleton, heterochromatin, mitochondrion	plasma membrane	mitochondrion			M band, Z disc, heterochromatin, sperm fibrous sheath	plasma membrane				cytoskeletal protein binding, fructose binding, identical protein binding, protease binding	fructose-bisphosphate aldolase activity							cytoskeletal protein binding, fructose binding, fructose-bisphosphate aldolase activity, identical protein binding, protease binding
Fructose-bisphosphate aldolase C OS=Rattus norvegicus OX=10116 GN=Aldoc PE=1 SV=3	P09117				apoptotic process, epithelial cell differentiation, fructose 1,6-bisphosphate metabolic process, glycolytic process	aging, animal organ regeneration, epithelial cell differentiation						fructose 1,6-bisphosphate metabolic process, gluconeogenesis, glycolytic process		animal organ regeneration				response to hypoxia, response to organic cyclic compound, response to organonitrogen compound				cytosol, postsynaptic cytosol															cytoskeletal protein binding, identical protein binding, macromolecular complex binding	fructose-bisphosphate aldolase activity							cytoskeletal protein binding, fructose-bisphosphate aldolase activity, identical protein binding, macromolecular complex binding
Fructose-bisphosphate aldolase OS=Rattus norvegicus OX=10116 GN=Aldoc PE=1 SV=1	A0A0G2K3Q6
Fructose-bisphosphate aldolase OS=Rattus norvegicus OX=10116 GN=Aldoart2 PE=2 SV=1	Q6AY07
Fructose-bisphosphate aldolase C OS=Rattus norvegicus OX=10116 GN=Aldoc PE=1 SV=1	A0A0G2QC57
Fructose-bisphosphate aldolase OS=Rattus norvegicus OX=10116 GN=Aldob PE=1 SV=1	Q66HT1
Fructose-bisphosphate aldolase B OS=Rattus norvegicus OX=10116 GN=Aldob PE=1 SV=2	P00884
Phosphatidylinositol 3-kinase, catalytic, beta polypeptide OS=Rattus norvegicus OX=10116 GN=Pik3cb PE=1 SV=1	G3V839-DECOY (+1)
Cluster of Pyruvate kinase PKM OS=Rattus norvegicus OX=10116 GN=Pkm PE=1 SV=3 (P11980)	P11980 [4]		positive regulation of cytoplasmic translation, positive regulation of sprouting angiogenesis		ATP biosynthetic process, canonical glycolysis, cellular response to epinephrine stimulus, cellular response to insulin stimulus, glycolytic process, programmed cell death, protein homotetramerization, protein tetramerization, pyruvate biosynthetic process	animal organ regeneration, liver development, skeletal muscle tissue regeneration		skeletal muscle tissue regeneration				ATP biosynthetic process, canonical glycolysis, carbohydrate metabolic process, glucose metabolic process, glycolytic process, pyruvate biosynthetic process	response to other organism	animal organ regeneration, liver development				cellular response to epinephrine stimulus, cellular response to insulin stimulus, response to ATP, response to cAMP, response to glucose, response to gravity, response to heat, response to hypoxia, response to insulin, response to lithium ion, response to muscle inactivity, response to nutrient, response to other organism, skeletal muscle tissue regeneration				cytosol, rough endoplasmic reticulum		rough endoplasmic reticulum			nucleus, rough endoplasmic reticulum	plasma membrane		nucleus			plasma membrane				ADP binding, ATP binding, identical protein binding, mRNA binding, magnesium ion binding, monosaccharide binding, potassium ion binding, protein dimerization activity, thyroid hormone binding	kinase activity, protein tyrosine kinase activity, pyruvate kinase activity							ADP binding, ATP binding, identical protein binding, kinase activity, mRNA binding, magnesium ion binding, monosaccharide binding, potassium ion binding, protein dimerization activity, protein tyrosine kinase activity, pyruvate kinase activity, thyroid hormone binding
Pyruvate kinase PKM OS=Rattus norvegicus OX=10116 GN=Pkm PE=1 SV=3	P11980		positive regulation of cytoplasmic translation, positive regulation of sprouting angiogenesis		ATP biosynthetic process, canonical glycolysis, cellular response to insulin stimulus, glycolytic process, programmed cell death, protein homotetramerization, protein tetramerization, pyruvate biosynthetic process	animal organ regeneration, liver development, skeletal muscle tissue regeneration		skeletal muscle tissue regeneration				ATP biosynthetic process, canonical glycolysis, glucose metabolic process, glycolytic process, pyruvate biosynthetic process		animal organ regeneration, liver development				cellular response to insulin stimulus, response to gravity, response to hypoxia, response to muscle inactivity, response to nutrient, response to organic substance, skeletal muscle tissue regeneration				cytosol, rough endoplasmic reticulum		rough endoplasmic reticulum			nucleus, rough endoplasmic reticulum			nucleus							ADP binding, ATP binding, identical protein binding, mRNA binding, magnesium ion binding, potassium ion binding, protein dimerization activity, thyroid hormone binding	protein tyrosine kinase activity, pyruvate kinase activity							ADP binding, ATP binding, identical protein binding, mRNA binding, magnesium ion binding, potassium ion binding, protein dimerization activity, protein tyrosine kinase activity, pyruvate kinase activity, thyroid hormone binding
Pyruvate kinase OS=Rattus norvegicus OX=10116 GN=LOC100362738 PE=3 SV=2	M0RD14
Pyruvate kinase PKLR OS=Rattus norvegicus OX=10116 GN=Pklr PE=1 SV=2	P12928 (+1)				ATP biosynthetic process, cellular response to epinephrine stimulus, cellular response to insulin stimulus, glycolytic process, pyruvate biosynthetic process							ATP biosynthetic process, carbohydrate metabolic process, glycolytic process, pyruvate biosynthetic process	response to other organism					cellular response to epinephrine stimulus, cellular response to insulin stimulus, response to ATP, response to cAMP, response to glucose, response to heat, response to hypoxia, response to lithium ion, response to nutrient, response to other organism				cytosol						plasma membrane					plasma membrane				ATP binding, magnesium ion binding, monosaccharide binding, potassium ion binding	kinase activity, pyruvate kinase activity							ATP binding, kinase activity, magnesium ion binding, monosaccharide binding, potassium ion binding, pyruvate kinase activity
Cluster of Heat shock cognate 71 kDa protein OS=Rattus norvegicus OX=10116 GN=Hspa8 PE=3 SV=3 (D4A4S3)	D4A4S3 [6]		mRNA catabolic process, negative regulation of cell death, negative regulation of cell growth, negative regulation of cell proliferation, negative regulation of cysteine-type endopeptidase activity involved in apoptotic process, negative regulation of endoplasmic reticulum stress-induced intrinsic apoptotic signaling pathway, negative regulation of extrinsic apoptotic signaling pathway in absence…		ATP metabolic process, DNA repair, binding of sperm to zona pellucida, cellular heat acclimation, cellular response to heat, cellular response to unfolded protein, chaperone mediated protein folding requiring cofactor, chaperone-mediated protein complex assembly, mRNA catabolic process, male meiosis, male meiosis I, negative regulation of mitochondrial outer membrane permeabilization involved in …	neuron differentiation, positive regulation of neuron differentiation, spermatid development	lysosomal transport, negative regulation of mitochondrial outer membrane permeabilization involved in apoptotic signaling pathway, vesicle-mediated transport			lysosomal transport, negative regulation of mitochondrial outer membrane permeabilization involved in apoptotic signaling pathway, vesicle-mediated transport		ATP metabolic process, DNA repair, mRNA catabolic process, telomere maintenance	binding of sperm to zona pellucida, spermatid development, spermatogenesis	negative regulation of vasoconstriction, neuron differentiation, positive regulation of neuron differentiation, spermatid development, spermatogenesis		binding of sperm to zona pellucida, male meiosis, male meiosis I, spermatid development, spermatogenesis	binding of sperm to zona pellucida, male meiosis, male meiosis I, spermatid development, spermatogenesis	DNA repair, cellular heat acclimation, cellular response to heat, cellular response to unfolded protein, defense response, negative regulation of transcription from RNA polymerase II promoter in response to stress, response to cold, response to ethanol, response to heat, response to ischemia, response to mechanical stimulus, response to radiation				centriole, cytosol, mitochondrial matrix, mitochondrion, perinuclear region of cytoplasm	centriole, centrosome, meiotic spindle			extracellular region	COP9 signalosome, centriole, centrosome, male germ cell nucleus, meiotic spindle, mitochondrial matrix, mitochondrion, nuclear speck, nucleus, synaptonemal complex	CatSper complex, apical plasma membrane, basolateral plasma membrane, membrane raft, plasma membrane	mitochondrial matrix	COP9 signalosome, male germ cell nucleus, nuclear speck, synaptonemal complex		COP9 signalosome, centriole, centrosome, meiotic spindle, mitochondrial matrix, nuclear speck, synaptonemal complex	CatSper complex, apical plasma membrane, basolateral plasma membrane				ATP binding, C3HC4-type RING finger domain binding, G-protein coupled receptor binding, NF-kappaB binding, chaperone binding, denatured protein binding, disordered domain specific binding, glycolipid binding, heat shock protein binding, histone deacetylase binding, misfolded protein binding, protease binding, protein N-terminus binding, protein binding involved in protein folding, tau protein bin…	ATPase activity							ATP binding, ATPase activity, C3HC4-type RING finger domain binding, G-protein coupled receptor binding, NF-kappaB binding, chaperone binding, denatured protein binding, disordered domain specific binding, glycolipid binding, heat shock protein binding, histone deacetylase binding, misfolded protein binding, protease binding, protein N-terminus binding, protein binding involved in protein folding…
Heat shock cognate 71 kDa protein OS=Rattus norvegicus OX=10116 GN=Hspa8 PE=3 SV=3	D4A4S3
Similar to heat shock protein 8 OS=Rattus norvegicus OX=10116 GN=LOC680121 PE=3 SV=2	F1LZI1
Heat shock-related 70 kDa protein 2 OS=Rattus norvegicus OX=10116 GN=Hspa2 PE=1 SV=2	P14659		negative regulation of inclusion body assembly, positive regulation of G2/M transition of mitotic cell cycle, positive regulation of calcium-transporting ATPase activity, positive regulation of protein phosphorylation		cellular response to unfolded protein, chaperone mediated protein folding requiring cofactor, male meiosis, male meiosis I, protein refolding, spermatid development, synaptonemal complex disassembly	spermatid development	vesicle-mediated transport			vesicle-mediated transport			spermatid development, spermatogenesis	spermatid development, spermatogenesis		male meiosis, male meiosis I, spermatid development, spermatogenesis	male meiosis, male meiosis I, spermatid development, spermatogenesis	cellular response to unfolded protein, response to cold, response to heat				cytosol	meiotic spindle				male germ cell nucleus, meiotic spindle, nucleus, synaptonemal complex	CatSper complex, plasma membrane		male germ cell nucleus, nucleus, synaptonemal complex		meiotic spindle, synaptonemal complex	CatSper complex				ATP binding, chaperone binding, disordered domain specific binding, enzyme binding, glycolipid binding, heat shock protein binding, misfolded protein binding, protein binding involved in protein folding, tau protein binding, unfolded protein binding	ATPase activity							ATP binding, ATPase activity, chaperone binding, disordered domain specific binding, enzyme binding, glycolipid binding, heat shock protein binding, misfolded protein binding, protein binding involved in protein folding, tau protein binding, unfolded protein binding
Heat shock 70 kDa protein 1A OS=Rattus norvegicus OX=10116 GN=Hspa1a PE=2 SV=1	P0DMW0		mRNA catabolic process, negative regulation of apoptotic process, negative regulation of cell death, negative regulation of cell growth, negative regulation of cell proliferation, negative regulation of endoplasmic reticulum stress-induced intrinsic apoptotic signaling pathway, negative regulation of extrinsic apoptotic signaling pathway in absence of ligand, negative regulation of inclusion body…		ATP metabolic process, DNA repair, cellular heat acclimation, cellular response to heat, cellular response to unfolded protein, chaperone mediated protein folding requiring cofactor, chaperone-mediated protein complex assembly, mRNA catabolic process, negative regulation of mitochondrial outer membrane permeabilization involved in apoptotic signaling pathway, negative regulation of transcription …	neuron differentiation, positive regulation of neuron differentiation	lysosomal transport, negative regulation of mitochondrial outer membrane permeabilization involved in apoptotic signaling pathway, vesicle-mediated transport			lysosomal transport, negative regulation of mitochondrial outer membrane permeabilization involved in apoptotic signaling pathway, vesicle-mediated transport		ATP metabolic process, DNA repair, mRNA catabolic process, telomere maintenance		neuron differentiation, positive regulation of neuron differentiation				DNA repair, cellular heat acclimation, cellular response to heat, cellular response to unfolded protein, negative regulation of transcription from RNA polymerase II promoter in response to stress, response to ethanol, response to ischemia, response to mechanical stimulus, response to radiation, response to unfolded protein				centriole, cytosol, mitochondrion, perinuclear region of cytoplasm	centriole, centrosome			extracellular region	centriole, centrosome, mitochondrion, nuclear speck, nucleus	membrane raft, plasma membrane	mitochondrion	nuclear speck, nucleus		centriole, centrosome, nuclear speck	plasma membrane				ATP binding, C3HC4-type RING finger domain binding, G-protein coupled receptor binding, denatured protein binding, disordered domain specific binding, enzyme binding, heat shock protein binding, histone deacetylase binding, misfolded protein binding, protein N-terminus binding, protein binding involved in protein folding, ubiquitin protein ligase binding, unfolded protein binding	ATPase activity							ATP binding, ATPase activity, C3HC4-type RING finger domain binding, G-protein coupled receptor binding, denatured protein binding, disordered domain specific binding, enzyme binding, heat shock protein binding, histone deacetylase binding, misfolded protein binding, protein N-terminus binding, protein binding involved in protein folding, transcription corepressor activity, ubiquitin protein liga…
Heat shock 70 kDa protein 1B OS=Rattus norvegicus OX=10116 GN=Hspa1b PE=2 SV=1	P0DMW1		mRNA catabolic process, negative regulation of apoptotic process, negative regulation of cell death, negative regulation of cell growth, negative regulation of cell proliferation, negative regulation of cysteine-type endopeptidase activity involved in apoptotic process, negative regulation of endoplasmic reticulum stress-induced intrinsic apoptotic signaling pathway, negative regulation of extrin…		ATP metabolic process, binding of sperm to zona pellucida, cellular heat acclimation, cellular response to heat, cellular response to unfolded protein, chaperone mediated protein folding requiring cofactor, chaperone-mediated protein complex assembly, mRNA catabolic process, negative regulation of mitochondrial outer membrane permeabilization involved in apoptotic signaling pathway, negative regu…		negative regulation of mitochondrial outer membrane permeabilization involved in apoptotic signaling pathway, vesicle-mediated transport			negative regulation of mitochondrial outer membrane permeabilization involved in apoptotic signaling pathway, vesicle-mediated transport		ATP metabolic process, mRNA catabolic process	binding of sperm to zona pellucida	negative regulation of vasoconstriction		binding of sperm to zona pellucida	binding of sperm to zona pellucida	cellular heat acclimation, cellular response to heat, cellular response to unfolded protein, defense response, negative regulation of transcription from RNA polymerase II promoter in response to stress, response to unfolded protein				centriole, cytosol, mitochondrion, perinuclear region of cytoplasm	centriole, centrosome				centriole, centrosome, mitochondrion, nuclear speck, nucleus	apical plasma membrane, basolateral plasma membrane, membrane raft, plasma membrane	mitochondrion	nuclear speck, nucleus		centriole, centrosome, nuclear speck	apical plasma membrane, basolateral plasma membrane				ATP binding, C3HC4-type RING finger domain binding, G-protein coupled receptor binding, NF-kappaB binding, denatured protein binding, disordered domain specific binding, enzyme binding, heat shock protein binding, histone deacetylase binding, misfolded protein binding, protease binding, protein N-terminus binding, protein binding involved in protein folding, receptor binding, ubiquitin protein li…	ATPase activity							ATP binding, ATPase activity, C3HC4-type RING finger domain binding, G-protein coupled receptor binding, NF-kappaB binding, denatured protein binding, disordered domain specific binding, enzyme binding, heat shock protein binding, histone deacetylase binding, misfolded protein binding, protease binding, protein N-terminus binding, protein binding involved in protein folding, receptor binding, tra…
Heat shock 70 kDa protein 1-like OS=Rattus norvegicus OX=10116 GN=Hspa1l PE=2 SV=2	P55063		positive regulation of protein targeting to mitochondrion		binding of sperm to zona pellucida, cellular response to unfolded protein, chaperone mediated protein folding requiring cofactor, protein refolding		vesicle-mediated transport			vesicle-mediated transport			binding of sperm to zona pellucida			binding of sperm to zona pellucida	binding of sperm to zona pellucida	cellular response to unfolded protein				cytosol, mitochondrial matrix, mitochondrion					COP9 signalosome, mitochondrial matrix, mitochondrion, nucleus	plasma membrane	mitochondrial matrix	COP9 signalosome, nucleus		COP9 signalosome, mitochondrial matrix	plasma membrane				ATP binding, heat shock protein binding, misfolded protein binding, protein binding involved in protein folding, ubiquitin protein ligase binding, unfolded protein binding	ATPase activity							ATP binding, ATPase activity, heat shock protein binding, misfolded protein binding, protein binding involved in protein folding, ubiquitin protein ligase binding, unfolded protein binding
Cluster of Vimentin OS=Rattus norvegicus OX=10116 GN=Vim PE=1 SV=1 (G3V8C3)	G3V8C3 [24]		long-term synaptic potentiation, negative regulation of epithelial cell proliferation, negative regulation of neuron projection development, positive regulation of Schwann cell proliferation, positive regulation of glial cell proliferation, regulation of chaperone-mediated autophagy, regulation of neurotransmitter uptake		Bergmann glial cell differentiation, Schwann cell proliferation, astrocyte development, epithelial cell differentiation, extracellular matrix organization, intermediate filament cytoskeleton organization, intermediate filament organization, intermediate filament-based process, keratinization, negative regulation of neuron projection development, neuron projection development, neuron projection re…	Bergmann glial cell differentiation, Schwann cell proliferation, astrocyte development, keratinization, negative regulation of neuron projection development, neuron projection development, neuron projection regeneration, positive regulation of Schwann cell proliferation, positive regulation of glial cell proliferation	D-aspartate import, intracellular protein transport			D-aspartate import, intracellular protein transport		gene expression		Bergmann glial cell differentiation, Schwann cell proliferation, astrocyte development, keratinization, negative regulation of neuron projection development, neuron projection development, neuron projection regeneration, positive regulation of Schwann cell proliferation, positive regulation of glial cell proliferation				neuron projection regeneration, response to wounding				cytoplasmic side of lysosomal membrane, lysosomal membrane, neurofilament	intermediate filament cytoskeleton, keratin filament, neurofilament, type III intermediate filament				cytoplasmic side of lysosomal membrane, intermediate filament cytoskeleton, keratin filament, lysosomal membrane, neurofilament, type III intermediate filament	cytoplasmic side of lysosomal membrane, lysosomal membrane, photoreceptor outer segment membrane, plasma membrane			cytoplasmic side of lysosomal membrane, lysosomal membrane, photoreceptor outer segment membrane	cytoplasmic side of lysosomal membrane, keratin filament, lysosomal membrane, neurofilament, photoreceptor outer segment, photoreceptor outer segment membrane, type III intermediate filament	photoreceptor outer segment membrane				identical protein binding, integrin binding, kinase binding, macromolecular complex binding								identical protein binding, integrin binding, kinase binding, macromolecular complex binding, structural constituent of cytoskeleton, structural constituent of epidermis
Vimentin OS=Rattus norvegicus OX=10116 GN=Vim PE=1 SV=1	G3V8C3
Desmin OS=Rattus norvegicus OX=10116 GN=Des PE=1 SV=2	P48675
Peripherin OS=Rattus norvegicus OX=10116 GN=Prph PE=1 SV=1	P21807				intermediate filament organization																	neurofilament	neurofilament, type III intermediate filament				neurofilament, type III intermediate filament	photoreceptor outer segment membrane, plasma membrane			photoreceptor outer segment membrane	neurofilament, photoreceptor outer segment, photoreceptor outer segment membrane, type III intermediate filament	photoreceptor outer segment membrane				macromolecular complex binding								macromolecular complex binding, structural constituent of cytoskeleton
Peripherin OS=Rattus norvegicus OX=10116 GN=Prph PE=1 SV=1	F1M7P4
Glial fibrillary acidic protein OS=Rattus norvegicus OX=10116 GN=Gfap PE=1 SV=2	P47819		long-term synaptic potentiation, negative regulation of neuron projection development, positive regulation of Schwann cell proliferation, positive regulation of glial cell proliferation, regulation of chaperone-mediated autophagy, regulation of neurotransmitter uptake		Bergmann glial cell differentiation, Schwann cell proliferation, astrocyte development, extracellular matrix organization, intermediate filament organization, intermediate filament-based process, negative regulation of neuron projection development, neuron projection development, neuron projection regeneration, positive regulation of Schwann cell proliferation, positive regulation of glial cell p…	Bergmann glial cell differentiation, Schwann cell proliferation, astrocyte development, negative regulation of neuron projection development, neuron projection development, neuron projection regeneration, positive regulation of Schwann cell proliferation, positive regulation of glial cell proliferation	D-aspartate import, intracellular protein transport			D-aspartate import, intracellular protein transport		gene expression		Bergmann glial cell differentiation, Schwann cell proliferation, astrocyte development, negative regulation of neuron projection development, neuron projection development, neuron projection regeneration, positive regulation of Schwann cell proliferation, positive regulation of glial cell proliferation				neuron projection regeneration, response to wounding				cytoplasmic side of lysosomal membrane, lysosomal membrane	intermediate filament				cytoplasmic side of lysosomal membrane, cytoskeleton, intermediate filament, lysosomal membrane	cytoplasmic side of lysosomal membrane, lysosomal membrane			cytoplasmic side of lysosomal membrane	cytoplasmic side of lysosomal membrane, intermediate filament, lysosomal membrane					identical protein binding, integrin binding, kinase binding								identical protein binding, integrin binding, kinase binding, structural constituent of cytoskeleton
Keratin complex 2, basic, gene 7, isoform CRA_a OS=Rattus norvegicus OX=10116 GN=Krt7 PE=1 SV=1	G3V712
Keratin, type II cytoskeletal 7 OS=Rattus norvegicus OX=10116 GN=Krt7 PE=3 SV=1	Q6IG12
Keratin, type II cytoskeletal 8 OS=Rattus norvegicus OX=10116 GN=Krt8 PE=1 SV=3	Q10758
Glial fibrillary acidic protein beta (Fragment) OS=Rattus norvegicus OX=10116 GN=Gfap PE=2 SV=1	A1E251
Keratin, type II cytoskeletal 6A OS=Rattus norvegicus OX=10116 GN=Krt6a PE=1 SV=1	Q4FZU2
Type II keratin Kb15 OS=Rattus norvegicus OX=10116 GN=Kb15 PE=3 SV=1	A0A0G2JVA8
Keratin, type II cytoskeletal 75 OS=Rattus norvegicus OX=10116 GN=Krt75 PE=1 SV=1	A0A0H2UHH5
Keratin 79 (Fragment) OS=Rattus norvegicus OX=10116 GN=Krt79 PE=1 SV=1	A0A0G2JW69
Keratin, type II cytoskeletal 5 (Fragment) OS=Rattus norvegicus OX=10116 GN=Krt5 PE=1 SV=2	F7FFV2
Glial fibrillary acidic protein (Fragment) OS=Rattus norvegicus OX=10116 GN=Gfap PE=1 SV=1	A0A1W2Q6C8
Keratin 86 OS=Rattus norvegicus OX=10116 GN=Krt86 PE=3 SV=1	A0A0G2K126 (+2)
Keratin, type II cytoskeletal 4 OS=Rattus norvegicus OX=10116 GN=Krt4 PE=3 SV=1	Q6IG00		negative regulation of epithelial cell proliferation		intermediate filament organization, keratinization	keratinization								keratinization									intermediate filament cytoskeleton, keratin filament				intermediate filament cytoskeleton, keratin filament					keratin filament													structural constituent of epidermis
Keratin 76 OS=Rattus norvegicus OX=10116 GN=Krt76 PE=2 SV=1	Q6IFZ5
Keratin 83 OS=Rattus norvegicus OX=10116 GN=Krt83 PE=2 SV=1	A7M746 (+1)
Keratin 78 (Fragment) OS=Rattus norvegicus OX=10116 GN=Krt78 PE=3 SV=1	A0A0G2JUR6 (+1)
Cluster of Tubulin alpha-1B chain OS=Rattus norvegicus OX=10116 GN=Tuba1b PE=1 SV=1 (Q6P9V9)	Q6P9V9 [4]		regulation of synapse organization		microtubule cytoskeleton organization, microtubule-based process, mitotic cell cycle																	cytoplasmic microtubule, cytoplasmic ribonucleoprotein granule, recycling endosome	cytoplasmic microtubule		recycling endosome		cytoplasmic microtubule, cytoplasmic ribonucleoprotein granule, cytoskeleton, recycling endosome	membrane raft				cytoplasmic microtubule, microtubule					GTP binding, identical protein binding, macromolecular complex binding, metal ion binding, protein domain specific binding, protein kinase binding	hydrolase activity							GTP binding, hydrolase activity, identical protein binding, macromolecular complex binding, metal ion binding, protein domain specific binding, protein kinase binding, structural constituent of cytoskeleton
Tubulin alpha-1B chain OS=Rattus norvegicus OX=10116 GN=Tuba1b PE=1 SV=1	Q6P9V9
Tubulin alpha-1A chain OS=Rattus norvegicus OX=10116 GN=Tuba1a PE=1 SV=1	P68370		regulation of synapse organization		microtubule cytoskeleton organization, microtubule-based process, mitotic cell cycle																	cytoplasmic microtubule, cytoplasmic ribonucleoprotein granule, recycling endosome	cytoplasmic microtubule, microtubule		recycling endosome		cytoplasmic microtubule, cytoplasmic ribonucleoprotein granule, recycling endosome	membrane raft				cytoplasmic microtubule, microtubule					GTP binding, identical protein binding, macromolecular complex binding, metal ion binding, protein domain specific binding	hydrolase activity							GTP binding, hydrolase activity, identical protein binding, macromolecular complex binding, metal ion binding, protein domain specific binding, structural constituent of cytoskeleton
Tubulin alpha chain OS=Rattus norvegicus OX=10116 GN=LOC100909441 PE=3 SV=1	A0A0H2UHM7
Tubulin alpha-4A chain OS=Rattus norvegicus OX=10116 GN=Tuba4a PE=1 SV=1	Q5XIF6				microtubule cytoskeleton organization, mitotic cell cycle																	cytoplasm	microtubule				cytoskeleton, microtubule					microtubule					GTP binding, metal ion binding, protein kinase binding	hydrolase activity							GTP binding, hydrolase activity, metal ion binding, protein kinase binding, structural constituent of cytoskeleton
Cluster of S-arrestin OS=Rattus norvegicus OX=10116 GN=Sag PE=1 SV=1 (P15887)	P15887 [3]		G-protein coupled receptor internalization, signal transduction		G-protein coupled receptor internalization, signal transduction		G-protein coupled receptor internalization			G-protein coupled receptor internalization		G-protein coupled receptor internalization						signal transduction										membrane				photoreceptor outer segment					G-protein coupled receptor binding, opsin binding, phosphoprotein binding, spectrin binding								G-protein coupled receptor binding, opsin binding, phosphoprotein binding, spectrin binding
S-arrestin OS=Rattus norvegicus OX=10116 GN=Sag PE=1 SV=1	P15887		G-protein coupled receptor internalization, signal transduction		G-protein coupled receptor internalization, signal transduction		G-protein coupled receptor internalization			G-protein coupled receptor internalization		G-protein coupled receptor internalization						signal transduction										membrane				photoreceptor outer segment					G-protein coupled receptor binding, opsin binding, phosphoprotein binding, spectrin binding								G-protein coupled receptor binding, opsin binding, phosphoprotein binding, spectrin binding
S-arrestin OS=Rattus norvegicus OX=10116 GN=Sag PE=1 SV=1	R4GNK4
Beta-arrestin-1 OS=Rattus norvegicus OX=10116 GN=Arrb1 PE=1 SV=1	P29066
Cluster of Actin, cytoplasmic 1 OS=Rattus norvegicus OX=10116 GN=Actb PE=1 SV=1 (A0A0G2K3K2)	A0A0G2K3K2 [7]		negative regulation of apoptotic process, positive regulation of gene expression		actin filament-based movement, actin-myosin filament sliding, actomyosin structure organization, cardiac myofibril assembly, skeletal muscle thin filament assembly	cardiac muscle tissue morphogenesis, cardiac myofibril assembly, mesenchyme migration, skeletal muscle thin filament assembly								cardiac muscle contraction, cardiac muscle tissue morphogenesis, cardiac myofibril assembly, heart contraction, mesenchyme migration				response to ethanol, response to xenobiotic stimulus				I band, sarcomere	actin filament, dynactin complex				I band, actin filament, dynactin complex, sarcomere					I band, actin filament, dynactin complex, sarcomere					ATP binding, myosin binding	hydrolase activity, microfilament motor activity							ATP binding, microfilament motor activity, myosin binding		microfilament motor activity
Actin, cytoplasmic 1 OS=Rattus norvegicus OX=10116 GN=Actb PE=1 SV=1	A0A0G2K3K2 (+2)
Beta-actin (Fragment) OS=Rattus norvegicus OX=10116 PE=2 SV=1	A1Z0K8
Actin, aortic smooth muscle OS=Rattus norvegicus OX=10116 GN=Acta2 PE=3 SV=1	A0A0G2K4M6
Actin, alpha cardiac muscle 1 OS=Rattus norvegicus OX=10116 GN=Actc1 PE=2 SV=1	P68035		negative regulation of apoptotic process, positive regulation of gene expression		actin filament-based movement, actin-myosin filament sliding, actomyosin structure organization, cardiac myofibril assembly, skeletal muscle thin filament assembly	cardiac muscle tissue morphogenesis, cardiac myofibril assembly, mesenchyme migration, skeletal muscle thin filament assembly								cardiac muscle contraction, cardiac muscle tissue morphogenesis, cardiac myofibril assembly, heart contraction, mesenchyme migration				response to ethanol, response to xenobiotic stimulus				I band, sarcomere	actin filament, dynactin complex				I band, actin filament, dynactin complex, sarcomere					I band, actin filament, dynactin complex, sarcomere					ATP binding, myosin binding	hydrolase activity, microfilament motor activity							ATP binding, microfilament motor activity, myosin binding		microfilament motor activity
Actin, beta-like 2 OS=Rattus norvegicus OX=10116 GN=Actbl2 PE=1 SV=1	D3ZRN3
Cluster of Phosphoglycerate kinase 1 OS=Rattus norvegicus OX=10116 GN=Pgk1 PE=1 SV=2 (P16617)	P16617 [4]		negative regulation of angiogenesis		canonical glycolysis, cellular response to hypoxia, epithelial cell differentiation, glycolytic process, phosphorylation	epithelial cell differentiation						canonical glycolysis, carbohydrate metabolic process, gluconeogenesis, glycolytic process, phosphorylation, plasminogen activation						cellular response to hypoxia				cytosol				extracellular space		membrane raft									ADP binding, ATP binding	phosphoglycerate kinase activity, protein-disulfide reductase activity							ADP binding, ATP binding, phosphoglycerate kinase activity, protein-disulfide reductase activity
Phosphoglycerate kinase 1 OS=Rattus norvegicus OX=10116 GN=Pgk1 PE=1 SV=2	P16617		negative regulation of angiogenesis		canonical glycolysis, cellular response to hypoxia, epithelial cell differentiation, glycolytic process, phosphorylation	epithelial cell differentiation						canonical glycolysis, carbohydrate metabolic process, gluconeogenesis, glycolytic process, phosphorylation, plasminogen activation						cellular response to hypoxia				cytosol				extracellular space		membrane raft									ADP binding, ATP binding	phosphoglycerate kinase activity, protein-disulfide reductase activity							ADP binding, ATP binding, phosphoglycerate kinase activity, protein-disulfide reductase activity
Phosphoglycerate kinase OS=Rattus norvegicus OX=10116 GN=RGD1560402 PE=3 SV=1	M0R6Y8
Phosphoglycerate kinase OS=Rattus norvegicus OX=10116 GN=Pgk2 PE=1 SV=1	Q5XIV1
Phosphoglycerate kinase 1 (Fragment) OS=Rattus norvegicus OX=10116 GN=Pgk1 PE=1 SV=1	A0A096MJL6
Cluster of Globin a4 OS=Rattus norvegicus OX=10116 GN=Hbb PE=1 SV=1 (A0A0G2JSW3)	A0A0G2JSW3 [5]
Globin a4 OS=Rattus norvegicus OX=10116 GN=Hbb PE=1 SV=1	A0A0G2JSW3
Globin a2 OS=Rattus norvegicus OX=10116 GN=LOC689064 PE=3 SV=1	A0A1K0FUA6
Hemoglobin subunit beta-2 OS=Rattus norvegicus OX=10116 PE=1 SV=2	P11517
0 beta-2 globin OS=Rattus norvegicus OX=10116 GN=0 beta-2 globin PE=3 SV=1	Q62670
Globin a1 OS=Rattus norvegicus OX=10116 GN=LOC103694855 PE=1 SV=1	Q62669
Serum albumin OS=Rattus norvegicus OX=10116 GN=Alb PE=1 SV=1	A0A0G2JSH5
Creatine kinase B-type OS=Rattus norvegicus OX=10116 GN=Ckb PE=1 SV=2	P07335		cellular chloride ion homeostasis		cellular chloride ion homeostasis, cellular response to estrogen stimulus, cellular response to wortmannin, phosphocreatine biosynthetic process, phosphorylation	brain development, cerebellum development						phosphocreatine biosynthetic process, phosphorylation		cerebellum development				cellular response to estrogen stimulus, cellular response to wortmannin				cytosol, mitochondrion				extracellular space	mitochondrion, nucleus		mitochondrion	nucleus							ATP binding, ubiquitin protein ligase binding	creatine kinase activity, kinase activity							ATP binding, creatine kinase activity, kinase activity, ubiquitin protein ligase binding
Cluster of G protein subunit alpha transducin 1 OS=Rattus norvegicus OX=10116 GN=Gnat1 PE=4 SV=1 (D3ZSS5)	D3ZSS5 [10]	platelet aggregation	adenylate cyclase-activating adrenergic receptor signaling pathway, adenylate cyclase-activating dopamine receptor signaling pathway, calcium ion homeostasis, dopamine receptor signaling pathway, genetic imprinting, negative regulation of blood pressure, negative regulation of calcium ion transport, negative regulation of multicellular organism growth, negative regulation of renal sodium excretio…		DNA methylation, adenylate cyclase-activating adrenergic receptor signaling pathway, adenylate cyclase-activating dopamine receptor signaling pathway, dopamine receptor signaling pathway, energy reserve metabolic process, genetic imprinting, neuron projection development, platelet aggregation	aging, bone development, cartilage development, developmental growth, embryonic cranial skeleton morphogenesis, embryonic hindlimb morphogenesis, endochondral ossification, forebrain development, hair follicle placode formation, multicellular organism growth, neuron projection development, odontogenesis of dentin-containing tooth, post-embryonic body morphogenesis, post-embryonic development, ske…		multicellular organism growth				DNA methylation, energy reserve metabolic process, genetic imprinting		bone development, cartilage development, cognition, embryonic cranial skeleton morphogenesis, embryonic hindlimb morphogenesis, endochondral ossification, forebrain development, hair follicle placode formation, multicellular organism growth, negative regulation of blood pressure, neuron projection development, odontogenesis of dentin-containing tooth, platelet aggregation, post-embryonic body mor…				adenylate cyclase-activating adrenergic receptor signaling pathway, adenylate cyclase-activating dopamine receptor signaling pathway, dopamine receptor signaling pathway, platelet aggregation, response to cytokine, response to hydrogen peroxide, response to morphine, response to organic cyclic compound, response to organonitrogen compound, response to parathyroid hormone, response to xenobiotic s…			Golgi to ER transport vesicle, trans-Golgi network membrane	Golgi to ER transport vesicle, cytosol, perinuclear region of cytoplasm, recycling endosome, trans-Golgi network membrane			endosome, recycling endosome		Golgi to ER transport vesicle, endosome, nucleus, recycling endosome, trans-Golgi network membrane	apical plasma membrane, heterotrimeric G-protein complex, membrane raft, plasma membrane, trans-Golgi network membrane		nucleus	trans-Golgi network membrane	Golgi to ER transport vesicle, trans-Golgi network membrane	apical plasma membrane, heterotrimeric G-protein complex, plasma membrane				D1 dopamine receptor binding, G-protein alpha-subunit binding, G-protein beta-subunit binding, G-protein beta/gamma-subunit complex binding, G-protein coupled receptor binding, G-protein coupled serotonin receptor binding, GDP binding, GTP binding, GTPase activating protein binding, alpha-tubulin binding, beta-2 adrenergic receptor binding, corticotropin-releasing hormone receptor 1 binding, insu…	GTPase activity					adenylate cyclase activator activity		D1 dopamine receptor binding, G-protein alpha-subunit binding, G-protein beta-subunit binding, G-protein beta/gamma-subunit complex binding, G-protein coupled serotonin receptor binding, GDP binding, GTP binding, GTPase activating protein binding, GTPase activity, adenylate cyclase activator activity, alpha-tubulin binding, beta-2 adrenergic receptor binding, corticotropin-releasing hormone recep…
G protein subunit alpha transducin 1 OS=Rattus norvegicus OX=10116 GN=Gnat1 PE=4 SV=1	D3ZSS5
Guanine nucleotide-binding protein G(o) subunit alpha OS=Rattus norvegicus OX=10116 GN=Gnao1 PE=1 SV=2	P59215		adenylate cyclase-modulating G-protein coupled receptor signaling pathway, dopamine receptor signaling pathway, negative regulation of calcium ion transport, positive regulation of GTPase activity, regulation of heart contraction		adenylate cyclase-modulating G-protein coupled receptor signaling pathway, dopamine receptor signaling pathway, neuron projection development	aging, forebrain development, neuron projection development, odontogenesis of dentin-containing tooth								forebrain development, neuron projection development, odontogenesis of dentin-containing tooth				adenylate cyclase-modulating G-protein coupled receptor signaling pathway, dopamine receptor signaling pathway, response to cytokine, response to hydrogen peroxide, response to morphine, response to organonitrogen compound, response to xenobiotic stimulus										heterotrimeric G-protein complex					heterotrimeric G-protein complex				G-protein beta/gamma-subunit complex binding, G-protein coupled serotonin receptor binding, GDP binding, GTP binding, GTPase activating protein binding, corticotropin-releasing hormone receptor 1 binding, metal ion binding, mu-type opioid receptor binding, receptor binding	GTPase activity							G-protein beta/gamma-subunit complex binding, G-protein coupled serotonin receptor binding, GDP binding, GTP binding, GTPase activating protein binding, GTPase activity, corticotropin-releasing hormone receptor 1 binding, metal ion binding, mu-type opioid receptor binding, receptor binding
G protein subunit alpha transducin 2 OS=Rattus norvegicus OX=10116 GN=Gnat2 PE=4 SV=1	D4AA42
Guanine nucleotide-binding protein G(i) subunit alpha-2 OS=Rattus norvegicus OX=10116 GN=Gnai2 PE=1 SV=3	P04897
Guanine nucleotide-binding protein G(i) subunit alpha-1 OS=Rattus norvegicus OX=10116 GN=Gnai1 PE=1 SV=3	P10824
Neuroendocrine secretory protein 55 OS=Rattus norvegicus OX=10116 GN=Gnas PE=1 SV=2	M0R9J4
Guanine nucleotide-binding protein G(s) subunit alpha isoforms XLas OS=Rattus norvegicus OX=10116 GN=Gnas PE=1 SV=3	Q63803	platelet aggregation	adenylate cyclase-activating G-protein coupled receptor signaling pathway, adenylate cyclase-activating adrenergic receptor signaling pathway, adenylate cyclase-activating dopamine receptor signaling pathway, calcium ion homeostasis, genetic imprinting, negative regulation of blood pressure, negative regulation of multicellular organism growth, negative regulation of renal sodium excretion, plate…		DNA methylation, adenylate cyclase-activating adrenergic receptor signaling pathway, adenylate cyclase-activating dopamine receptor signaling pathway, energy reserve metabolic process, genetic imprinting, platelet aggregation	bone development, cartilage development, embryonic cranial skeleton morphogenesis, embryonic hindlimb morphogenesis, endochondral ossification, hair follicle placode formation, multicellular organism growth, post-embryonic body morphogenesis, post-embryonic development, skeletal system development, skin development		multicellular organism growth				DNA methylation, energy reserve metabolic process, genetic imprinting		bone development, cartilage development, cognition, embryonic cranial skeleton morphogenesis, embryonic hindlimb morphogenesis, endochondral ossification, hair follicle placode formation, multicellular organism growth, negative regulation of blood pressure, platelet aggregation, post-embryonic body morphogenesis, sensory perception of chemical stimulus, skeletal system development, skin developme…				adenylate cyclase-activating G-protein coupled receptor signaling pathway, adenylate cyclase-activating adrenergic receptor signaling pathway, adenylate cyclase-activating dopamine receptor signaling pathway, platelet aggregation, response to parathyroid hormone, response to xenobiotic stimulus			Golgi to ER transport vesicle, trans-Golgi network membrane	Golgi to ER transport vesicle, cytosol, perinuclear region of cytoplasm, recycling endosome, trans-Golgi network membrane			endosome, recycling endosome		Golgi to ER transport vesicle, endosome, nucleus, recycling endosome, trans-Golgi network membrane	apical plasma membrane, heterotrimeric G-protein complex, membrane raft, plasma membrane, trans-Golgi network membrane		nucleus	trans-Golgi network membrane	Golgi to ER transport vesicle, trans-Golgi network membrane	apical plasma membrane, heterotrimeric G-protein complex, plasma membrane				D1 dopamine receptor binding, G-protein alpha-subunit binding, G-protein beta-subunit binding, G-protein beta/gamma-subunit complex binding, G-protein coupled receptor binding, GTP binding, alpha-tubulin binding, beta-2 adrenergic receptor binding, corticotropin-releasing hormone receptor 1 binding, insulin-like growth factor receptor binding, ionotropic glutamate receptor binding, metal ion bind…	GTPase activity					adenylate cyclase activator activity		D1 dopamine receptor binding, G-protein alpha-subunit binding, G-protein beta-subunit binding, G-protein beta/gamma-subunit complex binding, G-protein coupled receptor binding, GTP binding, GTPase activity, adenylate cyclase activator activity, alpha-tubulin binding, beta-2 adrenergic receptor binding, corticotropin-releasing hormone receptor 1 binding, insulin-like growth factor receptor binding…
Guanine nucleotide-binding protein G(olf) subunit alpha OS=Rattus norvegicus OX=10116 GN=Gnal PE=4 SV=3	G3V8E8
Isoform Gnas-3 of Guanine nucleotide-binding protein G(s) subunit alpha isoforms short OS=Rattus norvegicus OX=10116 GN=Gnas	P63095-3
GTP-binding protein G-alpha-i2 splice variant a (Fragment) OS=Rattus norvegicus OX=10116 GN=Gnai2 PE=2 SV=1	Q5EEY4
Cluster of Ciliary rootlet coiled-coil, rootletin OS=Rattus norvegicus OX=10116 GN=Crocc PE=1 SV=2 (F1M6Q2)	F1M6Q2 [2]
Ciliary rootlet coiled-coil, rootletin OS=Rattus norvegicus OX=10116 GN=Crocc PE=1 SV=2	F1M6Q2
Ciliary rootlet coiled-coil, rootletin OS=Rattus norvegicus OX=10116 GN=Crocc PE=1 SV=2	D4AD05
Glutamine synthetase OS=Rattus norvegicus OX=10116 GN=Glul PE=1 SV=3	P09606		neurotransmitter metabolic process, positive regulation of epithelial cell proliferation, positive regulation of insulin secretion, positive regulation of synaptic transmission, glutamatergic, regulation of endothelial cell migration, regulation of protein localization to nucleolus, regulation of sprouting angiogenesis		ammonia assimilation cycle, cellular response to starvation, glutamine biosynthetic process, neurotransmitter metabolic process, protein palmitoylation	angiogenesis						ammonia assimilation cycle, glutamine biosynthetic process, neurotransmitter metabolic process, protein palmitoylation		angiogenesis				cellular response to starvation, response to glucose				cytosol, mitochondrion, rough endoplasmic reticulum		rough endoplasmic reticulum			intracellular membrane-bounded organelle, mitochondrion, rough endoplasmic reticulum	plasma membrane	mitochondrion				plasma membrane				ATP binding, dynein light chain binding, glutamate binding, identical protein binding, magnesium ion binding, manganese ion binding	glutamate-ammonia ligase activity, protein-cysteine S-palmitoyltransferase activity							ATP binding, dynein light chain binding, glutamate binding, glutamate-ammonia ligase activity, identical protein binding, magnesium ion binding, manganese ion binding, protein-cysteine S-palmitoyltransferase activity
Cluster of Triosephosphate isomerase OS=Rattus norvegicus OX=10116 GN=LOC100911515 PE=1 SV=1 (A0A0G2JWJ4)	A0A0G2JWJ4 [2]
Triosephosphate isomerase OS=Rattus norvegicus OX=10116 GN=LOC100911515 PE=1 SV=1	A0A0G2JWJ4
Triosephosphate isomerase OS=Rattus norvegicus OX=10116 PE=1 SV=1	A0A0G2JWU1
Cluster of ATP synthase subunit beta OS=Rattus norvegicus OX=10116 GN=Atp5f1b PE=1 SV=1 (G3V6D3)	G3V6D3 [2]
ATP synthase subunit beta OS=Rattus norvegicus OX=10116 GN=Atp5f1b PE=1 SV=1	G3V6D3
ATP synthase subunit beta (Fragment) OS=Rattus norvegicus OX=10116 GN=ATP5B PE=2 SV=1	Q0QEP3
Aspartate aminotransferase, cytoplasmic OS=Rattus norvegicus OX=10116 GN=Got1 PE=1 SV=3	P13221		Notch signaling pathway, fatty acid homeostasis, negative regulation of collagen biosynthetic process, negative regulation of cytosolic calcium ion concentration, negative regulation of mitochondrial depolarization, positive regulation of transforming growth factor beta receptor signaling pathway		Notch signaling pathway, aspartate biosynthetic process, aspartate catabolic process, aspartate metabolic process, cellular response to insulin stimulus, cellular response to mechanical stimulus, glutamate catabolic process to 2-oxoglutarate, glutamate catabolic process to aspartate, glutamate metabolic process, glycerol biosynthetic process, negative regulation of cytosolic calcium ion concentra…	transdifferentiation						aspartate biosynthetic process, aspartate catabolic process, aspartate metabolic process, glutamate catabolic process to 2-oxoglutarate, glutamate catabolic process to aspartate, glutamate metabolic process, glycerol biosynthetic process, oxaloacetate metabolic process						Notch signaling pathway, cellular response to insulin stimulus, cellular response to mechanical stimulus, response to cadmium ion, response to carbohydrate, response to glucocorticoid, response to immobilization stress, response to transition metal nanoparticle				cytosol, lysosome					lysosome										carboxylic acid binding, pyridoxal phosphate binding	L-aspartate:2-oxoglutarate aminotransferase activity, L-cysteine:2-oxoglutarate aminotransferase activity, phosphatidylserine decarboxylase activity							L-aspartate:2-oxoglutarate aminotransferase activity, L-cysteine:2-oxoglutarate aminotransferase activity, carboxylic acid binding, phosphatidylserine decarboxylase activity, pyridoxal phosphate binding
Transketolase OS=Rattus norvegicus OX=10116 GN=Tkt PE=1 SV=1	G3V826
Cluster of Guanine nucleotide-binding protein G(I)/G(S)/G(T) subunit beta-1 OS=Rattus norvegicus OX=10116 GN=Gnb1 PE=1 SV=4 (P54311)	P54311 [3]		G-protein coupled receptor signaling pathway, phospholipase C-activating G-protein coupled receptor signaling pathway, positive regulation of cytosolic calcium ion concentration		cardiac muscle cell apoptotic process, cellular response to hypoxia, phospholipase C-activating G-protein coupled receptor signaling pathway, positive regulation of cytosolic calcium ion concentration	retina development in camera-type eye								retina development in camera-type eye, sensory perception of taste				G-protein coupled receptor signaling pathway, cellular response to hypoxia, phospholipase C-activating G-protein coupled receptor signaling pathway				cytoplasm						heterotrimeric G-protein complex, photoreceptor outer segment membrane, plasma membrane			photoreceptor outer segment membrane	photoreceptor outer segment, photoreceptor outer segment membrane	heterotrimeric G-protein complex, photoreceptor outer segment membrane				GTPase binding, macromolecular complex binding, receptor signaling complex scaffold activity, spectrin binding	GTPase activity, alkylglycerophosphoethanolamine phosphodiesterase activity							GTPase activity, GTPase binding, alkylglycerophosphoethanolamine phosphodiesterase activity, macromolecular complex binding, receptor signaling complex scaffold activity, spectrin binding
Guanine nucleotide-binding protein G(I)/G(S)/G(T) subunit beta-1 OS=Rattus norvegicus OX=10116 GN=Gnb1 PE=1 SV=4	P54311		G-protein coupled receptor signaling pathway, phospholipase C-activating G-protein coupled receptor signaling pathway, positive regulation of cytosolic calcium ion concentration		cardiac muscle cell apoptotic process, cellular response to hypoxia, phospholipase C-activating G-protein coupled receptor signaling pathway, positive regulation of cytosolic calcium ion concentration	retina development in camera-type eye								retina development in camera-type eye, sensory perception of taste				G-protein coupled receptor signaling pathway, cellular response to hypoxia, phospholipase C-activating G-protein coupled receptor signaling pathway				cytoplasm						heterotrimeric G-protein complex, photoreceptor outer segment membrane, plasma membrane			photoreceptor outer segment membrane	photoreceptor outer segment, photoreceptor outer segment membrane	heterotrimeric G-protein complex, photoreceptor outer segment membrane				GTPase binding, macromolecular complex binding, receptor signaling complex scaffold activity, spectrin binding	GTPase activity, alkylglycerophosphoethanolamine phosphodiesterase activity							GTPase activity, GTPase binding, alkylglycerophosphoethanolamine phosphodiesterase activity, macromolecular complex binding, receptor signaling complex scaffold activity, spectrin binding
Guanine nucleotide-binding protein G(I)/G(S)/G(T) subunit beta-2 OS=Rattus norvegicus OX=10116 GN=Gnb2 PE=1 SV=4	P54313
G-protein beta-2 subunit (Fragment) OS=Rattus norvegicus OX=10116 PE=2 SV=1	Q91XL4
Cluster of Retinol binding protein 3, interstitial OS=Rattus norvegicus OX=10116 GN=Rbp3 PE=4 SV=1 (G3V8Q4)	G3V8Q4 [2]
Retinol binding protein 3, interstitial OS=Rattus norvegicus OX=10116 GN=Rbp3 PE=4 SV=1	G3V8Q4
Interphotoreceptor retinoid binding protein (Fragment) OS=Rattus norvegicus OX=10116 GN=irbp PE=4 SV=1	Q8K1Q2
Cluster of Histone H2B OS=Rattus norvegicus OX=10116 GN=LOC102549061 PE=3 SV=1 (A0A0G2JXE0)	A0A0G2JXE0 [8]
Histone H2B OS=Rattus norvegicus OX=10116 GN=LOC102549061 PE=3 SV=1	A0A0G2JXE0
Histone H2B OS=Rattus norvegicus OX=10116 GN=Hist1h2bo PE=3 SV=1	A0A0G2JXI9 (+2)
Histone H2B OS=Rattus norvegicus OX=10116 GN=Hist1h2bd PE=3 SV=2	D3ZWM5
Histone H2B OS=Rattus norvegicus OX=10116 GN=Hist2h2be PE=3 SV=3	D4A817
Histone H2B OS=Rattus norvegicus OX=10116 GN=Hist1h2bh PE=3 SV=2	D3ZLY9
Histone domain-containing protein OS=Rattus norvegicus OX=10116 PE=3 SV=1	A0A0G2K7R1
Dihydropyrimidinase-related protein 2 OS=Rattus norvegicus OX=10116 GN=Dpysl2 PE=1 SV=1	P47942		positive regulation of glutamate secretion, regulation of axon extension, regulation of neuron differentiation, regulation of neuron projection development		axon guidance, cytoskeleton organization, regulation of axon extension, regulation of neuron projection development	axon guidance, brain development, olfactory bulb development, regulation of axon extension, regulation of neuron projection development, spinal cord development	endocytosis, synaptic vesicle transport			endocytosis, synaptic vesicle transport	axon guidance			axon guidance, olfactory bulb development, regulation of axon extension, regulation of neuron projection development, spinal cord development				axon guidance, response to amphetamine, response to cocaine, response to xenobiotic stimulus				cytosol	cytoskeleton				cytoskeleton	membrane									identical protein binding, microtubule binding, protein kinase binding	hydrolase activity, acting on carbon-nitrogen (but not peptide) bonds							hydrolase activity, acting on carbon-nitrogen (but not peptide) bonds, identical protein binding, microtubule binding, protein kinase binding
Heat shock protein HSP 90-alpha OS=Rattus norvegicus OX=10116 GN=Hsp90aa1 PE=1 SV=3	P82995		activation of innate immune response, positive regulation of cardiac muscle contraction, positive regulation of cell size, positive regulation of defense response to virus by host, positive regulation of interferon-beta production, positive regulation of lamellipodium assembly, positive regulation of nitric oxide biosynthetic process, positive regulation of peptidyl-serine phosphorylation, positi…		axon extension, cardiac muscle cell apoptotic process, cellular response to heat, cellular response to virus, central nervous system neuron axonogenesis, chaperone-mediated autophagy, chaperone-mediated protein complex assembly, establishment of cell polarity, neuron migration, positive regulation of cell size, protein folding, protein import into mitochondrial outer membrane, telomerase holoenzy…	axon extension, central nervous system neuron axonogenesis, neuron migration	protein import into mitochondrial outer membrane	axon extension	activation of innate immune response	neuron migration, protein import into mitochondrial outer membrane	neuron migration	chaperone-mediated autophagy, telomere maintenance via telomerase	cellular response to virus	axon extension, central nervous system neuron axonogenesis, neuron migration, skeletal muscle contraction				cellular response to heat, cellular response to virus, response to antibiotic, response to cocaine, response to cold, response to estrogen, response to salt stress, response to xenobiotic stimulus		cellular response to virus		cytosol, lysosomal lumen, lysosomal membrane, melanosome, mitochondrion, perinuclear region of cytoplasm					lysosomal lumen, lysosomal membrane, melanosome, mitochondrion, nucleus	apical plasma membrane, basolateral plasma membrane, brush border membrane, lysosomal membrane, sperm plasma membrane	mitochondrion	nucleus	lysosomal membrane	lysosomal lumen, lysosomal membrane, sperm mitochondrial sheath	apical plasma membrane, basolateral plasma membrane, brush border membrane, sperm plasma membrane				ATP binding, CTP binding, DNA polymerase binding, GTP binding, GTPase binding, Rho GDP-dissociation inhibitor binding, TPR domain binding, UTP binding, dATP binding, disordered domain specific binding, histone deacetylase binding, ion channel binding, mRNA binding, protein binding involved in protein folding, protein homodimerization activity, protein phosphatase binding, protein tyrosine kinase …	ATPase activity					nitric-oxide synthase regulator activity		ATP binding, ATPase activity, CTP binding, DNA polymerase binding, GTP binding, GTPase binding, Rho GDP-dissociation inhibitor binding, TPR domain binding, UTP binding, dATP binding, disordered domain specific binding, histone deacetylase binding, identical protein binding, ion channel binding, mRNA binding, nitric-oxide synthase regulator activity, protein binding involved in protein folding, pr…
Clathrin heavy chain OS=Rattus norvegicus OX=10116 GN=Cltc PE=1 SV=1	F1M779
Cluster of Lamin-B1 OS=Rattus norvegicus OX=10116 GN=Lmnb1 PE=1 SV=1 (G3V7U4)	G3V7U4 [2]				apoptotic process, cellular response to corticosterone stimulus, cellular response to monosodium L-glutamate, cellular response to organic cyclic compound, heterochromatin assembly, neurogenesis, protein localization to nuclear envelope	neurogenesis	nuclear migration			nuclear migration, nuclear pore localization, protein localization to nuclear envelope				neurogenesis				cellular response to corticosterone stimulus, cellular response to monosodium L-glutamate, cellular response to organic cyclic compound, response to antibiotic, response to xenobiotic stimulus				cytoplasm	lamin filament				lamin filament, nuclear envelope, nuclear inner membrane, nuclear lamina, nuclear matrix, nuclear membrane, nucleoplasm, nucleus	nuclear inner membrane, nuclear membrane		lamin filament, nuclear envelope, nuclear inner membrane, nuclear lamina, nuclear matrix, nucleoplasm	nuclear inner membrane, nuclear membrane	lamin filament, nuclear envelope, nuclear inner membrane, nuclear lamina, nuclear matrix, nuclear membrane, nucleoplasm					phospholipase binding, sequence-specific double-stranded DNA binding								double-stranded DNA binding, phospholipase binding, sequence-specific double-stranded DNA binding, structural constituent of cytoskeleton
Lamin-B1 OS=Rattus norvegicus OX=10116 GN=Lmnb1 PE=1 SV=1	G3V7U4
Lamin-B1 OS=Rattus norvegicus OX=10116 GN=Lmnb1 PE=1 SV=3	P70615				apoptotic process, cellular response to corticosterone stimulus, cellular response to monosodium L-glutamate, cellular response to organic cyclic compound, heterochromatin assembly, neurogenesis, protein localization to nuclear envelope	neurogenesis	nuclear migration			nuclear migration, nuclear pore localization, protein localization to nuclear envelope				neurogenesis				cellular response to corticosterone stimulus, cellular response to monosodium L-glutamate, cellular response to organic cyclic compound, response to antibiotic, response to xenobiotic stimulus				cytoplasm	lamin filament				lamin filament, nuclear envelope, nuclear inner membrane, nuclear lamina, nuclear matrix, nuclear membrane, nucleoplasm, nucleus	nuclear inner membrane, nuclear membrane		lamin filament, nuclear envelope, nuclear inner membrane, nuclear lamina, nuclear matrix, nucleoplasm	nuclear inner membrane, nuclear membrane	lamin filament, nuclear envelope, nuclear inner membrane, nuclear lamina, nuclear matrix, nuclear membrane, nucleoplasm					phospholipase binding, sequence-specific double-stranded DNA binding								double-stranded DNA binding, phospholipase binding, sequence-specific double-stranded DNA binding, structural constituent of cytoskeleton
Cluster of Peptidyl-prolyl cis-trans isomerase A OS=Rattus norvegicus OX=10116 GN=Ppia PE=1 SV=2 (P10111)	P10111 [3]	platelet aggregation	activation of protein kinase B activity, negative regulation of oxidative stress-induced intrinsic apoptotic signaling pathway, negative regulation of phosphoprotein phosphatase activity, negative regulation of protein kinase activity, negative regulation of stress-activated MAPK cascade, negative regulation of viral life cycle, platelet activation, platelet aggregation, positive regulation of MA…		apoptotic process, cell adhesion molecule production, cellular response to oxidative stress, endothelial cell activation, lipid particle organization, neuron differentiation, neutrophil chemotaxis, platelet activation, platelet aggregation, protein folding, protein peptidyl-prolyl isomerization	neuron differentiation			neutrophil chemotaxis	neutrophil chemotaxis	neutrophil chemotaxis	protein peptidyl-prolyl isomerization		neuron differentiation, platelet activation, platelet aggregation				cellular response to oxidative stress, leukocyte chemotaxis, neutrophil chemotaxis, platelet aggregation				cytosol				extracellular region, extracellular space	nucleus			nucleus							cyclosporin A binding, heparan sulfate binding, integrin binding	peptidyl-prolyl cis-trans isomerase activity							cyclosporin A binding, heparan sulfate binding, integrin binding, peptidyl-prolyl cis-trans isomerase activity
Peptidyl-prolyl cis-trans isomerase A OS=Rattus norvegicus OX=10116 GN=Ppia PE=1 SV=2	P10111	platelet aggregation	activation of protein kinase B activity, negative regulation of oxidative stress-induced intrinsic apoptotic signaling pathway, negative regulation of phosphoprotein phosphatase activity, negative regulation of protein kinase activity, negative regulation of stress-activated MAPK cascade, negative regulation of viral life cycle, platelet activation, platelet aggregation, positive regulation of MA…		apoptotic process, cell adhesion molecule production, cellular response to oxidative stress, endothelial cell activation, lipid particle organization, neuron differentiation, neutrophil chemotaxis, platelet activation, platelet aggregation, protein folding, protein peptidyl-prolyl isomerization	neuron differentiation			neutrophil chemotaxis	neutrophil chemotaxis	neutrophil chemotaxis	protein peptidyl-prolyl isomerization		neuron differentiation, platelet activation, platelet aggregation				cellular response to oxidative stress, leukocyte chemotaxis, neutrophil chemotaxis, platelet aggregation				cytosol				extracellular region, extracellular space	nucleus			nucleus							cyclosporin A binding, heparan sulfate binding, integrin binding	peptidyl-prolyl cis-trans isomerase activity							cyclosporin A binding, heparan sulfate binding, integrin binding, peptidyl-prolyl cis-trans isomerase activity
Peptidyl-prolyl cis-trans isomerase OS=Rattus norvegicus OX=10116 GN=Ppia PE=1 SV=1	A0A0G2K1P0
Peptidyl-prolyl cis-trans isomerase OS=Rattus norvegicus OX=10116 GN=LOC100911252 PE=3 SV=1	A0A0G2K2E4
Glucose-6-phosphate isomerase OS=Rattus norvegicus OX=10116 GN=Gpi PE=1 SV=1	Q6P6V0		erythrocyte homeostasis, glucose homeostasis, negative regulation of cysteine-type endopeptidase activity involved in apoptotic process, negative regulation of neuron apoptotic process, positive regulation of endothelial cell migration, positive regulation of immunoglobulin production		glucose 6-phosphate metabolic process, glycolytic process	in utero embryonic development, mesoderm formation			erythrocyte homeostasis			carbohydrate metabolic process, gluconeogenesis, glucose 6-phosphate metabolic process, glycolytic process		in utero embryonic development, learning or memory, mesoderm formation				response to cadmium ion, response to estradiol, response to immobilization stress, response to morphine, response to muscle stretch, response to progesterone, response to testosterone				cytosol				extracellular space	nucleoplasm	ciliary membrane, plasma membrane		nucleoplasm	ciliary membrane	ciliary membrane, nucleoplasm	ciliary membrane, plasma membrane				carbohydrate derivative binding, cytokine activity, growth factor activity, monosaccharide binding, ubiquitin protein ligase binding	glucose-6-phosphate isomerase activity							carbohydrate derivative binding, cytokine activity, glucose-6-phosphate isomerase activity, growth factor activity, monosaccharide binding, ubiquitin protein ligase binding
Cluster of Vesicle-fusing ATPase OS=Rattus norvegicus OX=10116 GN=Nsf PE=1 SV=1 (A0A0G2K6U1)	A0A0G2K6U1 [3]
Vesicle-fusing ATPase OS=Rattus norvegicus OX=10116 GN=Nsf PE=1 SV=1	A0A0G2K6U1
N-ethylmaleimide sensitive factor NSF (Fragment) OS=Rattus norvegicus OX=10116 PE=2 SV=1	O88975
N-ethylmaleimide sensitive factor (Fragment) OS=Rattus norvegicus OX=10116 PE=2 SV=1	O88960
Cluster of Ketimine reductase mu-crystallin OS=Rattus norvegicus OX=10116 GN=Crym PE=1 SV=1 (Q9QYU4)	Q9QYU4 [2]		negative regulation of transcription from RNA polymerase II promoter, thyroid hormone metabolic process, thyroid hormone transport		thyroid hormone metabolic process		mitochondrial transport, thyroid hormone transport			mitochondrial transport, thyroid hormone transport		thyroid hormone metabolic process		sensory perception of sound				response to hormone, response to vitamin D				cytosol, mitochondrion					mitochondrion, nucleus		mitochondrion	nucleus							NADP binding, hormone binding, protein homodimerization activity, thyroid hormone binding	thiomorpholine-carboxylate dehydrogenase activity							NADP binding, protein homodimerization activity, thiomorpholine-carboxylate dehydrogenase activity, thyroid hormone binding, transcription corepressor activity
Ketimine reductase mu-crystallin OS=Rattus norvegicus OX=10116 GN=Crym PE=1 SV=1	Q9QYU4		negative regulation of transcription from RNA polymerase II promoter, thyroid hormone metabolic process, thyroid hormone transport		thyroid hormone metabolic process		mitochondrial transport, thyroid hormone transport			mitochondrial transport, thyroid hormone transport		thyroid hormone metabolic process		sensory perception of sound				response to hormone, response to vitamin D				cytosol, mitochondrion					mitochondrion, nucleus		mitochondrion	nucleus							NADP binding, hormone binding, protein homodimerization activity, thyroid hormone binding	thiomorpholine-carboxylate dehydrogenase activity							NADP binding, protein homodimerization activity, thiomorpholine-carboxylate dehydrogenase activity, thyroid hormone binding, transcription corepressor activity
Ketimine reductase mu-crystallin OS=Rattus norvegicus OX=10116 GN=Crym PE=1 SV=1	A0A0G2K568
Cluster of Phosphoglycerate mutase 1 OS=Rattus norvegicus OX=10116 GN=Pgam1 PE=1 SV=4 (P25113)	P25113 [3]		Notch signaling pathway, regulation of glycolytic process, regulation of pentose-phosphate shunt		Notch signaling pathway, canonical glycolysis, glycolytic process							canonical glycolysis, gluconeogenesis, glycolytic process, respiratory burst	spermatogenesis	spermatogenesis, striated muscle contraction		spermatogenesis	spermatogenesis	Notch signaling pathway, response to mercury ion				cytosol					nucleus			nucleus							identical protein binding, protein kinase binding	2,3-bisphosphoglycerate-dependent phosphoglycerate mutase activity, bisphosphoglycerate mutase activity, hydrolase activity, phosphoglycerate mutase activity							2,3-bisphosphoglycerate-dependent phosphoglycerate mutase activity, bisphosphoglycerate mutase activity, hydrolase activity, identical protein binding, phosphoglycerate mutase activity, protein kinase binding
Phosphoglycerate mutase 1 OS=Rattus norvegicus OX=10116 GN=Pgam1 PE=1 SV=4	P25113		regulation of glycolytic process, regulation of pentose-phosphate shunt		glycolytic process							gluconeogenesis, glycolytic process, respiratory burst										cytosol					nucleus			nucleus							protein kinase binding	2,3-bisphosphoglycerate-dependent phosphoglycerate mutase activity, bisphosphoglycerate mutase activity, hydrolase activity, phosphoglycerate mutase activity							2,3-bisphosphoglycerate-dependent phosphoglycerate mutase activity, bisphosphoglycerate mutase activity, hydrolase activity, phosphoglycerate mutase activity, protein kinase binding
Phosphoglycerate mutase 2 OS=Rattus norvegicus OX=10116 GN=Pgam2 PE=1 SV=2	P16290		Notch signaling pathway		Notch signaling pathway, canonical glycolysis, glycolytic process							canonical glycolysis, gluconeogenesis, glycolytic process	spermatogenesis	spermatogenesis, striated muscle contraction		spermatogenesis	spermatogenesis	Notch signaling pathway, response to mercury ion				cytosol					nucleus			nucleus							identical protein binding	2,3-bisphosphoglycerate-dependent phosphoglycerate mutase activity, bisphosphoglycerate mutase activity, hydrolase activity, phosphoglycerate mutase activity							2,3-bisphosphoglycerate-dependent phosphoglycerate mutase activity, bisphosphoglycerate mutase activity, hydrolase activity, identical protein binding, phosphoglycerate mutase activity
Uncharacterized protein OS=Rattus norvegicus OX=10116 PE=1 SV=1	F1M1Y1
Phosducin OS=Rattus norvegicus OX=10116 GN=Pdc PE=1 SV=1	P20942		regulation of G-protein coupled receptor protein signaling pathway											visual perception				response to stimulus				cytosol					nucleus			nucleus		photoreceptor outer segment
Cluster of Hemoglobin subunit alpha-1/2 OS=Rattus norvegicus OX=10116 GN=Hba1 PE=1 SV=3 (P01946)	P01946 [2]		erythrocyte development, negative regulation of blood pressure, positive regulation of cell death, regulation of sensory perception of pain		cellular oxidant detoxification, erythrocyte development, hydrogen peroxide catabolic process	erythrocyte development, in utero embryonic development	carbon dioxide transport, nitric oxide transport, oxygen transport		erythrocyte development	carbon dioxide transport, nitric oxide transport, oxygen transport		hydrogen peroxide catabolic process	response to bacterium	erythrocyte development, in utero embryonic development, negative regulation of blood pressure				cellular oxidant detoxification, response to bacterium, response to stilbenoid				hemoglobin complex															G-protein coupled receptor binding, beta-amyloid binding, heme binding, iron ion binding, organic acid binding, oxygen binding								G-protein coupled receptor binding, beta-amyloid binding, heme binding, iron ion binding, organic acid binding, oxygen binding, oxygen transporter activity
Hemoglobin subunit alpha-1/2 OS=Rattus norvegicus OX=10116 GN=Hba1 PE=1 SV=3	P01946		erythrocyte development, negative regulation of blood pressure, positive regulation of cell death, regulation of sensory perception of pain		cellular oxidant detoxification, erythrocyte development, hydrogen peroxide catabolic process	erythrocyte development, in utero embryonic development	carbon dioxide transport, nitric oxide transport, oxygen transport		erythrocyte development	carbon dioxide transport, nitric oxide transport, oxygen transport		hydrogen peroxide catabolic process	response to bacterium	erythrocyte development, in utero embryonic development, negative regulation of blood pressure				cellular oxidant detoxification, response to bacterium, response to stilbenoid				hemoglobin complex															G-protein coupled receptor binding, beta-amyloid binding, heme binding, iron ion binding, organic acid binding, oxygen binding								G-protein coupled receptor binding, beta-amyloid binding, heme binding, iron ion binding, organic acid binding, oxygen binding, oxygen transporter activity
Globin c2 OS=Rattus norvegicus OX=10116 GN=Hba-a2 PE=1 SV=1	A0A0G2JSV6
Cluster of Ba1-667 OS=Rattus norvegicus OX=10116 PE=2 SV=1 (Q7TP24)	Q7TP24 [3]		ERK1 and ERK2 cascade, SMAD protein signal transduction, cellular iron ion homeostasis, positive regulation of bone resorption, positive regulation of cell motility, positive regulation of myelination, positive regulation of oligodendrocyte progenitor proliferation, positive regulation of phosphorylation, positive regulation of receptor-mediated endocytosis, positive regulation of transcription, …		ERK1 and ERK2 cascade, SMAD protein signal transduction, actin filament organization, apoptotic process, cellular iron ion homeostasis, cellular response to cAMP, cellular response to follicle-stimulating hormone stimulus, cellular response to iron ion, osteoclast differentiation, positive regulation of oligodendrocyte progenitor proliferation	osteoclast differentiation, positive regulation of oligodendrocyte progenitor proliferation	iron ion transport		antibacterial humoral response, osteoclast differentiation	iron ion transport		ERK1 and ERK2 cascade	antibacterial humoral response, response to bacterium	osteoclast differentiation, positive regulation of oligodendrocyte progenitor proliferation				ERK1 and ERK2 cascade, SMAD protein signal transduction, acute-phase response, antibacterial humoral response, cellular response to cAMP, cellular response to follicle-stimulating hormone stimulus, cellular response to iron ion, response to bacterium, response to hypoxia, response to lead ion, response to organic cyclic compound				dense body, early endosome, endocytic vesicle, late endosome, perinuclear region of cytoplasm, recycling endosome, vesicle coat			early endosome, endosome, late endosome, recycling endosome	basement membrane, extracellular space	early endosome, endocytic vesicle, late endosome, recycling endosome, vesicle coat	HFE-transferrin receptor complex, apical plasma membrane, basal plasma membrane, clathrin-coated pit, extrinsic component of external side of plasma membrane, plasma membrane, vesicle coat			vesicle coat	vesicle coat	HFE-transferrin receptor complex, apical plasma membrane, basal plasma membrane, extrinsic component of external side of plasma membrane				ferric iron binding, ferrous iron binding, iron chaperone activity, transferrin receptor binding							iron chaperone activity	ferric iron binding, ferrous iron binding, iron chaperone activity, transferrin receptor binding
Ba1-667 OS=Rattus norvegicus OX=10116 PE=2 SV=1	Q7TP24
Serotransferrin OS=Rattus norvegicus OX=10116 GN=Tf PE=1 SV=3	P12346		ERK1 and ERK2 cascade, SMAD protein signal transduction, cellular iron ion homeostasis, positive regulation of bone resorption, positive regulation of cell motility, positive regulation of myelination, positive regulation of oligodendrocyte progenitor proliferation, positive regulation of phosphorylation, positive regulation of receptor-mediated endocytosis, positive regulation of transcription, …		ERK1 and ERK2 cascade, SMAD protein signal transduction, actin filament organization, apoptotic process, cellular iron ion homeostasis, cellular response to cAMP, cellular response to follicle-stimulating hormone stimulus, cellular response to iron ion, osteoclast differentiation, positive regulation of oligodendrocyte progenitor proliferation	osteoclast differentiation, positive regulation of oligodendrocyte progenitor proliferation	iron ion transport		antibacterial humoral response, osteoclast differentiation	iron ion transport		ERK1 and ERK2 cascade	antibacterial humoral response, response to bacterium	osteoclast differentiation, positive regulation of oligodendrocyte progenitor proliferation				ERK1 and ERK2 cascade, SMAD protein signal transduction, acute-phase response, antibacterial humoral response, cellular response to cAMP, cellular response to follicle-stimulating hormone stimulus, cellular response to iron ion, response to bacterium, response to hypoxia, response to lead ion, response to organic cyclic compound				dense body, early endosome, endocytic vesicle, late endosome, perinuclear region of cytoplasm, recycling endosome, vesicle coat			early endosome, endosome, late endosome, recycling endosome	basement membrane, extracellular space	early endosome, endocytic vesicle, late endosome, recycling endosome, vesicle coat	HFE-transferrin receptor complex, apical plasma membrane, basal plasma membrane, clathrin-coated pit, extrinsic component of external side of plasma membrane, plasma membrane, vesicle coat			vesicle coat	vesicle coat	HFE-transferrin receptor complex, apical plasma membrane, basal plasma membrane, extrinsic component of external side of plasma membrane				ferric iron binding, ferrous iron binding, iron chaperone activity, transferrin receptor binding							iron chaperone activity	ferric iron binding, ferrous iron binding, iron chaperone activity, transferrin receptor binding
Serotransferrin OS=Rattus norvegicus OX=10116 GN=Tf PE=1 SV=1	A0A0G2QC06
Cluster of Sodium/potassium-transporting ATPase subunit alpha-3 OS=Rattus norvegicus OX=10116 GN=Atp1a3 PE=1 SV=2 (P06687)	P06687 [8]		cellular potassium ion homeostasis, cellular sodium ion homeostasis, ionotropic glutamate receptor signaling pathway, membrane hyperpolarization, membrane repolarization, negative regulation of calcium ion transmembrane transport, negative regulation of calcium:sodium antiporter activity, negative regulation of cytosolic calcium ion concentration, negative regulation of glucocorticoid biosyntheti…		ATP metabolic process, cellular potassium ion homeostasis, cellular response to beta-amyloid, cellular response to mechanical stimulus, cellular response to retinoic acid, cellular response to steroid hormone stimulus, cellular response to thyroid hormone stimulus, cellular sodium ion homeostasis, ionotropic glutamate receptor signaling pathway, negative regulation of cytosolic calcium ion concen…	amygdala development, cerebral cortex development, olfactory cortex development	cation transmembrane transport, energy coupled proton transmembrane transport, against electrochemical gradient, establishment or maintenance of transmembrane electrochemical gradient, membrane repolarization, neurotransmitter uptake, potassium ion import across plasma membrane, potassium ion transmembrane transport, potassium ion transport, sodium ion export from cell, sodium ion transmembrane t…			cation transmembrane transport, energy coupled proton transmembrane transport, against electrochemical gradient, establishment or maintenance of transmembrane electrochemical gradient, membrane repolarization, neurotransmitter uptake, potassium ion import across plasma membrane, potassium ion transmembrane transport, potassium ion transport, sodium ion export from cell, sodium ion transmembrane t…	locomotion	ATP metabolic process		adult locomotory behavior, amygdala development, behavioral fear response, cardiac muscle contraction, cerebral cortex development, heart contraction, memory, olfactory cortex development, regulation of blood pressure, regulation of respiratory gaseous exchange by neurological system process, regulation of vasoconstriction, relaxation of cardiac muscle, visual learning				behavioral fear response, cellular response to beta-amyloid, cellular response to mechanical stimulus, cellular response to retinoic acid, cellular response to steroid hormone stimulus, cellular response to thyroid hormone stimulus, ionotropic glutamate receptor signaling pathway, regulation of cardiac muscle contraction by calcium ion signaling, response to auditory stimulus, response to glycosi…			Golgi apparatus	Golgi apparatus, endoplasmic reticulum, endosome, melanosome		endoplasmic reticulum	endosome		Golgi apparatus, endoplasmic reticulum, endosome, melanosome, nucleus	T-tubule, apical plasma membrane, basolateral plasma membrane, caveola, lateral plasma membrane, membrane raft, organelle membrane, plasma membrane, presynaptic membrane, sarcolemma, sodium:potassium-exchanging ATPase complex		nucleus	organelle membrane	organelle membrane	T-tubule, apical plasma membrane, basolateral plasma membrane, caveola, lateral plasma membrane, presynaptic membrane, sarcolemma, sodium:potassium-exchanging ATPase complex				ADP binding, ATP binding, D1 dopamine receptor binding, ankyrin binding, beta-amyloid binding, chaperone binding, heparan sulfate proteoglycan binding, metal ion binding, phosphatidylinositol 3-kinase binding, potassium ion binding, protein domain specific binding, protein heterodimerization activity, protein kinase binding, sodium ion binding, steroid binding, steroid hormone binding	ATPase activity, cation-transporting ATPase activity, phosphatase activity, sodium:potassium-exchanging ATPase activity involved in regulation of cardiac muscle cell membrane potential							ADP binding, ATP binding, ATPase activity, D1 dopamine receptor binding, ankyrin binding, beta-amyloid binding, cation-transporting ATPase activity, chaperone binding, heparan sulfate proteoglycan binding, ion antiporter activity involved in regulation of presynaptic membrane potential, phosphatase activity, phosphatidylinositol 3-kinase binding, potassium ion binding, protein domain specific bin…
Sodium/potassium-transporting ATPase subunit alpha-3 OS=Rattus norvegicus OX=10116 GN=Atp1a3 PE=1 SV=2	P06687		cellular potassium ion homeostasis, cellular sodium ion homeostasis, ionotropic glutamate receptor signaling pathway, regulation of cardiac muscle cell membrane potential		cellular potassium ion homeostasis, cellular response to beta-amyloid, cellular response to retinoic acid, cellular response to thyroid hormone stimulus, cellular sodium ion homeostasis, ionotropic glutamate receptor signaling pathway, neuron projection maintenance, potassium ion import across plasma membrane	cerebral cortex development	hydrogen ion transmembrane transport, potassium ion import across plasma membrane, potassium ion transport, sodium ion export from cell			hydrogen ion transmembrane transport, potassium ion import across plasma membrane, potassium ion transport, sodium ion export from cell				adult locomotory behavior, cardiac muscle contraction, cerebral cortex development, memory, visual learning				cellular response to beta-amyloid, cellular response to retinoic acid, cellular response to thyroid hormone stimulus, ionotropic glutamate receptor signaling pathway, response to xenobiotic stimulus, visual learning			Golgi apparatus	Golgi apparatus, endoplasmic reticulum		endoplasmic reticulum			Golgi apparatus, endoplasmic reticulum, nucleus	organelle membrane, plasma membrane, presynaptic membrane, sarcolemma, sodium:potassium-exchanging ATPase complex		nucleus	organelle membrane	organelle membrane	presynaptic membrane, sarcolemma, sodium:potassium-exchanging ATPase complex				ATP binding, D1 dopamine receptor binding, beta-amyloid binding, chaperone binding, heparan sulfate proteoglycan binding, metal ion binding	ATPase activity, cation-transporting ATPase activity, sodium:potassium-exchanging ATPase activity involved in regulation of cardiac muscle cell membrane potential							ATP binding, ATPase activity, D1 dopamine receptor binding, beta-amyloid binding, cation-transporting ATPase activity, chaperone binding, heparan sulfate proteoglycan binding, ion antiporter activity involved in regulation of presynaptic membrane potential, metal ion binding, sodium:potassium-exchanging ATPase activity involved in regulation of cardiac muscle cell membrane potential
Sodium/potassium-transporting ATPase subunit alpha-1 OS=Rattus norvegicus OX=10116 GN=Atp1a1 PE=1 SV=1	P06685		cellular potassium ion homeostasis, cellular sodium ion homeostasis, membrane hyperpolarization, membrane repolarization, negative regulation of glucocorticoid biosynthetic process, negative regulation of heart contraction, positive regulation of heart contraction, positive regulation of striated muscle contraction, regulation of blood pressure, regulation of cardiac muscle cell contraction, regu…		cellular potassium ion homeostasis, cellular response to mechanical stimulus, cellular response to steroid hormone stimulus, cellular sodium ion homeostasis, potassium ion import across plasma membrane, potassium ion transmembrane transport		energy coupled proton transmembrane transport, against electrochemical gradient, establishment or maintenance of transmembrane electrochemical gradient, hydrogen ion transmembrane transport, membrane repolarization, potassium ion import across plasma membrane, potassium ion transmembrane transport, sodium ion export from cell, transmembrane transport			energy coupled proton transmembrane transport, against electrochemical gradient, establishment or maintenance of transmembrane electrochemical gradient, hydrogen ion transmembrane transport, membrane repolarization, potassium ion import across plasma membrane, potassium ion transmembrane transport, sodium ion export from cell, transmembrane transport				cardiac muscle contraction, heart contraction, regulation of blood pressure, relaxation of cardiac muscle				cellular response to mechanical stimulus, cellular response to steroid hormone stimulus, response to glycoside, response to xenobiotic stimulus			Golgi apparatus	Golgi apparatus, endoplasmic reticulum, endosome, melanosome		endoplasmic reticulum	endosome		Golgi apparatus, endoplasmic reticulum, endosome, melanosome	T-tubule, apical plasma membrane, basolateral plasma membrane, caveola, lateral plasma membrane, membrane raft, organelle membrane, sarcolemma, sodium:potassium-exchanging ATPase complex			organelle membrane	organelle membrane	T-tubule, apical plasma membrane, basolateral plasma membrane, caveola, lateral plasma membrane, sarcolemma, sodium:potassium-exchanging ATPase complex				ADP binding, ATP binding, ankyrin binding, chaperone binding, phosphatidylinositol 3-kinase binding, potassium ion binding, protein domain specific binding, protein heterodimerization activity, protein kinase binding, sodium ion binding, steroid hormone binding	ATPase activity, cation-transporting ATPase activity, phosphatase activity, sodium:potassium-exchanging ATPase activity							ADP binding, ATP binding, ATPase activity, ankyrin binding, cation-transporting ATPase activity, chaperone binding, phosphatase activity, phosphatidylinositol 3-kinase binding, potassium ion binding, protein domain specific binding, protein heterodimerization activity, protein kinase binding, sodium ion binding, sodium:potassium-exchanging ATPase activity, steroid hormone binding
Sodium/potassium-transporting ATPase subunit alpha-2 OS=Rattus norvegicus OX=10116 GN=Atp1a2 PE=1 SV=1	P06686		cellular potassium ion homeostasis, cellular sodium ion homeostasis, negative regulation of calcium ion transmembrane transport, negative regulation of calcium:sodium antiporter activity, negative regulation of cytosolic calcium ion concentration, negative regulation of heart contraction, negative regulation of striated muscle contraction, neurotransmitter uptake, regulation of blood pressure, re…		ATP metabolic process, cellular potassium ion homeostasis, cellular response to mechanical stimulus, cellular response to steroid hormone stimulus, cellular sodium ion homeostasis, negative regulation of cytosolic calcium ion concentration, potassium ion import across plasma membrane, potassium ion transmembrane transport, regulation of cardiac muscle contraction by calcium ion signaling	amygdala development, olfactory cortex development	cation transmembrane transport, energy coupled proton transmembrane transport, against electrochemical gradient, hydrogen ion transmembrane transport, neurotransmitter uptake, potassium ion import across plasma membrane, potassium ion transmembrane transport, sodium ion export from cell			cation transmembrane transport, energy coupled proton transmembrane transport, against electrochemical gradient, hydrogen ion transmembrane transport, neurotransmitter uptake, potassium ion import across plasma membrane, potassium ion transmembrane transport, sodium ion export from cell	locomotion	ATP metabolic process		adult locomotory behavior, amygdala development, behavioral fear response, cardiac muscle contraction, olfactory cortex development, regulation of blood pressure, regulation of respiratory gaseous exchange by neurological system process, regulation of vasoconstriction, relaxation of cardiac muscle, visual learning				behavioral fear response, cellular response to mechanical stimulus, cellular response to steroid hormone stimulus, regulation of cardiac muscle contraction by calcium ion signaling, response to auditory stimulus, response to glycoside, response to nicotine, visual learning				endosome			endosome		endosome	T-tubule, caveola, organelle membrane, plasma membrane, sarcolemma, sodium:potassium-exchanging ATPase complex			organelle membrane	organelle membrane	T-tubule, caveola, sarcolemma, sodium:potassium-exchanging ATPase complex				ATP binding, chaperone binding, potassium ion binding, protein heterodimerization activity, sodium ion binding, steroid hormone binding	ATPase activity, cation-transporting ATPase activity, sodium:potassium-exchanging ATPase activity							ATP binding, ATPase activity, cation-transporting ATPase activity, chaperone binding, potassium ion binding, protein heterodimerization activity, sodium ion binding, sodium:potassium-exchanging ATPase activity, steroid binding, steroid hormone binding
Sodium/potassium-transporting ATPase subunit alpha-4 OS=Rattus norvegicus OX=10116 GN=Atp1a4 PE=2 SV=1	Q64541
Sodium/potassium-transporting ATPase subunit alpha OS=Rattus norvegicus OX=10116 GN=Atp12a PE=3 SV=1	A0A0G2JWS9
Sodium/potassium-transporting ATPase subunit alpha OS=Rattus norvegicus OX=10116 GN=Atp12a PE=3 SV=1	G3V8S4 (+1)
Sodium/potassium-transporting ATPase subunit alpha OS=Rattus norvegicus OX=10116 GN=Atp4a PE=1 SV=1	F1LRK1
Heat shock protein HSP 90-beta OS=Rattus norvegicus OX=10116 GN=Hsp90ab1 PE=1 SV=1	A0A0G2K793
Retinaldehyde binding protein 1 (Predicted), isoform CRA_a OS=Rattus norvegicus OX=10116 GN=Rlbp1 PE=4 SV=1	D3Z956
Cluster of L-lactate dehydrogenase A chain OS=Rattus norvegicus OX=10116 GN=Ldha PE=1 SV=1 (P04642)	P04642 [3]		positive regulation of apoptotic process		NAD metabolic process, cellular response to extracellular stimulus, glucose catabolic process to lactate via pyruvate, lactate metabolic process, pyruvate metabolic process	post-embryonic animal organ development						NAD metabolic process, glucose catabolic process to lactate via pyruvate, lactate metabolic process, pyruvate metabolic process		post-embryonic animal organ development				cellular response to extracellular stimulus, response to cAMP, response to estrogen, response to glucose, response to hydrogen peroxide, response to hypoxia, response to nutrient, response to organic cyclic compound, response to xenobiotic stimulus				cytosol										sperm fibrous sheath					NAD binding, identical protein binding, kinase binding	L-lactate dehydrogenase activity							L-lactate dehydrogenase activity, NAD binding, identical protein binding, kinase binding
L-lactate dehydrogenase A chain OS=Rattus norvegicus OX=10116 GN=Ldha PE=1 SV=1	P04642		positive regulation of apoptotic process		NAD metabolic process, cellular response to extracellular stimulus, glucose catabolic process to lactate via pyruvate, lactate metabolic process, pyruvate metabolic process	post-embryonic animal organ development						NAD metabolic process, glucose catabolic process to lactate via pyruvate, lactate metabolic process, pyruvate metabolic process		post-embryonic animal organ development				cellular response to extracellular stimulus, response to cAMP, response to estrogen, response to glucose, response to hydrogen peroxide, response to hypoxia, response to nutrient, response to organic cyclic compound, response to xenobiotic stimulus				cytosol										sperm fibrous sheath					NAD binding, identical protein binding, kinase binding	L-lactate dehydrogenase activity							L-lactate dehydrogenase activity, NAD binding, identical protein binding, kinase binding
L-lactate dehydrogenase OS=Rattus norvegicus OX=10116 GN=Ldha PE=1 SV=1	B5DEN4
L-lactate dehydrogenase C chain OS=Rattus norvegicus OX=10116 GN=Ldhc PE=1 SV=1	H9N9H4
Cluster of 14-3-3 protein gamma OS=Rattus norvegicus OX=10116 GN=Ywhag PE=1 SV=2 (P61983)	P61983 [4]		cytoplasmic sequestering of protein, glucocorticoid receptor signaling pathway, membrane depolarization during action potential, negative regulation of G-protein coupled receptor protein signaling pathway, negative regulation of dendrite morphogenesis, negative regulation of protein dephosphorylation, negative regulation of transcription, DNA-templated, positive regulation of catalytic activity, …		cellular response to insulin stimulus, cytoplasmic sequestering of protein, glucocorticoid receptor signaling pathway, negative regulation of dendrite morphogenesis, signal transduction	negative regulation of dendrite morphogenesis, regulation of neuron differentiation	intracellular protein transport, protein targeting			cytoplasmic sequestering of protein, protein localization, protein targeting		glucocorticoid catabolic process		negative regulation of dendrite morphogenesis, regulation of neuron differentiation				cellular response to insulin stimulus, glucocorticoid receptor signaling pathway, signal transduction				cytosol, melanosome, perinuclear region of cytoplasm					melanosome, nucleus	plasma membrane		nucleus			plasma membrane				actin binding, enzyme binding, glucocorticoid receptor binding, histone deacetylase binding, identical protein binding, insulin-like growth factor receptor binding, ion channel binding, macromolecular complex binding, phosphoprotein binding, phosphoserine binding, protein C-terminus binding, protein domain specific binding, protein heterodimerization activity, protein kinase C binding, receptor t…						enzyme regulator activity, protein kinase inhibitor activity		actin binding, glucocorticoid receptor binding, histone deacetylase binding, identical protein binding, insulin-like growth factor receptor binding, ion channel binding, macromolecular complex binding, phosphoprotein binding, phosphoserine binding, protein C-terminus binding, protein domain specific binding, protein heterodimerization activity, protein kinase C binding, protein kinase inhibitor a…
14-3-3 protein gamma OS=Rattus norvegicus OX=10116 GN=Ywhag PE=1 SV=2	P61983		regulation of neuron differentiation, regulation of synaptic plasticity, signal transduction		cellular response to insulin stimulus, regulation of neuron differentiation, signal transduction	regulation of neuron differentiation	protein targeting			protein localization, protein targeting				regulation of neuron differentiation				cellular response to insulin stimulus, signal transduction				cytoplasm															actin binding, identical protein binding, insulin-like growth factor receptor binding, protein domain specific binding, protein kinase C binding, receptor tyrosine kinase binding						enzyme regulator activity		actin binding, enzyme regulator activity, identical protein binding, insulin-like growth factor receptor binding, protein domain specific binding, protein kinase C binding, receptor tyrosine kinase binding
14-3-3 protein beta/alpha OS=Rattus norvegicus OX=10116 GN=Ywhab PE=1 SV=3	P35213		cytoplasmic sequestering of protein, negative regulation of G-protein coupled receptor protein signaling pathway, negative regulation of protein dephosphorylation, negative regulation of transcription, DNA-templated, positive regulation of catalytic activity, signal transduction		cytoplasmic sequestering of protein, signal transduction		protein targeting			cytoplasmic sequestering of protein, protein localization, protein targeting								signal transduction				cytosol, melanosome, perinuclear region of cytoplasm					melanosome, nucleus			nucleus							enzyme binding, histone deacetylase binding, identical protein binding, macromolecular complex binding, phosphoprotein binding, phosphoserine binding, protein C-terminus binding, protein domain specific binding						protein kinase inhibitor activity		enzyme binding, histone deacetylase binding, identical protein binding, macromolecular complex binding, phosphoprotein binding, phosphoserine binding, protein C-terminus binding, protein domain specific binding, protein kinase inhibitor activity
14-3-3 protein eta OS=Rattus norvegicus OX=10116 GN=Ywhah PE=1 SV=2	P68511		glucocorticoid receptor signaling pathway, membrane depolarization during action potential, negative regulation of dendrite morphogenesis, positive regulation of transcription, DNA-templated, regulation of sodium ion transmembrane transporter activity, regulation of sodium ion transport		glucocorticoid receptor signaling pathway, negative regulation of dendrite morphogenesis, signal transduction	negative regulation of dendrite morphogenesis	intracellular protein transport			intracellular protein transport, protein localization		glucocorticoid catabolic process		negative regulation of dendrite morphogenesis				glucocorticoid receptor signaling pathway				cytoplasm						plasma membrane					plasma membrane				actin binding, enzyme binding, glucocorticoid receptor binding, identical protein binding, ion channel binding, protein domain specific binding, protein heterodimerization activity								actin binding, enzyme binding, glucocorticoid receptor binding, identical protein binding, ion channel binding, protein domain specific binding, protein heterodimerization activity, sodium channel regulator activity
14-3-3 protein eta OS=Rattus norvegicus OX=10116 GN=Ywhah PE=1 SV=1	A0A0G2K2B8
Cluster of Protein/nucleic acid deglycase DJ-1 OS=Rattus norvegicus OX=10116 GN=Park7 PE=1 SV=1 (O88767)	O88767 [2]		dopamine uptake involved in synaptic transmission, glucose homeostasis, insulin secretion, membrane depolarization, membrane hyperpolarization, negative regulation of NMDA glutamate receptor activity, negative regulation of TRAIL-activated apoptotic signaling pathway, negative regulation of cysteine-type endopeptidase activity involved in apoptotic signaling pathway, negative regulation of endopl…		DNA repair, autophagy, cellular oxidant detoxification, cellular response to glyoxal, cellular response to hydrogen peroxide, cellular response to hypoxia, cellular response to lipopolysaccharide, dopamine uptake involved in synaptic transmission, glutathione deglycation, glycolate biosynthetic process, glyoxal metabolic process, histone modification, hydrogen peroxide metabolic process, insulin …	aging	dopamine uptake involved in synaptic transmission, insulin secretion			dopamine uptake involved in synaptic transmission, insulin secretion		DNA repair, autophagy, glutathione deglycation, glycolate biosynthetic process, glyoxal metabolic process, histone modification, hydrogen peroxide metabolic process, lactate biosynthetic process, methylglyoxal catabolic process to lactate, peptidyl-arginine deglycation, peptidyl-cysteine deglycation, peptidyl-lysine deglycation, protein deglycation, glyoxal removal, protein deglycation, methylgly…	cellular response to lipopolysaccharide, fertilization, maternal process involved in female pregnancy, single fertilization, spermatogenesis	adult locomotory behavior, maternal process involved in female pregnancy, spermatogenesis		maternal process involved in female pregnancy, single fertilization, spermatogenesis	maternal process involved in female pregnancy, single fertilization, spermatogenesis	DNA repair, cellular oxidant detoxification, cellular response to glyoxal, cellular response to hydrogen peroxide, cellular response to hypoxia, cellular response to lipopolysaccharide, cellular response to oxidative stress, detection of oxidative stress, detoxification of copper ion, detoxification of mercury ion, inflammatory response, response to hydrogen peroxide, response to oxidative stress…				cytosol, endoplasmic reticulum, mitochondrial intermembrane space, mitochondrial matrix, mitochondrion, perinuclear region of cytoplasm		endoplasmic reticulum		extracellular exosome	PML body, chromatin, endoplasmic reticulum, mitochondrial intermembrane space, mitochondrial matrix, mitochondrion, nucleus	membrane raft, plasma membrane	mitochondrial intermembrane space, mitochondrial matrix, mitochondrion	PML body, nucleus		PML body, chromatin, mitochondrial intermembrane space, mitochondrial matrix	plasma membrane		peroxiredoxin activity		androgen receptor binding, cupric ion binding, cuprous ion binding, cytokine binding, kinase binding, mRNA binding, macromolecular complex binding, mercury ion binding, oxygen sensor activity, protein homodimerization activity, receptor binding, scaffold protein binding, small protein activating enzyme binding, superoxide dismutase copper chaperone activity, ubiquitin-like protein conjugating enz…	glyoxalase (glycolic acid-forming) activity, oxidoreductase activity, acting on peroxide as acceptor, peptidase activity, peroxiredoxin activity, protein deglycase activity					L-dopa decarboxylase activator activity, superoxide dismutase copper chaperone activity, tyrosine 3-monooxygenase activator activity	superoxide dismutase copper chaperone activity	L-dopa decarboxylase activator activity, androgen receptor binding, cupric ion binding, cuprous ion binding, cytokine binding, glyoxalase (glycolic acid-forming) activity, identical protein binding, kinase binding, mRNA binding, macromolecular complex binding, mercury ion binding, oxidoreductase activity, acting on peroxide as acceptor, oxygen sensor activity, peptidase activity, peroxiredoxin ac…
Protein/nucleic acid deglycase DJ-1 OS=Rattus norvegicus OX=10116 GN=Park7 PE=1 SV=1	O88767		dopamine uptake involved in synaptic transmission, glucose homeostasis, insulin secretion, membrane depolarization, membrane hyperpolarization, negative regulation of NMDA glutamate receptor activity, negative regulation of TRAIL-activated apoptotic signaling pathway, negative regulation of cysteine-type endopeptidase activity involved in apoptotic signaling pathway, negative regulation of endopl…		DNA repair, autophagy, cellular oxidant detoxification, cellular response to glyoxal, cellular response to hydrogen peroxide, cellular response to hypoxia, cellular response to lipopolysaccharide, dopamine uptake involved in synaptic transmission, glutathione deglycation, glycolate biosynthetic process, glyoxal metabolic process, histone modification, hydrogen peroxide metabolic process, insulin …	aging	dopamine uptake involved in synaptic transmission, insulin secretion			dopamine uptake involved in synaptic transmission, insulin secretion		DNA repair, autophagy, glutathione deglycation, glycolate biosynthetic process, glyoxal metabolic process, histone modification, hydrogen peroxide metabolic process, lactate biosynthetic process, methylglyoxal catabolic process to lactate, peptidyl-arginine deglycation, peptidyl-cysteine deglycation, peptidyl-lysine deglycation, protein deglycation, glyoxal removal, protein deglycation, methylgly…	cellular response to lipopolysaccharide, fertilization, maternal process involved in female pregnancy, single fertilization, spermatogenesis	adult locomotory behavior, maternal process involved in female pregnancy, spermatogenesis		maternal process involved in female pregnancy, single fertilization, spermatogenesis	maternal process involved in female pregnancy, single fertilization, spermatogenesis	DNA repair, cellular oxidant detoxification, cellular response to glyoxal, cellular response to hydrogen peroxide, cellular response to hypoxia, cellular response to lipopolysaccharide, cellular response to oxidative stress, detection of oxidative stress, detoxification of copper ion, detoxification of mercury ion, inflammatory response, response to hydrogen peroxide, response to oxidative stress…				cytosol, endoplasmic reticulum, mitochondrial intermembrane space, mitochondrial matrix, mitochondrion, perinuclear region of cytoplasm		endoplasmic reticulum		extracellular exosome	PML body, chromatin, endoplasmic reticulum, mitochondrial intermembrane space, mitochondrial matrix, mitochondrion, nucleus	membrane raft, plasma membrane	mitochondrial intermembrane space, mitochondrial matrix, mitochondrion	PML body, nucleus		PML body, chromatin, mitochondrial intermembrane space, mitochondrial matrix	plasma membrane		peroxiredoxin activity		androgen receptor binding, cupric ion binding, cuprous ion binding, cytokine binding, kinase binding, mRNA binding, macromolecular complex binding, mercury ion binding, oxygen sensor activity, protein homodimerization activity, receptor binding, scaffold protein binding, small protein activating enzyme binding, superoxide dismutase copper chaperone activity, ubiquitin-like protein conjugating enz…	glyoxalase (glycolic acid-forming) activity, oxidoreductase activity, acting on peroxide as acceptor, peptidase activity, peroxiredoxin activity, protein deglycase activity					L-dopa decarboxylase activator activity, superoxide dismutase copper chaperone activity, tyrosine 3-monooxygenase activator activity	superoxide dismutase copper chaperone activity	L-dopa decarboxylase activator activity, androgen receptor binding, cupric ion binding, cuprous ion binding, cytokine binding, glyoxalase (glycolic acid-forming) activity, identical protein binding, kinase binding, mRNA binding, macromolecular complex binding, mercury ion binding, oxidoreductase activity, acting on peroxide as acceptor, oxygen sensor activity, peptidase activity, peroxiredoxin ac…
Park7 protein OS=Rattus norvegicus OX=10116 GN=Park7 PE=1 SV=1	Q5BKC3
Cluster of Erythrocyte membrane protein band 4.1-like 2 OS=Rattus norvegicus OX=10116 GN=Epb41l2 PE=1 SV=1 (A0A0G2K162)	A0A0G2K162 [3]
Erythrocyte membrane protein band 4.1-like 2 OS=Rattus norvegicus OX=10116 GN=Epb41l2 PE=1 SV=1	A0A0G2K162
Erythrocyte membrane protein band 4.1-like 2 OS=Rattus norvegicus OX=10116 GN=Epb41l2 PE=1 SV=3	D3ZAY7
Erythrocyte membrane protein band 4.1-like 2 OS=Rattus norvegicus OX=10116 GN=Epb41l2 PE=1 SV=3	D3ZDT1
Cluster of Inosine-5'-monophosphate dehydrogenase 1 OS=Rattus norvegicus OX=10116 GN=Impdh1 PE=3 SV=1 (D3ZLZ7)	D3ZLZ7 [2]				'de novo' XMP biosynthetic process, GMP biosynthetic process, GTP biosynthetic process, lymphocyte proliferation	retina development in camera-type eye			lymphocyte proliferation			'de novo' XMP biosynthetic process, GMP biosynthetic process, GTP biosynthetic process		retina development in camera-type eye				response to cold				cytoplasm					nucleus			nucleus							DNA binding, metal ion binding, nucleotide binding	IMP dehydrogenase activity							DNA binding, IMP dehydrogenase activity, metal ion binding, nucleotide binding
Inosine-5'-monophosphate dehydrogenase 1 OS=Rattus norvegicus OX=10116 GN=Impdh1 PE=3 SV=1	D3ZLZ7				'de novo' XMP biosynthetic process, GMP biosynthetic process, GTP biosynthetic process, lymphocyte proliferation	retina development in camera-type eye			lymphocyte proliferation			'de novo' XMP biosynthetic process, GMP biosynthetic process, GTP biosynthetic process		retina development in camera-type eye				response to cold				cytoplasm					nucleus			nucleus							DNA binding, metal ion binding, nucleotide binding	IMP dehydrogenase activity							DNA binding, IMP dehydrogenase activity, metal ion binding, nucleotide binding
Inosine-5'-monophosphate dehydrogenase OS=Rattus norvegicus OX=10116 GN=Impdh1 PE=3 SV=1	A0A0A0MXZ8
Cluster of Rab GDP dissociation inhibitor alpha OS=Rattus norvegicus OX=10116 GN=Gdi1 PE=1 SV=1 (P50398)	P50398 [2]		Rab protein signal transduction, negative regulation of axonogenesis, negative regulation of protein targeting to membrane, positive regulation of axon extension		Rab protein signal transduction, negative regulation of axonogenesis, positive regulation of axon extension	negative regulation of axonogenesis, positive regulation of axon extension	protein transport, vesicle-mediated transport			protein transport, vesicle-mediated transport				negative regulation of axonogenesis, positive regulation of axon extension				Rab protein signal transduction, response to calcium ion			Golgi apparatus	Golgi apparatus, presynaptic cytosol					Golgi apparatus										small GTPase binding						GTPase activator activity, Rab GDP-dissociation inhibitor activity		GTPase activator activity, Rab GDP-dissociation inhibitor activity, small GTPase binding
Rab GDP dissociation inhibitor alpha OS=Rattus norvegicus OX=10116 GN=Gdi1 PE=1 SV=1	P50398		Rab protein signal transduction, negative regulation of axonogenesis, negative regulation of protein targeting to membrane, positive regulation of axon extension		Rab protein signal transduction, negative regulation of axonogenesis, positive regulation of axon extension	negative regulation of axonogenesis, positive regulation of axon extension	protein transport, vesicle-mediated transport			protein transport, vesicle-mediated transport				negative regulation of axonogenesis, positive regulation of axon extension				Rab protein signal transduction, response to calcium ion			Golgi apparatus	Golgi apparatus, presynaptic cytosol					Golgi apparatus										small GTPase binding						GTPase activator activity, Rab GDP-dissociation inhibitor activity		GTPase activator activity, Rab GDP-dissociation inhibitor activity, small GTPase binding
Rab GDP dissociation inhibitor OS=Rattus norvegicus OX=10116 GN=Gdi1 PE=2 SV=1	Q5BK95
14-3-3 protein zeta/delta OS=Rattus norvegicus OX=10116 GN=Ywhaz PE=1 SV=1	A0A0G2JV65
Cluster of ATP synthase subunit alpha OS=Rattus norvegicus OX=10116 GN=Atp5f1a PE=1 SV=1 (F1LP05)	F1LP05 [2]		negative regulation of endothelial cell proliferation, positive regulation of blood vessel endothelial cell migration		ATP metabolic process, ATP synthesis coupled proton transport, apoptotic process, cellular response to dexamethasone stimulus, cellular response to nitric oxide, mitochondrial ATP synthesis coupled proton transport	aging	mitochondrial ATP synthesis coupled proton transport			mitochondrial ATP synthesis coupled proton transport		ATP metabolic process, lipid metabolic process, mitochondrial ATP synthesis coupled proton transport						cellular response to dexamethasone stimulus, cellular response to nitric oxide, response to ethanol, response to muscle activity				mitochondrial inner membrane, mitochondrial proton-transporting ATP synthase complex, mitochondrial proton-transporting ATP synthase complex, catalytic core F(1), mitochondrial proton-transporting ATP synthase, catalytic core, mitochondrion					COP9 signalosome, mitochondrial inner membrane, mitochondrial proton-transporting ATP synthase complex, mitochondrial proton-transporting ATP synthase complex, catalytic core F(1), mitochondrial proton-transporting ATP synthase, catalytic core, mitochondrion, nucleus	membrane raft, mitochondrial inner membrane, mitochondrial proton-transporting ATP synthase complex, mitochondrial proton-transporting ATP synthase complex, catalytic core F(1), mitochondrial proton-transporting ATP synthase, catalytic core, plasma membrane, proton-transporting ATP synthase complex	mitochondrial inner membrane, mitochondrial proton-transporting ATP synthase complex, mitochondrial proton-transporting ATP synthase complex, catalytic core F(1), mitochondrial proton-transporting ATP synthase, catalytic core, mitochondrion	COP9 signalosome, nucleus	mitochondrial inner membrane, mitochondrial proton-transporting ATP synthase complex, mitochondrial proton-transporting ATP synthase complex, catalytic core F(1), mitochondrial proton-transporting ATP synthase, catalytic core	COP9 signalosome, mitochondrial inner membrane, mitochondrial proton-transporting ATP synthase complex, mitochondrial proton-transporting ATP synthase complex, catalytic core F(1), mitochondrial proton-transporting ATP synthase, catalytic core	plasma membrane				ADP binding, ATP binding, MHC class I protein binding, angiostatin binding, protease binding	proton-transporting ATP synthase activity, rotational mechanism							ADP binding, ATP binding, MHC class I protein binding, angiostatin binding, protease binding, proton-transporting ATP synthase activity, rotational mechanism
ATP synthase subunit alpha OS=Rattus norvegicus OX=10116 GN=Atp5f1a PE=1 SV=1	F1LP05
ATP synthase subunit alpha, mitochondrial OS=Rattus norvegicus OX=10116 GN=Atp5f1a PE=1 SV=2	P15999		negative regulation of endothelial cell proliferation, positive regulation of blood vessel endothelial cell migration		ATP metabolic process, ATP synthesis coupled proton transport, apoptotic process, cellular response to dexamethasone stimulus, cellular response to nitric oxide, mitochondrial ATP synthesis coupled proton transport	aging	mitochondrial ATP synthesis coupled proton transport			mitochondrial ATP synthesis coupled proton transport		ATP metabolic process, lipid metabolic process, mitochondrial ATP synthesis coupled proton transport						cellular response to dexamethasone stimulus, cellular response to nitric oxide, response to ethanol, response to muscle activity				mitochondrial inner membrane, mitochondrial proton-transporting ATP synthase complex, mitochondrial proton-transporting ATP synthase complex, catalytic core F(1), mitochondrial proton-transporting ATP synthase, catalytic core, mitochondrion					COP9 signalosome, mitochondrial inner membrane, mitochondrial proton-transporting ATP synthase complex, mitochondrial proton-transporting ATP synthase complex, catalytic core F(1), mitochondrial proton-transporting ATP synthase, catalytic core, mitochondrion, nucleus	membrane raft, mitochondrial inner membrane, mitochondrial proton-transporting ATP synthase complex, mitochondrial proton-transporting ATP synthase complex, catalytic core F(1), mitochondrial proton-transporting ATP synthase, catalytic core, plasma membrane, proton-transporting ATP synthase complex	mitochondrial inner membrane, mitochondrial proton-transporting ATP synthase complex, mitochondrial proton-transporting ATP synthase complex, catalytic core F(1), mitochondrial proton-transporting ATP synthase, catalytic core, mitochondrion	COP9 signalosome, nucleus	mitochondrial inner membrane, mitochondrial proton-transporting ATP synthase complex, mitochondrial proton-transporting ATP synthase complex, catalytic core F(1), mitochondrial proton-transporting ATP synthase, catalytic core	COP9 signalosome, mitochondrial inner membrane, mitochondrial proton-transporting ATP synthase complex, mitochondrial proton-transporting ATP synthase complex, catalytic core F(1), mitochondrial proton-transporting ATP synthase, catalytic core	plasma membrane				ADP binding, ATP binding, MHC class I protein binding, angiostatin binding, protease binding	proton-transporting ATP synthase activity, rotational mechanism							ADP binding, ATP binding, MHC class I protein binding, angiostatin binding, protease binding, proton-transporting ATP synthase activity, rotational mechanism
Cluster of Ubiquitin-like modifier-activating enzyme 1 OS=Rattus norvegicus OX=10116 GN=Uba1 PE=1 SV=1 (Q5U300)	Q5U300 [2]				cellular response to DNA damage stimulus, protein modification by small protein conjugation, protein ubiquitination, ubiquitin-dependent protein catabolic process							protein ubiquitination, ubiquitin-dependent protein catabolic process						cellular response to DNA damage stimulus				endosome membrane, lysosomal membrane, mitochondrion, rough endoplasmic reticulum membrane		rough endoplasmic reticulum membrane	endosome membrane		endosome membrane, heterochromatin, lysosomal membrane, mitochondrion, nucleoplasm, nucleus, rough endoplasmic reticulum membrane	endosome membrane, lysosomal membrane, rough endoplasmic reticulum membrane	mitochondrion	nucleoplasm, nucleus	endosome membrane, lysosomal membrane, rough endoplasmic reticulum membrane	endosome membrane, heterochromatin, lysosomal membrane, nucleoplasm, rough endoplasmic reticulum membrane					ATP binding	ubiquitin activating enzyme activity							ATP binding, ubiquitin activating enzyme activity
Ubiquitin-like modifier-activating enzyme 1 OS=Rattus norvegicus OX=10116 GN=Uba1 PE=1 SV=1	Q5U300				cellular response to DNA damage stimulus, protein modification by small protein conjugation, protein ubiquitination, ubiquitin-dependent protein catabolic process							protein ubiquitination, ubiquitin-dependent protein catabolic process						cellular response to DNA damage stimulus				endosome membrane, lysosomal membrane, mitochondrion, rough endoplasmic reticulum membrane		rough endoplasmic reticulum membrane	endosome membrane		endosome membrane, heterochromatin, lysosomal membrane, mitochondrion, nucleoplasm, nucleus, rough endoplasmic reticulum membrane	endosome membrane, lysosomal membrane, rough endoplasmic reticulum membrane	mitochondrion	nucleoplasm, nucleus	endosome membrane, lysosomal membrane, rough endoplasmic reticulum membrane	endosome membrane, heterochromatin, lysosomal membrane, nucleoplasm, rough endoplasmic reticulum membrane					ATP binding	ubiquitin activating enzyme activity							ATP binding, ubiquitin activating enzyme activity
Ubiquitin-activating enzyme, Chr Y OS=Rattus norvegicus OX=10116 GN=Uba1y PE=3 SV=1	A0A0G2K8A5
Beta-synuclein OS=Rattus norvegicus OX=10116 GN=Sncb PE=1 SV=1	A0A0G2JSQ1
14-3-3 protein epsilon OS=Rattus norvegicus OX=10116 GN=Ywhae PE=1 SV=1	P62260		MAPK cascade, negative regulation of calcium ion export from cell, negative regulation of calcium ion transmembrane transporter activity, negative regulation of peptidyl-serine dephosphorylation, positive regulation of protein export from nucleus, regulation of cytosolic calcium ion concentration, regulation of membrane repolarization, regulation of mitotic cell cycle, regulation of postsynaptic …		MAPK cascade, cellular response to heat, neuron migration, regulation of cytosolic calcium ion concentration, signal transduction	cerebral cortex development, hippocampus development, neuron migration	protein targeting			neuron migration, protein localization to nucleus, protein targeting	neuron migration	MAPK cascade		cerebral cortex development, hippocampus development, neuron migration				MAPK cascade, cellular response to heat				cytosol, melanosome	kinesin complex				kinesin complex, melanosome, nucleus	plasma membrane		nucleus		kinesin complex	plasma membrane				enzyme binding, histone deacetylase binding, identical protein binding, ion channel binding, macromolecular complex binding, phosphoprotein binding, phosphoserine binding, protein domain specific binding, protein heterodimerization activity, protein phosphatase binding, scaffold protein binding, ubiquitin protein ligase binding						protein kinase C inhibitor activity		calcium channel regulator activity, enzyme binding, histone deacetylase binding, identical protein binding, ion channel binding, macromolecular complex binding, phosphoprotein binding, phosphoserine binding, potassium channel regulator activity, protein domain specific binding, protein heterodimerization activity, protein kinase C inhibitor activity, protein phosphatase binding, scaffold protein …
Phosphatidylethanolamine-binding protein 1 OS=Rattus norvegicus OX=10116 GN=Pebp1 PE=1 SV=3	P31044		MAPK cascade, negative regulation of MAPK cascade, negative regulation of protein phosphorylation, positive regulation of acetylcholine metabolic process, positive regulation of cAMP-mediated signaling, positive regulation of mitotic nuclear division, regulation of neurotransmitter levels, regulation of the force of heart contraction		MAPK cascade, sperm capacitation, spermatid development	aging, hippocampus development, sperm capacitation, spermatid development						MAPK cascade	sperm capacitation, spermatid development	hippocampus development, sperm capacitation, spermatid development		sperm capacitation, spermatid development	sperm capacitation, spermatid development	MAPK cascade, response to activity, response to cAMP, response to calcium ion, response to corticosterone, response to electrical stimulus, response to ethanol, response to heat, response to organic cyclic compound, response to organonitrogen compound, response to oxidative stress, response to toxic substance, response to wounding, response to xenobiotic stimulus			Golgi apparatus	Golgi apparatus, mitochondrial outer membrane, mitochondrion, rough endoplasmic reticulum, synaptic vesicle		rough endoplasmic reticulum		extracellular space	Golgi apparatus, mitochondrial outer membrane, mitochondrion, rough endoplasmic reticulum, synaptic vesicle	mitochondrial outer membrane	mitochondrial outer membrane, mitochondrion		mitochondrial outer membrane	mitochondrial outer membrane					ATP binding, lipid binding, mitogen-activated protein kinase binding, protein kinase binding, receptor binding, receptor serine/threonine kinase binding						serine-type endopeptidase inhibitor activity		ATP binding, kinase binding, lipid binding, mitogen-activated protein kinase binding, protein kinase binding, receptor binding, receptor serine/threonine kinase binding, serine-type endopeptidase inhibitor activity
Malate dehydrogenase, cytoplasmic OS=Rattus norvegicus OX=10116 GN=Mdh1 PE=1 SV=3	O88989				NAD metabolic process, NADH metabolic process, NADP metabolic process, malate metabolic process, oxaloacetate metabolic process, tricarboxylic acid cycle							NAD metabolic process, NADH metabolic process, NADP metabolic process, malate metabolic process, oxaloacetate metabolic process, tricarboxylic acid cycle										cytosol															NAD binding	L-malate dehydrogenase activity, hydroxyphenylpyruvate reductase activity, malate dehydrogenase activity							L-malate dehydrogenase activity, NAD binding, hydroxyphenylpyruvate reductase activity
V-type proton ATPase subunit B, brain isoform OS=Rattus norvegicus OX=10116 GN=Atp6v1b2 PE=1 SV=1	P62815		regulation of cellular pH, synaptic vesicle lumen acidification, vacuolar acidification		ATP metabolic process, synaptic vesicle lumen acidification, vacuolar acidification	synaptic vesicle lumen acidification	synaptic vesicle lumen acidification			synaptic vesicle lumen acidification		ATP metabolic process										clathrin-coated vesicle membrane, cytosol, extrinsic component of synaptic vesicle membrane, melanosome, vacuolar proton-transporting V-type ATPase, V1 domain					clathrin-coated vesicle membrane, extrinsic component of synaptic vesicle membrane, melanosome, vacuolar proton-transporting V-type ATPase, V1 domain	apical plasma membrane, clathrin-coated vesicle membrane, extrinsic component of synaptic vesicle membrane, plasma membrane, vacuolar proton-transporting V-type ATPase, V1 domain			clathrin-coated vesicle membrane, extrinsic component of synaptic vesicle membrane, vacuolar proton-transporting V-type ATPase, V1 domain	clathrin-coated vesicle membrane, extrinsic component of synaptic vesicle membrane, vacuolar proton-transporting V-type ATPase, V1 domain	apical plasma membrane				ATP binding	proton-transporting ATPase activity, rotational mechanism							ATP binding, proton-transporting ATPase activity, rotational mechanism
Cluster of Malate dehydrogenase, mitochondrial OS=Rattus norvegicus OX=10116 GN=Mdh2 PE=1 SV=2 (P04636)	P04636 [2]				NADH metabolic process, aerobic respiration, malate metabolic process, oxaloacetate metabolic process, tricarboxylic acid cycle							NADH metabolic process, aerobic respiration, gluconeogenesis, malate metabolic process, oxaloacetate metabolic process, tricarboxylic acid cycle										mitochondrial matrix, mitochondrion					mitochondrial matrix, mitochondrion	membrane	mitochondrial matrix			mitochondrial matrix					protein homodimerization activity, protein self-association	L-malate dehydrogenase activity, malate dehydrogenase (NADP+) activity							L-malate dehydrogenase activity, malate dehydrogenase (NADP+) activity, protein homodimerization activity, protein self-association
Malate dehydrogenase, mitochondrial OS=Rattus norvegicus OX=10116 GN=Mdh2 PE=1 SV=2	P04636				NADH metabolic process, aerobic respiration, malate metabolic process, oxaloacetate metabolic process, tricarboxylic acid cycle							NADH metabolic process, aerobic respiration, gluconeogenesis, malate metabolic process, oxaloacetate metabolic process, tricarboxylic acid cycle										mitochondrial matrix, mitochondrion					mitochondrial matrix, mitochondrion	membrane	mitochondrial matrix			mitochondrial matrix					protein homodimerization activity, protein self-association	L-malate dehydrogenase activity, malate dehydrogenase (NADP+) activity							L-malate dehydrogenase activity, malate dehydrogenase (NADP+) activity, protein homodimerization activity, protein self-association
Malate dehydrogenase (Fragment) OS=Rattus norvegicus OX=10116 GN=MDH2 PE=2 SV=1	Q0QF43
Cluster of Heterogeneous nuclear ribonucleoproteins A2/B1 OS=Rattus norvegicus OX=10116 GN=Hnrnpa2b1 PE=1 SV=3 (F1LM82)	F1LM82 [2]
Heterogeneous nuclear ribonucleoproteins A2/B1 OS=Rattus norvegicus OX=10116 GN=Hnrnpa2b1 PE=1 SV=3	F1LM82
Heterogeneous nuclear ribonucleoproteins A2/B1 OS=Rattus norvegicus OX=10116 GN=Hnrnpa2b1 PE=1 SV=1	F1LNF1
Carbonic anhydrase 2 OS=Rattus norvegicus OX=10116 GN=Ca2 PE=1 SV=2	P27139		angiotensin-activated signaling pathway, neuron cellular homeostasis, positive regulation of bone resorption, positive regulation of cellular pH reduction, positive regulation of dipeptide transmembrane transport, positive regulation of osteoclast differentiation, positive regulation of synaptic transmission, GABAergic, regulation of anion transport, regulation of bone resorption, regulation of c…		angiotensin-activated signaling pathway, cellular response to fluid shear stress, neuron cellular homeostasis, one-carbon metabolic process, osteoclast differentiation, positive regulation of cellular pH reduction, regulation of intracellular pH	kidney development, morphogenesis of an epithelium, odontogenesis of dentin-containing tooth, osteoclast differentiation	carbon dioxide transport, secretion		osteoclast differentiation	carbon dioxide transport, secretion		one-carbon metabolic process		kidney development, odontogenesis of dentin-containing tooth, osteoclast differentiation				angiotensin-activated signaling pathway, cellular response to fluid shear stress, response to estrogen, response to organic substance, response to pH, response to steroid hormone, response to zinc ion				cytosol				extracellular space		basolateral plasma membrane, plasma membrane					basolateral plasma membrane				zinc ion binding	arylesterase activity, carbonate dehydratase activity, hydro-lyase activity							arylesterase activity, carbonate dehydratase activity, zinc ion binding
Transaldolase OS=Rattus norvegicus OX=10116 GN=Taldo1 PE=1 SV=2	Q9EQS0				fructose 6-phosphate metabolic process, pentose-phosphate shunt, pentose-phosphate shunt, non-oxidative branch							carbohydrate metabolic process, fructose 6-phosphate metabolic process, pentose-phosphate shunt, pentose-phosphate shunt, non-oxidative branch										cytosol					nucleus			nucleus							carbohydrate binding, identical protein binding, monosaccharide binding	sedoheptulose-7-phosphate:D-glyceraldehyde-3-phosphate glyceronetransferase activity							carbohydrate binding, identical protein binding, monosaccharide binding, sedoheptulose-7-phosphate:D-glyceraldehyde-3-phosphate glyceronetransferase activity
Acidic leucine-rich nuclear phosphoprotein 32 family member A OS=Rattus norvegicus OX=10116 GN=Anp32a PE=1 SV=2	F7EL36
Cluster of Dihydropyrimidinase-related protein 3 OS=Rattus norvegicus OX=10116 GN=Dpysl3 PE=1 SV=2 (Q62952)	Q62952 [2]		negative regulation of cell migration, negative regulation of neuron projection development, positive regulation of filopodium assembly, positive regulation of neuron projection development		actin crosslink formation, actin filament bundle assembly, cellular response to cytokine stimulus, negative regulation of neuron projection development, neuron development, positive regulation of neuron projection development	negative regulation of neuron projection development, nervous system development, neuron development, positive regulation of neuron projection development								negative regulation of neuron projection development, neuron development, positive regulation of neuron projection development				cellular response to cytokine stimulus, response to axon injury				cytosol	filamentous actin			extracellular space	filamentous actin					filamentous actin					SH3 domain binding, chondroitin sulfate binding, filamin binding, identical protein binding, phosphoprotein binding	hydrolase activity, acting on carbon-nitrogen (but not peptide) bonds							SH3 domain binding, chondroitin sulfate binding, filamin binding, hydrolase activity, acting on carbon-nitrogen (but not peptide) bonds, identical protein binding, phosphoprotein binding
Dihydropyrimidinase-related protein 3 OS=Rattus norvegicus OX=10116 GN=Dpysl3 PE=1 SV=2	Q62952		negative regulation of cell migration, negative regulation of neuron projection development, positive regulation of filopodium assembly, positive regulation of neuron projection development		actin crosslink formation, actin filament bundle assembly, cellular response to cytokine stimulus, negative regulation of neuron projection development, neuron development, positive regulation of neuron projection development	negative regulation of neuron projection development, nervous system development, neuron development, positive regulation of neuron projection development								negative regulation of neuron projection development, neuron development, positive regulation of neuron projection development				cellular response to cytokine stimulus, response to axon injury				cytosol	filamentous actin			extracellular space	filamentous actin					filamentous actin					SH3 domain binding, chondroitin sulfate binding, filamin binding, identical protein binding, phosphoprotein binding	hydrolase activity, acting on carbon-nitrogen (but not peptide) bonds							SH3 domain binding, chondroitin sulfate binding, filamin binding, hydrolase activity, acting on carbon-nitrogen (but not peptide) bonds, identical protein binding, phosphoprotein binding
Isoform 2 of Dihydropyrimidinase-related protein 3 OS=Rattus norvegicus OX=10116 GN=Dpysl3	Q62952-2
ATPase H+-transporting V1 subunit A OS=Rattus norvegicus OX=10116 GN=Atp6v1a PE=1 SV=1	D4A133
Cluster of Heterogeneous nuclear ribonucleoprotein K OS=Rattus norvegicus OX=10116 GN=Hnrnpk PE=1 SV=1 (Q5D059)	Q5D059 [2]
Heterogeneous nuclear ribonucleoprotein K OS=Rattus norvegicus OX=10116 GN=Hnrnpk PE=1 SV=1	Q5D059
Heterogeneous nuclear ribonucleoprotein K-like OS=Rattus norvegicus OX=10116 GN=LOC100359916 PE=4 SV=2	M0R9K1
Cluster of Protein kinase C and casein kinase substrate in neurons protein 1 OS=Rattus norvegicus OX=10116 GN=Pacsin1 PE=1 SV=1 (Q9Z0W5)	Q9Z0W5 [2]		negative regulation of endocytosis, positive regulation of dendrite development		actin filament organization, cytoskeleton organization, neuron projection morphogenesis, plasma membrane tubulation, positive regulation of dendrite development, protein localization to plasma membrane	neuron projection morphogenesis, positive regulation of dendrite development	synaptic vesicle endocytosis			protein localization to plasma membrane, synaptic vesicle endocytosis				neuron projection morphogenesis, positive regulation of dendrite development							COPI-coated vesicle	COPI-coated vesicle, cytoplasmic vesicle membrane, cytosol, endosome, perinuclear region of cytoplasm			endosome		COPI-coated vesicle, cytoplasmic vesicle membrane, endosome	cytoplasmic vesicle membrane, plasma membrane, postsynaptic density membrane, ruffle membrane			cytoplasmic vesicle membrane	COPI-coated vesicle, cytoplasmic vesicle membrane, postsynaptic density membrane	postsynaptic density membrane, ruffle membrane				cytoskeletal protein binding, identical protein binding, phospholipid binding								cytoskeletal protein binding, identical protein binding, phospholipid binding
Protein kinase C and casein kinase substrate in neurons protein 1 OS=Rattus norvegicus OX=10116 GN=Pacsin1 PE=1 SV=1	Q9Z0W5		negative regulation of endocytosis, positive regulation of dendrite development		actin filament organization, cytoskeleton organization, neuron projection morphogenesis, plasma membrane tubulation, positive regulation of dendrite development, protein localization to plasma membrane	neuron projection morphogenesis, positive regulation of dendrite development	synaptic vesicle endocytosis			protein localization to plasma membrane, synaptic vesicle endocytosis				neuron projection morphogenesis, positive regulation of dendrite development							COPI-coated vesicle	COPI-coated vesicle, cytoplasmic vesicle membrane, cytosol, endosome, perinuclear region of cytoplasm			endosome		COPI-coated vesicle, cytoplasmic vesicle membrane, endosome	cytoplasmic vesicle membrane, plasma membrane, postsynaptic density membrane, ruffle membrane			cytoplasmic vesicle membrane	COPI-coated vesicle, cytoplasmic vesicle membrane, postsynaptic density membrane	postsynaptic density membrane, ruffle membrane				cytoskeletal protein binding, identical protein binding, phospholipid binding								cytoskeletal protein binding, identical protein binding, phospholipid binding
Protein kinase C and casein kinase substrate in neurons protein 1 OS=Rattus norvegicus OX=10116 GN=Pacsin1 PE=1 SV=1	A0A0G2JWR2
Syntaxin-binding protein 1 OS=Rattus norvegicus OX=10116 GN=Stxbp1 PE=1 SV=1	P61765	platelet aggregation	long term synaptic depression, negative regulation of SNARE complex assembly, negative regulation of neuron apoptotic process, negative regulation of protein complex assembly, negative regulation of synaptic transmission, GABAergic, neurotransmitter secretion, platelet aggregation, positive regulation of calcium ion-dependent exocytosis, positive regulation of exocytosis, positive regulation of g…		SNARE complex assembly, axon target recognition, cellular response to interferon-gamma, neuromuscular synaptic transmission, neuron apoptotic process, neurotransmitter secretion, platelet aggregation, platelet degranulation, presynaptic dense core vesicle exocytosis, protein localization to plasma membrane, synaptic vesicle maturation, synaptic vesicle priming, vesicle docking involved in exocyto…	axon target recognition, developmental process involved in reproduction, synaptic vesicle maturation	SNARE complex assembly, exocytosis, intracellular protein transport, neurotransmitter secretion, platelet degranulation, presynaptic dense core vesicle exocytosis, synaptic vesicle priming, vesicle docking involved in exocytosis, vesicle-mediated transport		cellular response to interferon-gamma	SNARE complex assembly, exocytosis, intracellular protein transport, neurotransmitter secretion, platelet degranulation, presynaptic dense core vesicle exocytosis, protein localization to plasma membrane, synaptic vesicle priming, vesicle docking involved in exocytosis, vesicle-mediated transport				axon target recognition, platelet aggregation		developmental process involved in reproduction	developmental process involved in reproduction	cellular response to interferon-gamma, platelet aggregation, response to estradiol				cytosol, perinuclear region of cytoplasm, phagocytic vesicle, platelet alpha granule, presynaptic active zone cytoplasmic component, presynaptic cytosol	cytoskeleton				cytoskeleton, nucleoplasm, nucleus, phagocytic vesicle, platelet alpha granule	extrinsic component of presynaptic membrane, plasma membrane, presynaptic active zone membrane		nucleoplasm, nucleus		nucleoplasm	extrinsic component of presynaptic membrane, presynaptic active zone membrane				SNARE binding, binding, bridging, identical protein binding, phospholipase binding, protein N-terminus binding, protein domain specific binding, protein kinase binding, syntaxin binding, syntaxin-1 binding								SNARE binding, binding, bridging, identical protein binding, phospholipase binding, protein N-terminus binding, protein domain specific binding, protein kinase binding, syntaxin binding, syntaxin-1 binding
Cluster of High mobility group protein B1 pseudogene OS=Rattus norvegicus OX=10116 GN=LOC108349189 PE=4 SV=2 (D3ZCR3)	D3ZCR3 [8]
High mobility group protein B1 pseudogene OS=Rattus norvegicus OX=10116 GN=LOC108349189 PE=4 SV=2	D3ZCR3
Uncharacterized protein OS=Rattus norvegicus OX=10116 PE=4 SV=2	D3ZS25
Uncharacterized protein OS=Rattus norvegicus OX=10116 PE=4 SV=2	D3ZLG3
Uncharacterized protein OS=Rattus norvegicus OX=10116 PE=4 SV=2	D3ZC69
HMG box domain-containing protein OS=Rattus norvegicus OX=10116 PE=4 SV=1	A0A0G2KA73
Uncharacterized protein OS=Rattus norvegicus OX=10116 PE=4 SV=2	F1M6B2
HMG box domain-containing protein OS=Rattus norvegicus OX=10116 PE=4 SV=2	F1M4J9
HMG box domain-containing protein OS=Rattus norvegicus OX=10116 PE=4 SV=1	A0A0G2K6M3
Cluster of Spectrin alpha chain, non-erythrocytic 1 OS=Rattus norvegicus OX=10116 GN=Sptan1 PE=1 SV=1 (A0A0G2JZ69)	A0A0G2JZ69 [2]
Spectrin alpha chain, non-erythrocytic 1 OS=Rattus norvegicus OX=10116 GN=Sptan1 PE=1 SV=1	A0A0G2JZ69
Spectrin alpha chain, non-erythrocytic 1 OS=Rattus norvegicus OX=10116 GN=Sptan1 PE=1 SV=1	Q6IRK8
Aldo-keto reductase family 1 member B1 OS=Rattus norvegicus OX=10116 GN=Akr1b1 PE=1 SV=3	P07943		negative regulation of apoptotic process, positive regulation of JAK-STAT cascade, positive regulation of smooth muscle cell proliferation, regulation of urine volume, renal water homeostasis, stress-activated protein kinase signaling cascade, tissue homeostasis		cellular hyperosmotic salinity response, cellular response to methylglyoxal, cellular response to peptide, daunorubicin metabolic process, doxorubicin metabolic process, epithelial cell maturation, norepinephrine metabolic process, retinoid metabolic process, sorbitol biosynthetic process, stress-activated protein kinase signaling cascade	epithelial cell maturation, inner medullary collecting duct development, metanephric collecting duct development						daunorubicin metabolic process, doxorubicin metabolic process, fructose biosynthetic process, norepinephrine metabolic process, organic cyclic compound metabolic process, retinoid metabolic process, sorbitol biosynthetic process	maternal process involved in female pregnancy	inner medullary collecting duct development, maternal process involved in female pregnancy, metanephric collecting duct development, regulation of urine volume, renal water homeostasis, tissue homeostasis		maternal process involved in female pregnancy	maternal process involved in female pregnancy	cellular hyperosmotic salinity response, cellular response to methylglyoxal, cellular response to peptide, response to thyroid hormone, response to water deprivation, stress-activated protein kinase signaling cascade				cell projection cytoplasm, cytosol, mast cell granule, perinuclear region of cytoplasm				extracellular space	mast cell granule											NADP-retinol dehydrogenase activity, alditol:NADP+ 1-oxidoreductase activity, allyl-alcohol dehydrogenase activity, cis-1,2-dihydro-1,2-dihydroxynaphthalene dehydrogenase activity, glyceraldehyde oxidoreductase activity, glycerol dehydrogenase [NADP+] activity, prostaglandin H2 endoperoxidase reductase activity, retinal dehydrogenase activity							NADP-retinol dehydrogenase activity, alditol:NADP+ 1-oxidoreductase activity, allyl-alcohol dehydrogenase activity, cis-1,2-dihydro-1,2-dihydroxynaphthalene dehydrogenase activity, glyceraldehyde oxidoreductase activity, glycerol dehydrogenase [NADP+] activity, prostaglandin H2 endoperoxidase reductase activity, retinal dehydrogenase activity
Rhodopsin OS=Rattus norvegicus OX=10116 GN=Rho PE=3 SV=1	A0A0G2JSY7
Peroxiredoxin-2 OS=Rattus norvegicus OX=10116 GN=Prdx2 PE=1 SV=1	A0A0G2JSH9
Cluster of Isoform 2 of Alpha-crystallin A chain OS=Rattus norvegicus OX=10116 GN=Cryaa (P24623-2)	P24623-2 [3]		negative regulation of cysteine-type endopeptidase activity involved in apoptotic process, negative regulation of gene expression, negative regulation of intracellular transport, positive regulation of cell growth, positive regulation of protein phosphorylation, protein stabilization		actin filament organization, apoptotic process, apoptotic process involved in morphogenesis, lens fiber cell morphogenesis, microtubule-based process, mitochondrion organization, protein folding, protein refolding, tubulin complex assembly	apoptotic process involved in morphogenesis, camera-type eye development, embryonic camera-type eye morphogenesis, lens development in camera-type eye, lens fiber cell morphogenesis, lens morphogenesis in camera-type eye, multicellular organism aging								embryonic camera-type eye morphogenesis, lens fiber cell morphogenesis, lens morphogenesis in camera-type eye, multicellular organism aging, visual perception				response to UV-A, response to glucocorticoid, response to heat, response to hydrogen peroxide, response to hypoxia, response to lead ion, response to xenobiotic stimulus				cytoplasm					nucleus			nucleus							identical protein binding, metal ion binding, unfolded protein binding								identical protein binding, metal ion binding, structural constituent of eye lens, unfolded protein binding
Isoform 2 of Alpha-crystallin A chain OS=Rattus norvegicus OX=10116 GN=Cryaa	P24623-2
Alpha-crystallin A chain OS=Rattus norvegicus OX=10116 GN=Cryaa PE=1 SV=1	P24623		negative regulation of cysteine-type endopeptidase activity involved in apoptotic process, negative regulation of gene expression, negative regulation of intracellular transport, positive regulation of cell growth, positive regulation of protein phosphorylation, protein stabilization		actin filament organization, apoptotic process, apoptotic process involved in morphogenesis, lens fiber cell morphogenesis, microtubule-based process, mitochondrion organization, protein folding, protein refolding, tubulin complex assembly	apoptotic process involved in morphogenesis, camera-type eye development, embryonic camera-type eye morphogenesis, lens development in camera-type eye, lens fiber cell morphogenesis, lens morphogenesis in camera-type eye, multicellular organism aging								embryonic camera-type eye morphogenesis, lens fiber cell morphogenesis, lens morphogenesis in camera-type eye, multicellular organism aging, visual perception				response to UV-A, response to glucocorticoid, response to heat, response to hydrogen peroxide, response to hypoxia, response to lead ion, response to xenobiotic stimulus				cytoplasm					nucleus			nucleus							identical protein binding, metal ion binding, unfolded protein binding								identical protein binding, metal ion binding, structural constituent of eye lens, unfolded protein binding
Crystallin, alpha A OS=Rattus norvegicus OX=10116 GN=Cryaa PE=2 SV=1	A0JN13
Cluster of Adenosylhomocysteinase OS=Rattus norvegicus OX=10116 GN=Ahcy PE=2 SV=1 (Q6P743)	Q6P743 [2]				S-adenosylhomocysteine catabolic process, S-adenosylmethionine cycle, one-carbon metabolic process				chronic inflammatory response to antigenic stimulus			S-adenosylhomocysteine catabolic process, S-adenosylmethionine cycle, one-carbon metabolic process						chronic inflammatory response to antigenic stimulus, response to hypoxia, response to nutrient	circadian sleep/wake cycle			cytosol, melanosome					melanosome, nucleus			nucleus							NAD binding, adenyl nucleotide binding, copper ion binding, identical protein binding, protein self-association	adenosylhomocysteinase activity, adenosylselenohomocysteinase activity							NAD binding, adenosylhomocysteinase activity, adenosylselenohomocysteinase activity, adenyl nucleotide binding, copper ion binding, identical protein binding, protein self-association
Adenosylhomocysteinase OS=Rattus norvegicus OX=10116 GN=Ahcy PE=2 SV=1	Q6P743
Adenosylhomocysteinase OS=Rattus norvegicus OX=10116 GN=Ahcy PE=1 SV=3	P10760				S-adenosylhomocysteine catabolic process, S-adenosylmethionine cycle, one-carbon metabolic process				chronic inflammatory response to antigenic stimulus			S-adenosylhomocysteine catabolic process, S-adenosylmethionine cycle, one-carbon metabolic process						chronic inflammatory response to antigenic stimulus, response to hypoxia, response to nutrient	circadian sleep/wake cycle			cytosol, melanosome					melanosome, nucleus			nucleus							NAD binding, adenyl nucleotide binding, copper ion binding, identical protein binding, protein self-association	adenosylhomocysteinase activity, adenosylselenohomocysteinase activity							NAD binding, adenosylhomocysteinase activity, adenosylselenohomocysteinase activity, adenyl nucleotide binding, copper ion binding, identical protein binding, protein self-association
Ubiquitin carboxyl-terminal hydrolase isozyme L1 OS=Rattus norvegicus OX=10116 GN=Uchl1 PE=1 SV=2	Q00981		negative regulation of MAP kinase activity		axon target recognition, axonal transport of mitochondrion, axonogenesis, cellular response to xenobiotic stimulus, muscle cell development, protein deubiquitination, ubiquitin-dependent protein catabolic process	axon target recognition, muscle cell development	axonal transport of mitochondrion			axonal transport of mitochondrion		protein deubiquitination, ubiquitin-dependent protein catabolic process	male germ cell proliferation	adult walking behavior, axon target recognition, axonogenesis, male germ cell proliferation, neuromuscular process, sensory perception of pain		male germ cell proliferation	male germ cell proliferation	cellular response to xenobiotic stimulus, response to ischemia				axon cytoplasm, cytosol, endoplasmic reticulum membrane		endoplasmic reticulum membrane			endoplasmic reticulum membrane, nucleoplasm	endoplasmic reticulum membrane, plasma membrane		nucleoplasm		endoplasmic reticulum membrane, nucleoplasm	plasma membrane				alpha-2A adrenergic receptor binding, ubiquitin binding, ubiquitin protein ligase binding	cysteine-type endopeptidase activity, ligase activity, omega peptidase activity, thiol-dependent ubiquitin-specific protease activity							alpha-2A adrenergic receptor binding, cysteine-type endopeptidase activity, ligase activity, omega peptidase activity, thiol-dependent ubiquitin-specific protease activity, ubiquitin binding, ubiquitin protein ligase binding
Cluster of Nucleolin OS=Rattus norvegicus OX=10116 GN=Ncl PE=1 SV=1 (Q5U328)	Q5U328 [2]
Nucleolin OS=Rattus norvegicus OX=10116 GN=Ncl PE=1 SV=1	Q5U328
Nucleolin-like protein OS=Rattus norvegicus OX=10116 PE=2 SV=1	C1KE06
Transitional endoplasmic reticulum ATPase OS=Rattus norvegicus OX=10116 GN=Vcp PE=1 SV=3	P46462		activation of cysteine-type endopeptidase activity involved in apoptotic process, negative regulation of smoothened signaling pathway, positive regulation of ATP biosynthetic process, positive regulation of Lys63-specific deubiquitinase activity, positive regulation of canonical Wnt signaling pathway, positive regulation of mitochondrial membrane potential, positive regulation of oxidative phosph…		ATP metabolic process, ER-associated misfolded protein catabolic process, ERAD pathway, NADH metabolic process, aggresome assembly, autophagosome maturation, cellular response to DNA damage stimulus, cellular response to arsenite ion, cellular response to heat, double-strand break repair, flavin adenine dinucleotide catabolic process, interstrand cross-link repair, macroautophagy, mitotic spindle…		ER to Golgi vesicle-mediated transport, endosome to lysosome transport via multivesicular body sorting pathway, retrograde protein transport, ER to cytosol			ER to Golgi vesicle-mediated transport, endosome to lysosome transport via multivesicular body sorting pathway, retrograde protein transport, ER to cytosol		ATP metabolic process, ER-associated misfolded protein catabolic process, ERAD pathway, NADH metabolic process, autophagosome maturation, autophagy, double-strand break repair, flavin adenine dinucleotide catabolic process, interstrand cross-link repair, macroautophagy, proteasomal protein catabolic process, proteasome-mediated ubiquitin-dependent protein catabolic process, protein ubiquitination…	viral genome replication					DNA repair, ER-associated misfolded protein catabolic process, cellular response to arsenite ion, cellular response to heat, double-strand break repair, interstrand cross-link repair, retrograde protein transport, ER to cytosol, translesion synthesis, ubiquitin-dependent ERAD pathway		viral genome replication		Derlin-1 retrotranslocation complex, VCP-NPL4-UFD1 AAA ATPase complex, VCP-NSFL1C complex, cytoplasmic stress granule, cytosol, endoplasmic reticulum, endoplasmic reticulum membrane, perinuclear region of cytoplasm		Derlin-1 retrotranslocation complex, VCP-NPL4-UFD1 AAA ATPase complex, endoplasmic reticulum membrane			Derlin-1 retrotranslocation complex, VCP-NPL4-UFD1 AAA ATPase complex, cytoplasmic stress granule, endoplasmic reticulum, endoplasmic reticulum membrane, lipid particle, nucleoplasm, nucleus, site of double-strand break	Derlin-1 retrotranslocation complex, VCP-NPL4-UFD1 AAA ATPase complex, endoplasmic reticulum membrane		nucleoplasm, nucleus		Derlin-1 retrotranslocation complex, VCP-NPL4-UFD1 AAA ATPase complex, endoplasmic reticulum membrane, nucleoplasm, site of double-strand break					ADP binding, ATP binding, BAT3 complex binding, K48-linked polyubiquitin binding, MHC class I protein binding, identical protein binding, lipid binding, macromolecular complex binding, polyubiquitin binding, protein domain specific binding, protein phosphatase binding, ubiquitin protein ligase binding, ubiquitin-like protein ligase binding, ubiquitin-specific protease binding	ATPase activity					deubiquitinase activator activity		ADP binding, ATP binding, ATPase activity, BAT3 complex binding, K48-linked polyubiquitin binding, MHC class I protein binding, deubiquitinase activator activity, identical protein binding, lipid binding, macromolecular complex binding, polyubiquitin binding, protein domain specific binding, protein phosphatase binding, ubiquitin protein ligase binding, ubiquitin-specific protease binding
Cluster of Glutathione S-transferase alpha-3 OS=Rattus norvegicus OX=10116 GN=Gsta3 PE=1 SV=3 (P04904)	P04904 [10]				aflatoxin catabolic process, cellular response to lithium ion, glutathione metabolic process, xenobiotic catabolic process, xenobiotic metabolic process	ureteric bud development						aflatoxin catabolic process, glutathione metabolic process, lipid metabolic process, xenobiotic catabolic process, xenobiotic metabolic process		ureteric bud development				cellular response to lithium ion, response to herbicide, response to nicotine, response to zinc ion, xenobiotic catabolic process, xenobiotic metabolic process				cytosol, mitochondrion					mitochondrion		mitochondrion								glutathione binding, organic cyclic compound binding, protein homodimerization activity, toxic substance binding	glutathione transferase activity							glutathione binding, glutathione transferase activity, organic cyclic compound binding, protein homodimerization activity, toxic substance binding
Glutathione S-transferase alpha-3 OS=Rattus norvegicus OX=10116 GN=Gsta3 PE=1 SV=3	P04904				aflatoxin catabolic process, glutathione metabolic process, xenobiotic catabolic process, xenobiotic metabolic process	ureteric bud development						aflatoxin catabolic process, glutathione metabolic process, lipid metabolic process, xenobiotic catabolic process, xenobiotic metabolic process		ureteric bud development				xenobiotic catabolic process				cytosol															glutathione binding	glutathione transferase activity							glutathione binding, glutathione transferase activity
Glutathione S-transferase alpha-3 OS=Rattus norvegicus OX=10116 GN=LOC108348061 PE=1 SV=1	A0A0G2JVT2
Glutathione S-transferase OS=Rattus norvegicus OX=10116 GN=Gsta3 PE=3 SV=1	A0A0G2JTB1
Glutathione S-transferase alpha-2 OS=Rattus norvegicus OX=10116 GN=Gsta2 PE=3 SV=2	F7F2H5 (+3)
Glutathione S-transferase alpha-4 OS=Rattus norvegicus OX=10116 GN=Gsta4 PE=1 SV=2	P14942				cellular response to lithium ion, glutathione metabolic process, xenobiotic metabolic process							glutathione metabolic process, xenobiotic metabolic process						cellular response to lithium ion, response to herbicide, response to nicotine, response to zinc ion, xenobiotic metabolic process				mitochondrion					mitochondrion		mitochondrion								organic cyclic compound binding, protein homodimerization activity, toxic substance binding	glutathione transferase activity							glutathione transferase activity, organic cyclic compound binding, protein homodimerization activity, toxic substance binding
Glutathione S-transferase A6 OS=Rattus norvegicus OX=10116 GN=Gsta6 PE=1 SV=1	Q6AXY0
Glutathione S-transferase alpha 4 OS=Rattus norvegicus OX=10116 GN=Gsta4 PE=2 SV=1	A9UMW1
L-lactate dehydrogenase B chain OS=Rattus norvegicus OX=10116 GN=Ldhb PE=1 SV=2	P42123				NAD metabolic process, lactate metabolic process, pyruvate metabolic process							NAD metabolic process, lactate metabolic process, pyruvate metabolic process										cytosol, mitochondrial inner membrane					mitochondrial inner membrane	membrane raft, mitochondrial inner membrane	mitochondrial inner membrane		mitochondrial inner membrane	mitochondrial inner membrane					NAD binding, identical protein binding, kinase binding	L-lactate dehydrogenase activity							L-lactate dehydrogenase activity, NAD binding, identical protein binding, kinase binding
cAMP-dependent protein kinase type II-alpha regulatory subunit OS=Rattus norvegicus OX=10116 GN=Prkar2a PE=1 SV=4	P12368		modulation of synaptic transmission, negative regulation of cAMP-dependent protein kinase activity, regulation of protein kinase activity															response to clozapine				cytosol, perinuclear region of cytoplasm	centrosome				centrosome	T-tubule, plasma membrane, plasma membrane raft				centrosome	T-tubule, plasma membrane, plasma membrane raft				beta-2 adrenergic receptor binding, cAMP binding, identical protein binding, macromolecular complex binding, protein domain specific binding, protein kinase A catalytic subunit binding, ubiquitin protein ligase binding						cAMP-dependent protein kinase inhibitor activity, cAMP-dependent protein kinase regulator activity		beta-2 adrenergic receptor binding, cAMP binding, cAMP-dependent protein kinase inhibitor activity, cAMP-dependent protein kinase regulator activity, identical protein binding, macromolecular complex binding, protein domain specific binding, protein kinase A catalytic subunit binding, ubiquitin protein ligase binding
Cluster of Poly(rC)-binding protein 3 OS=Rattus norvegicus OX=10116 GN=Pcbp3 PE=1 SV=1 (Q6AY48)	Q6AY48 [2]
Poly(rC)-binding protein 3 OS=Rattus norvegicus OX=10116 GN=Pcbp3 PE=1 SV=1	Q6AY48
Pcbp2 protein OS=Rattus norvegicus OX=10116 GN=Pcbp2 PE=1 SV=1	Q4V8F6
Voltage-dependent anion-selective channel protein 1 OS=Rattus norvegicus OX=10116 GN=Vdac1 PE=1 SV=4	Q9Z2L0		negative regulation of apoptotic process, negative regulation of reactive oxygen species metabolic process, positive regulation of macromitophagy, positive regulation of parkin-mediated stimulation of mitophagy in response to mitochondrial depolarization, regulation of mitophagy		apoptotic process, epithelial cell differentiation, neuron-neuron synaptic transmission	epithelial cell differentiation	anion transport, mitochondrial calcium ion transport			anion transport, mitochondrial calcium ion transport				behavioral fear response, learning				behavioral fear response				mitochondrial nucleoid, mitochondrial outer membrane, mitochondrial permeability transition pore complex, mitochondrion, synaptic vesicle					mitochondrial nucleoid, mitochondrial outer membrane, mitochondrial permeability transition pore complex, mitochondrion, synaptic vesicle	membrane raft, mitochondrial outer membrane, mitochondrial permeability transition pore complex, plasma membrane, postsynaptic density membrane, presynaptic active zone membrane	mitochondrial nucleoid, mitochondrial outer membrane, mitochondrial permeability transition pore complex		mitochondrial outer membrane	mitochondrial nucleoid, mitochondrial outer membrane, mitochondrial permeability transition pore complex, postsynaptic density membrane	postsynaptic density membrane, presynaptic active zone membrane				ceramide binding, cholesterol binding, identical protein binding, ion channel binding, macromolecular complex binding, nucleotide binding, phosphatidylcholine binding, protein kinase binding								anion channel activity, calcium channel activity, ceramide binding, cholesterol binding, identical protein binding, ion channel binding, macromolecular complex binding, nucleotide binding, phosphatidylcholine binding, porin activity, protein kinase binding, voltage-gated anion channel activity
Dynactin subunit 2 OS=Rattus norvegicus OX=10116 GN=Dctn2 PE=1 SV=1	A0A0G2JUC7
Cluster of Matrin-3 OS=Rattus norvegicus OX=10116 GN=Matr3 PE=1 SV=1 (A0A0G2JSR7)	A0A0G2JSR7 [2]
Matrin-3 OS=Rattus norvegicus OX=10116 GN=Matr3 PE=1 SV=1	A0A0G2JSR7
Matr3 protein (Fragment) OS=Rattus norvegicus OX=10116 GN=Matr3 PE=2 SV=1	B5DEM0
Heat shock 70 kDa protein 4L OS=Rattus norvegicus OX=10116 GN=Hspa4l PE=1 SV=1	F7F2F3
Endoplasmic reticulum chaperone BiP OS=Rattus norvegicus OX=10116 GN=Hspa5 PE=1 SV=1	P06761		ER overload response, IRE1-mediated unfolded protein response, maintenance of protein localization in endoplasmic reticulum, negative regulation of IRE1-mediated unfolded protein response, negative regulation of apoptotic process, negative regulation of protein complex assembly, negative regulation of transforming growth factor beta receptor signaling pathway, positive regulation of cell migratio…		ER overload response, IRE1-mediated unfolded protein response, cellular response to antibiotic, cellular response to cAMP, cellular response to calcium ion, cellular response to gamma radiation, cellular response to glucose starvation, cellular response to interleukin-4, cellular response to manganese ion, cellular response to nerve growth factor stimulus, cellular response to unfolded protein, c…	cerebellar Purkinje cell layer development, cerebellum structural organization, luteolysis, neuron differentiation, positive regulation of neuron projection development	posttranslational protein targeting to membrane, translocation, toxin transport			maintenance of protein localization in endoplasmic reticulum, posttranslational protein targeting to membrane, translocation, toxin transport		proteolysis involved in cellular protein catabolic process, ubiquitin-dependent ERAD pathway		cerebellar Purkinje cell layer development, cerebellum structural organization, luteolysis, neuron differentiation, positive regulation of neuron projection development		luteolysis	luteolysis	ER overload response, IRE1-mediated unfolded protein response, cellular response to antibiotic, cellular response to cAMP, cellular response to calcium ion, cellular response to gamma radiation, cellular response to glucose starvation, cellular response to interleukin-4, cellular response to manganese ion, cellular response to nerve growth factor stimulus, cellular response to unfolded protein, c…	luteolysis			cytosol, endoplasmic reticulum chaperone complex, endoplasmic reticulum lumen, endoplasmic reticulum membrane, endoplasmic reticulum-Golgi intermediate compartment, melanosome, mitochondrion, smooth endoplasmic reticulum		endoplasmic reticulum, endoplasmic reticulum chaperone complex, endoplasmic reticulum lumen, endoplasmic reticulum membrane, smooth endoplasmic reticulum			COP9 signalosome, endoplasmic reticulum chaperone complex, endoplasmic reticulum lumen, endoplasmic reticulum membrane, endoplasmic reticulum-Golgi intermediate compartment, melanosome, mitochondrion, nucleus, smooth endoplasmic reticulum	endoplasmic reticulum membrane, plasma membrane	mitochondrion	COP9 signalosome, nucleus		COP9 signalosome, endoplasmic reticulum chaperone complex, endoplasmic reticulum lumen, endoplasmic reticulum membrane	plasma membrane				ATP binding, enzyme binding, heat shock protein binding, misfolded protein binding, protein binding involved in protein folding, protein domain specific binding, ribosome binding, ubiquitin protein ligase binding, unfolded protein binding	ATPase activity							ATP binding, ATPase activity, enzyme binding, heat shock protein binding, misfolded protein binding, protein binding involved in protein folding, protein domain specific binding, ribosome binding, ubiquitin protein ligase binding, unfolded protein binding
Rab GDP dissociation inhibitor beta OS=Rattus norvegicus OX=10116 GN=Gdi2 PE=1 SV=2	P50399		negative regulation of cilium assembly, negative regulation of protein localization to cilium, small GTPase mediated signal transduction		small GTPase mediated signal transduction		protein transport, vesicle-mediated transport			protein transport, vesicle-mediated transport								small GTPase mediated signal transduction			Golgi apparatus	Golgi apparatus, cytosol					Golgi apparatus	membrane									small GTPase binding						GTPase activator activity, Rab GDP-dissociation inhibitor activity		GTPase activator activity, Rab GDP-dissociation inhibitor activity, small GTPase binding
Superoxide dismutase [Cu-Zn] OS=Rattus norvegicus OX=10116 PE=2 SV=1	Q6LDS4
Cluster of Thioredoxin domain-containing protein OS=Rattus norvegicus OX=10116 PE=4 SV=1 (A0A0G2K3Z9)	A0A0G2K3Z9 [2]		cell redox homeostasis, negative regulation of male germ cell proliferation		cell redox homeostasis, extracellular matrix organization, peptidyl-proline hydroxylation to 4-hydroxy-L-proline, protein maturation by protein folding, reactive oxygen species metabolic process	male gonad development						peptidyl-proline hydroxylation to 4-hydroxy-L-proline, protein maturation by protein folding, reactive oxygen species metabolic process	spermatogenesis	male gonad development, spermatogenesis		male gonad development, spermatogenesis	male gonad development, spermatogenesis	response to oxidative stress				cytosol, endoplasmic reticulum, smooth endoplasmic reticulum		endoplasmic reticulum, smooth endoplasmic reticulum		extracellular space	endoplasmic reticulum, smooth endoplasmic reticulum										identical protein binding								identical protein binding
Thioredoxin domain-containing protein OS=Rattus norvegicus OX=10116 PE=4 SV=1	A0A0G2K3Z9
Peroxiredoxin-4 OS=Rattus norvegicus OX=10116 GN=Prdx4 PE=2 SV=1	Q9Z0V5		cell redox homeostasis, negative regulation of male germ cell proliferation		cell redox homeostasis, extracellular matrix organization, peptidyl-proline hydroxylation to 4-hydroxy-L-proline, protein maturation by protein folding, reactive oxygen species metabolic process	male gonad development						peptidyl-proline hydroxylation to 4-hydroxy-L-proline, protein maturation by protein folding, reactive oxygen species metabolic process	spermatogenesis	male gonad development, spermatogenesis		male gonad development, spermatogenesis	male gonad development, spermatogenesis	response to oxidative stress				cytosol, endoplasmic reticulum, smooth endoplasmic reticulum		endoplasmic reticulum, smooth endoplasmic reticulum		extracellular space	endoplasmic reticulum, smooth endoplasmic reticulum										identical protein binding								identical protein binding
Cluster of Nucleophosmin OS=Rattus norvegicus OX=10116 GN=Npm1 PE=1 SV=1 (P13084)	P13084 [4]		cell volume homeostasis, negative regulation of cardiac muscle cell apoptotic process, negative regulation of cell proliferation, negative regulation of centrosome duplication, negative regulation of epithelial cell proliferation, negative regulation of gene expression, negative regulation of mRNA splicing, via spliceosome, negative regulation of neuron apoptotic process, negative regulation of p…		DNA repair, cell volume homeostasis, cellular response to UV, cellular response to hypoxia, cellular response to testosterone stimulus, cellular senescence, centrosome cycle, chromatin remodeling, cleavage in ITS2 between 5.8S rRNA and LSU-rRNA of tricistronic rRNA transcript (SSU-rRNA, 5.8S rRNA, LSU-rRNA), nucleosome assembly, rRNA transcription, regulation of eIF2 alpha phosphorylation by dsRN…	cellular senescence, liver regeneration	nucleocytoplasmic transport, rRNA export from nucleus, ribosomal large subunit export from nucleus, ribosomal small subunit export from nucleus			nucleocytoplasmic transport, protein localization, rRNA export from nucleus, ribosomal large subunit export from nucleus, ribosomal small subunit export from nucleus		DNA repair, cleavage in ITS2 between 5.8S rRNA and LSU-rRNA of tricistronic rRNA transcript (SSU-rRNA, 5.8S rRNA, LSU-rRNA), rRNA transcription		cardiac muscle hypertrophy, liver regeneration				DNA repair, cellular response to UV, cellular response to hypoxia, cellular response to testosterone stimulus, cellular senescence, regulation of eIF2 alpha phosphorylation by dsRNA, regulation of mRNA stability involved in cellular response to UV				cytosol, large ribosomal subunit, small ribosomal subunit	centrosome, spindle pole centrosome				centrosome, granular component, large ribosomal subunit, nuclear matrix, nuclear speck, nucleolus, nucleoplasm, nucleus, small ribosomal subunit, spindle pole centrosome			granular component, nuclear matrix, nuclear speck, nucleolus, nucleoplasm		centrosome, granular component, large ribosomal subunit, nuclear matrix, nuclear speck, nucleolus, nucleoplasm, small ribosomal subunit, spindle pole centrosome		large ribosomal subunit, small ribosomal subunit			ATP binding, DNA binding, NF-kappaB binding, RNA binding, Tat protein binding, chromatin binding, core promoter sequence-specific DNA binding, histone binding, p53 binding, phosphatidylinositol-3,4,5-trisphosphate binding, protein N-terminus binding, protein homodimerization activity, protein kinase B binding, protein kinase binding, rRNA binding, ribosomal large subunit binding, ribosomal small …						protein kinase inhibitor activity		ATP binding, DNA binding, NF-kappaB binding, RNA binding, Tat protein binding, chromatin binding, core promoter sequence-specific DNA binding, histone binding, p53 binding, phosphatidylinositol-3,4,5-trisphosphate binding, protein N-terminus binding, protein homodimerization activity, protein kinase B binding, protein kinase inhibitor activity, rRNA binding, ribosomal large subunit binding, ribos…
Nucleophosmin OS=Rattus norvegicus OX=10116 GN=Npm1 PE=1 SV=1	P13084		cell volume homeostasis, negative regulation of cardiac muscle cell apoptotic process, negative regulation of cell proliferation, negative regulation of centrosome duplication, negative regulation of epithelial cell proliferation, negative regulation of gene expression, negative regulation of mRNA splicing, via spliceosome, negative regulation of neuron apoptotic process, negative regulation of p…		DNA repair, cell volume homeostasis, cellular response to UV, cellular response to hypoxia, cellular response to testosterone stimulus, cellular senescence, centrosome cycle, chromatin remodeling, cleavage in ITS2 between 5.8S rRNA and LSU-rRNA of tricistronic rRNA transcript (SSU-rRNA, 5.8S rRNA, LSU-rRNA), nucleosome assembly, rRNA transcription, regulation of eIF2 alpha phosphorylation by dsRN…	cellular senescence, liver regeneration	nucleocytoplasmic transport, rRNA export from nucleus, ribosomal large subunit export from nucleus, ribosomal small subunit export from nucleus			nucleocytoplasmic transport, protein localization, rRNA export from nucleus, ribosomal large subunit export from nucleus, ribosomal small subunit export from nucleus		DNA repair, cleavage in ITS2 between 5.8S rRNA and LSU-rRNA of tricistronic rRNA transcript (SSU-rRNA, 5.8S rRNA, LSU-rRNA), rRNA transcription		cardiac muscle hypertrophy, liver regeneration				DNA repair, cellular response to UV, cellular response to hypoxia, cellular response to testosterone stimulus, cellular senescence, regulation of eIF2 alpha phosphorylation by dsRNA, regulation of mRNA stability involved in cellular response to UV				cytosol, large ribosomal subunit, small ribosomal subunit	centrosome, spindle pole centrosome				centrosome, granular component, large ribosomal subunit, nuclear matrix, nuclear speck, nucleolus, nucleoplasm, nucleus, small ribosomal subunit, spindle pole centrosome			granular component, nuclear matrix, nuclear speck, nucleolus, nucleoplasm		centrosome, granular component, large ribosomal subunit, nuclear matrix, nuclear speck, nucleolus, nucleoplasm, small ribosomal subunit, spindle pole centrosome		large ribosomal subunit, small ribosomal subunit			ATP binding, DNA binding, NF-kappaB binding, RNA binding, Tat protein binding, chromatin binding, core promoter sequence-specific DNA binding, histone binding, p53 binding, phosphatidylinositol-3,4,5-trisphosphate binding, protein N-terminus binding, protein homodimerization activity, protein kinase B binding, protein kinase binding, rRNA binding, ribosomal large subunit binding, ribosomal small …						protein kinase inhibitor activity		ATP binding, DNA binding, NF-kappaB binding, RNA binding, Tat protein binding, chromatin binding, core promoter sequence-specific DNA binding, histone binding, p53 binding, phosphatidylinositol-3,4,5-trisphosphate binding, protein N-terminus binding, protein homodimerization activity, protein kinase B binding, protein kinase inhibitor activity, rRNA binding, ribosomal large subunit binding, ribos…
Uncharacterized protein OS=Rattus norvegicus OX=10116 PE=4 SV=2	D3ZXI2
Uncharacterized protein OS=Rattus norvegicus OX=10116 PE=1 SV=2	D3ZP59
Uncharacterized protein OS=Rattus norvegicus OX=10116 PE=4 SV=2	F7FKF2
Cluster of Heterogeneous nuclear ribonucleoprotein H OS=Rattus norvegicus OX=10116 GN=Hnrnph1 PE=1 SV=1 (A0A0G2JTG7)	A0A0G2JTG7 [3]		regulation of RNA splicing																			cytosol					nucleoplasm			nucleoplasm		nucleoplasm					RNA binding								RNA binding
Heterogeneous nuclear ribonucleoprotein H OS=Rattus norvegicus OX=10116 GN=Hnrnph1 PE=1 SV=1	A0A0G2JTG7
Heterogeneous nuclear ribonucleoprotein H OS=Rattus norvegicus OX=10116 GN=Hnrnph1 PE=1 SV=2	G3V9Q3
Heterogeneous nuclear ribonucleoprotein H2 OS=Rattus norvegicus OX=10116 GN=Hnrnph2 PE=1 SV=1	Q6AY09		regulation of RNA splicing																			cytosol					nucleoplasm			nucleoplasm		nucleoplasm					RNA binding								RNA binding
T-complex protein 1 subunit beta OS=Rattus norvegicus OX=10116 GN=Cct2 PE=1 SV=3	Q5XIM9		positive regulation of establishment of protein localization to telomere, positive regulation of telomerase RNA localization to Cajal body, positive regulation of telomerase activity, positive regulation of telomere maintenance via telomerase, protein stabilization		binding of sperm to zona pellucida, chaperone mediated protein folding independent of cofactor, chaperone-mediated protein complex assembly, chaperone-mediated protein folding		toxin transport			scaRNA localization to Cajal body, toxin transport			binding of sperm to zona pellucida			binding of sperm to zona pellucida	binding of sperm to zona pellucida					chaperonin-containing T-complex	microtubule				microtubule					microtubule					ATP binding, protein binding involved in protein folding, ubiquitin protein ligase binding, unfolded protein binding	ATPase activity							ATP binding, ATPase activity, protein binding involved in protein folding, ubiquitin protein ligase binding, unfolded protein binding
Aspartate aminotransferase, mitochondrial OS=Rattus norvegicus OX=10116 GN=Got2 PE=1 SV=2	P00507		lactation		aspartate biosynthetic process, aspartate catabolic process, aspartate metabolic process, glutamate catabolic process to 2-oxoglutarate, glutamate catabolic process to aspartate, glutamate metabolic process, oxaloacetate metabolic process	lactation	fatty acid transport, lactation			fatty acid transport, lactation		aspartate biosynthetic process, aspartate catabolic process, aspartate metabolic process, glutamate catabolic process to 2-oxoglutarate, glutamate catabolic process to aspartate, glutamate metabolic process, oxaloacetate metabolic process	female pregnancy	female pregnancy, lactation		female pregnancy	female pregnancy	response to ethanol, response to insulin, response to morphine, response to muscle activity				mitochondrial inner membrane, mitochondrial matrix, mitochondrion					mitochondrial inner membrane, mitochondrial matrix, mitochondrion	T-tubule, mitochondrial inner membrane, plasma membrane, sarcolemma	mitochondrial inner membrane, mitochondrial matrix, mitochondrion		mitochondrial inner membrane	mitochondrial inner membrane, mitochondrial matrix	T-tubule, plasma membrane, sarcolemma				amino acid binding, carboxylic acid binding, enzyme binding, identical protein binding, phospholipid binding, pyridoxal phosphate binding	L-aspartate:2-oxoglutarate aminotransferase activity, kynurenine-oxoglutarate transaminase activity							L-aspartate:2-oxoglutarate aminotransferase activity, amino acid binding, carboxylic acid binding, enzyme binding, identical protein binding, kynurenine-oxoglutarate transaminase activity, phospholipid binding, pyridoxal phosphate binding
Beta-crystallin B2 OS=Rattus norvegicus OX=10116 GN=Crybb2 PE=1 SV=2	P62697					camera-type eye development, lens development in camera-type eye								lens development in camera-type eye, visual perception																							identical protein binding								identical protein binding, structural constituent of eye lens
Apolipoprotein E OS=Rattus norvegicus OX=10116 GN=Apoe PE=1 SV=1	A0A0G2K151
Dihydropyrimidinase-related protein 4 OS=Rattus norvegicus OX=10116 GN=Dpysl4 PE=4 SV=1	F1LNT0
Protein disulfide-isomerase OS=Rattus norvegicus OX=10116 GN=Pdia3 PE=1 SV=1	A0A0H2UHM5
Cluster of Epidermal fatty acid binding protein 5 (Fragment) OS=Rattus norvegicus OX=10116 GN=Fabp5 PE=2 SV=1 (Q2XTA4)	Q2XTA4 [2]		glucose homeostasis, negative regulation of glucose transport, positive regulation of peroxisome proliferator activated receptor signaling pathway, regulation of prostaglandin biosynthetic process, regulation of sensory perception of pain		phosphatidylcholine biosynthetic process		lipid transport across blood brain barrier, long-chain fatty acid transport			lipid transport across blood brain barrier, long-chain fatty acid transport		glucose metabolic process, lipid metabolic process, phosphatidylcholine biosynthetic process						response to wounding				cytosol				extracellular space	nucleus			nucleus							fatty acid binding, identical protein binding, retinoic acid binding								fatty acid binding, identical protein binding, long-chain fatty acid transporter activity, retinoic acid binding
Epidermal fatty acid binding protein 5 (Fragment) OS=Rattus norvegicus OX=10116 GN=Fabp5 PE=2 SV=1	Q2XTA4
Fatty acid-binding protein 5 OS=Rattus norvegicus OX=10116 GN=Fabp5 PE=1 SV=3	P55053		glucose homeostasis, negative regulation of glucose transport, positive regulation of peroxisome proliferator activated receptor signaling pathway, regulation of prostaglandin biosynthetic process, regulation of sensory perception of pain		phosphatidylcholine biosynthetic process		lipid transport across blood brain barrier, long-chain fatty acid transport			lipid transport across blood brain barrier, long-chain fatty acid transport		glucose metabolic process, lipid metabolic process, phosphatidylcholine biosynthetic process						response to wounding				cytosol				extracellular space	nucleus			nucleus							fatty acid binding, identical protein binding, retinoic acid binding								fatty acid binding, identical protein binding, long-chain fatty acid transporter activity, retinoic acid binding
Cluster of Glutathione S-transferase pi OS=Rattus norvegicus OX=10116 GN=Gstp1 PE=2 SV=1 (B6DYQ7)	B6DYQ7 [2]		negative regulation of ERK1 and ERK2 cascade, negative regulation of I-kappaB kinase/NF-kappaB signaling, negative regulation of JUN kinase activity, negative regulation of extrinsic apoptotic signaling pathway, negative regulation of fibroblast proliferation, negative regulation of interleukin-1 beta production, negative regulation of leukocyte proliferation, negative regulation of monocyte chem…		cellular response to cell-matrix adhesion, cellular response to epidermal growth factor stimulus, cellular response to glucocorticoid stimulus, cellular response to insulin stimulus, cellular response to lipopolysaccharide, glutathione derivative biosynthetic process, glutathione metabolic process, hepoxilin biosynthetic process, linoleic acid metabolic process, oligodendrocyte development, prost…	animal organ regeneration, oligodendrocyte development						glutathione derivative biosynthetic process, glutathione metabolic process, hepoxilin biosynthetic process, linoleic acid metabolic process, prostaglandin metabolic process, xenobiotic metabolic process	cellular response to lipopolysaccharide	animal organ regeneration, oligodendrocyte development				cellular response to cell-matrix adhesion, cellular response to epidermal growth factor stimulus, cellular response to glucocorticoid stimulus, cellular response to insulin stimulus, cellular response to lipopolysaccharide, response to L-ascorbic acid, response to amino acid, response to estradiol, response to ethanol, response to nutrient levels, response to reactive oxygen species, response to …				cytosol, mitochondrion					mitochondrion, nucleus	plasma membrane	mitochondrion	nucleus			plasma membrane		glutathione peroxidase activity		JUN kinase binding, S-nitrosoglutathione binding, dinitrosyl-iron complex binding, fatty acid binding, organic cyclic compound binding, protein kinase binding, toxic substance binding	glutathione peroxidase activity, glutathione transferase activity					kinase regulator activity		JUN kinase binding, S-nitrosoglutathione binding, dinitrosyl-iron complex binding, fatty acid binding, glutathione peroxidase activity, glutathione transferase activity, kinase regulator activity, organic cyclic compound binding, toxic substance binding
Glutathione S-transferase pi OS=Rattus norvegicus OX=10116 GN=Gstp1 PE=2 SV=1	B6DYQ7
Glutathione S-transferase P OS=Rattus norvegicus OX=10116 GN=Gstp1 PE=1 SV=2	P04906		negative regulation of ERK1 and ERK2 cascade, negative regulation of I-kappaB kinase/NF-kappaB signaling, negative regulation of JUN kinase activity, negative regulation of extrinsic apoptotic signaling pathway, negative regulation of fibroblast proliferation, negative regulation of interleukin-1 beta production, negative regulation of leukocyte proliferation, negative regulation of monocyte chem…		cellular response to cell-matrix adhesion, cellular response to epidermal growth factor stimulus, cellular response to glucocorticoid stimulus, cellular response to insulin stimulus, cellular response to lipopolysaccharide, glutathione derivative biosynthetic process, glutathione metabolic process, hepoxilin biosynthetic process, linoleic acid metabolic process, oligodendrocyte development, prost…	animal organ regeneration, oligodendrocyte development						glutathione derivative biosynthetic process, glutathione metabolic process, hepoxilin biosynthetic process, linoleic acid metabolic process, prostaglandin metabolic process, xenobiotic metabolic process	cellular response to lipopolysaccharide	animal organ regeneration, oligodendrocyte development				cellular response to cell-matrix adhesion, cellular response to epidermal growth factor stimulus, cellular response to glucocorticoid stimulus, cellular response to insulin stimulus, cellular response to lipopolysaccharide, response to L-ascorbic acid, response to amino acid, response to estradiol, response to ethanol, response to nutrient levels, response to reactive oxygen species, response to …				cytosol, mitochondrion					mitochondrion, nucleus	plasma membrane	mitochondrion	nucleus			plasma membrane		glutathione peroxidase activity		JUN kinase binding, S-nitrosoglutathione binding, dinitrosyl-iron complex binding, fatty acid binding, organic cyclic compound binding, protein kinase binding, toxic substance binding	glutathione peroxidase activity, glutathione transferase activity					kinase regulator activity		JUN kinase binding, S-nitrosoglutathione binding, dinitrosyl-iron complex binding, fatty acid binding, glutathione peroxidase activity, glutathione transferase activity, kinase regulator activity, organic cyclic compound binding, toxic substance binding
RCG61099, isoform CRA_c OS=Rattus norvegicus OX=10116 GN=Srsf3 PE=1 SV=1	Q0ZFS8
14-3-3 protein theta OS=Rattus norvegicus OX=10116 GN=Ywhaq PE=1 SV=1	P68255		negative regulation of ion transmembrane transport, negative regulation of transcription, DNA-templated, small GTPase mediated signal transduction		small GTPase mediated signal transduction		protein targeting			protein localization, protein targeting								small GTPase mediated signal transduction				cytoplasm															14-3-3 protein binding, identical protein binding, ion channel binding, protein C-terminus binding, protein N-terminus binding, protein domain specific binding								14-3-3 protein binding, identical protein binding, ion channel binding, protein C-terminus binding, protein N-terminus binding, protein domain specific binding
Cluster of Histone H2A OS=Rattus norvegicus OX=10116 GN=Hist2h2ac PE=3 SV=2 (D4ACV3)	D4ACV3 [6]
Histone H2A OS=Rattus norvegicus OX=10116 GN=Hist2h2ac PE=3 SV=2	D4ACV3 (+1)
Histone H2A OS=Rattus norvegicus OX=10116 GN=LOC100910554 PE=1 SV=1	M0RCL5
Histone H2A OS=Rattus norvegicus OX=10116 GN=H2afx PE=1 SV=1	D3ZXP3
Histone H2A OS=Rattus norvegicus OX=10116 GN=H2afz PE=3 SV=1	A0A0A0MXW3
Histone H2A OS=Rattus norvegicus OX=10116 GN=Hist2h2aa3 PE=3 SV=1	K7S2S2
Dihydropyrimidinase-related protein 1 OS=Rattus norvegicus OX=10116 GN=Crmp1 PE=1 SV=1	Q62950		negative regulation of actin filament binding, negative regulation of neuron projection development, semaphorin-plexin signaling pathway		axon guidance, microtubule cytoskeleton organization, negative regulation of neuron projection development, neuron development, semaphorin-plexin signaling pathway	axon guidance, negative regulation of neuron projection development, neuron development					axon guidance			axon guidance, negative regulation of neuron projection development				axon guidance, semaphorin-plexin signaling pathway				cytoplasm	actin cytoskeleton, microtubule organizing center, spindle				actin cytoskeleton, microtubule organizing center, nucleus, spindle			nucleus		microtubule organizing center, spindle					filamin binding, identical protein binding, phosphoprotein binding	hydrolase activity, acting on carbon-nitrogen (but not peptide) bonds							filamin binding, hydrolase activity, acting on carbon-nitrogen (but not peptide) bonds, identical protein binding, phosphoprotein binding
N(G),N(G)-dimethylarginine dimethylaminohydrolase 2 OS=Rattus norvegicus OX=10116 GN=Ddah2 PE=1 SV=1	Q6MG60		positive regulation of nitric oxide biosynthetic process		arginine catabolic process, citrulline metabolic process							arginine catabolic process, citrulline metabolic process										mitochondrion					mitochondrion		mitochondrion								amino acid binding	dimethylargininase activity							amino acid binding, dimethylargininase activity
Alpha-synuclein OS=Rattus norvegicus OX=10116 GN=Snca PE=1 SV=1	P37377		activation of cysteine-type endopeptidase activity involved in apoptotic process, excitatory postsynaptic potential, long-term synaptic potentiation, negative regulation of chaperone-mediated autophagy, negative regulation of cysteine-type endopeptidase activity involved in apoptotic process, negative regulation of dopamine metabolic process, negative regulation of dopamine uptake involved in syn…		SNARE complex assembly, cellular response to copper ion, cellular response to fibroblast growth factor stimulus, cellular response to oxidative stress, chemical synaptic transmission, dopamine biosynthetic process, excitatory postsynaptic potential, fatty acid metabolic process, membrane organization, microglial cell activation, mitochondrial ATP synthesis coupled electron transport, mitochondria…	aging	SNARE complex assembly, neurotransmitter secretion, receptor internalization, synaptic vesicle endocytosis, synaptic vesicle exocytosis, synaptic vesicle priming, synaptic vesicle transport		microglial cell activation, response to interferon-gamma	SNARE complex assembly, neurotransmitter secretion, receptor internalization, synaptic vesicle endocytosis, synaptic vesicle exocytosis, synaptic vesicle priming, synaptic vesicle transport		dopamine biosynthetic process, dopamine metabolic process, fatty acid metabolic process, mitochondrial ATP synthesis coupled electron transport, neutral lipid metabolic process, phospholipid metabolic process, receptor internalization	response to lipopolysaccharide	adult locomotory behavior, behavioral response to cocaine				behavioral response to cocaine, cellular response to copper ion, cellular response to fibroblast growth factor stimulus, cellular response to oxidative stress, excitatory postsynaptic potential, response to cocaine, response to desipramine, response to interferon-gamma, response to interleukin-1, response to iron(II) ion, response to lipopolysaccharide, response to magnesium ion, response to xeno…			Golgi apparatus	Golgi apparatus, cell cortex, cytosol, mitochondrial inner membrane, mitochondrial intermembrane space, mitochondrial matrix, mitochondrial outer membrane, mitochondrion, perinuclear region of cytoplasm, ribosome, rough endoplasmic reticulum, synaptic vesicle, synaptic vesicle membrane	actin cytoskeleton	rough endoplasmic reticulum		extracellular region, extracellular space	Golgi apparatus, actin cytoskeleton, cytoskeleton, mitochondrial inner membrane, mitochondrial intermembrane space, mitochondrial matrix, mitochondrial outer membrane, mitochondrion, nuclear outer membrane, nucleus, ribosome, rough endoplasmic reticulum, synaptic vesicle, synaptic vesicle membrane	mitochondrial inner membrane, mitochondrial outer membrane, nuclear outer membrane, plasma membrane, synaptic vesicle membrane	mitochondrial inner membrane, mitochondrial intermembrane space, mitochondrial matrix, mitochondrial outer membrane	nuclear outer membrane, nucleus	mitochondrial inner membrane, mitochondrial outer membrane, nuclear outer membrane, synaptic vesicle membrane	cytoplasmic vesicle membrane, mitochondrial inner membrane, mitochondrial intermembrane space, mitochondrial matrix, mitochondrial outer membrane, nuclear outer membrane, synaptic vesicle membrane	plasma membrane	ribosome			Hsp70 protein binding, SNARE binding, actin binding, alpha-tubulin binding, arachidonic acid binding, beta-tubulin binding, calcium ion binding, copper ion binding, cuprous ion binding, dynein complex binding, enzyme binding, ferrous iron binding, histone binding, identical protein binding, kinesin binding, magnesium ion binding, microtubule binding, phospholipase binding, phospholipid binding, p…	oxidoreductase activity					cysteine-type endopeptidase inhibitor activity involved in apoptotic process		Hsp70 protein binding, SNARE binding, actin binding, alpha-tubulin binding, arachidonic acid binding, beta-tubulin binding, calcium ion binding, copper ion binding, cuprous ion binding, cysteine-type endopeptidase inhibitor activity involved in apoptotic process, dynein complex binding, ferrous iron binding, histone binding, identical protein binding, kinesin binding, magnesium ion binding, micro…
Lactoylglutathione lyase OS=Rattus norvegicus OX=10116 GN=Glo1 PE=1 SV=3	Q6P7Q4		negative regulation of apoptotic process, regulation of transcription from RNA polymerase II promoter		glutathione metabolic process, methylglyoxal metabolic process, osteoclast differentiation	osteoclast differentiation			osteoclast differentiation			carbohydrate metabolic process, glutathione metabolic process, methylglyoxal metabolic process		osteoclast differentiation								cytosol					nucleoplasm	plasma membrane		nucleoplasm		nucleoplasm	plasma membrane				zinc ion binding	lactoylglutathione lyase activity							lactoylglutathione lyase activity, zinc ion binding
Cluster of Spectrin beta chain OS=Rattus norvegicus OX=10116 GN=Sptbn1 PE=1 SV=1 (A0A0G2K8W9)	A0A0G2K8W9 [2]
Spectrin beta chain OS=Rattus norvegicus OX=10116 GN=Sptbn1 PE=1 SV=1	A0A0G2K8W9
Sptbn1 protein (Fragment) OS=Rattus norvegicus OX=10116 GN=Sptbn1 PE=2 SV=1	Q5D002
WD repeat-containing protein 1 OS=Rattus norvegicus OX=10116 GN=Wdr1 PE=1 SV=3	Q5RKI0		positive regulation of actin filament depolymerization, regulation of cell shape, regulation of oligodendrocyte differentiation, regulation of ventricular cardiac muscle cell membrane repolarization		actin cytoskeleton organization, actin filament fragmentation, apical junction assembly, cortical cytoskeleton organization, establishment of planar polarity of follicular epithelium, maintenance of epithelial cell apical/basal polarity, neutrophil migration, platelet formation, positive regulation of actin filament depolymerization, regulation of oligodendrocyte differentiation, sarcomere organi…	establishment of planar polarity of follicular epithelium, platelet formation, regulation of oligodendrocyte differentiation, sarcomere organization			neutrophil mediated immunity, neutrophil migration, platelet formation	neutrophil migration	neutrophil migration			platelet formation, regulation of oligodendrocyte differentiation								cortical actin cytoskeleton	actin cytoskeleton, cortical actin cytoskeleton, podosome				actin cytoskeleton, cortical actin cytoskeleton, podosome	plasma membrane				cortical actin cytoskeleton, podosome	plasma membrane				actin filament binding								actin filament binding
Guanine nucleotide-binding protein subunit gamma OS=Rattus norvegicus OX=10116 GN=Gngt1 PE=3 SV=1	D4AAI1
Cellular retinoic acid-binding protein 1 OS=Rattus norvegicus OX=10116 GN=Crabp1 PE=1 SV=3	P62966		retinoic acid catabolic process		retinoic acid catabolic process		fatty acid transport			fatty acid transport		retinoic acid catabolic process										cytosol					nucleus			nucleus							fatty acid binding, retinal binding, retinoic acid binding, retinol binding								fatty acid binding, retinal binding, retinoic acid binding, retinol binding
Calretinin OS=Rattus norvegicus OX=10116 GN=Calb2 PE=1 SV=1	P47728		regulation of long-term synaptic potentiation, regulation of presynaptic cytosolic calcium ion concentration		regulation of presynaptic cytosolic calcium ion concentration																	cuticular plate, cytosol	cuticular plate				cuticular plate, nucleus			nucleus		cuticular plate, stereocilium					calcium ion binding involved in regulation of presynaptic cytosolic calcium ion concentration								calcium ion binding involved in regulation of presynaptic cytosolic calcium ion concentration
Cluster of Adenylate kinase isoenzyme 1 OS=Rattus norvegicus OX=10116 GN=Ak1 PE=1 SV=3 (P39069)	P39069 [2]		positive regulation of glucose transport, positive regulation of neuron maturation		ADP biosynthetic process, AMP metabolic process, ATP metabolic process, adenine metabolic process, inosine biosynthetic process, neuron differentiation, nucleoside diphosphate phosphorylation, nucleoside monophosphate phosphorylation, nucleoside triphosphate biosynthetic process, positive regulation of neuron maturation	cerebellum development, muscle organ development, neuron differentiation, olfactory bulb development, positive regulation of neuron maturation						ADP biosynthetic process, AMP metabolic process, ATP metabolic process, adenine metabolic process, inosine biosynthetic process, nucleoside diphosphate phosphorylation, nucleoside monophosphate phosphorylation, nucleoside triphosphate biosynthetic process		cerebellum development, muscle organ development, neuron differentiation, olfactory bulb development, positive regulation of neuron maturation				response to activity, response to estradiol, response to testosterone, response to xenobiotic stimulus				cytosol, perinuclear region of cytoplasm, sarcomere	outer dense fiber				outer dense fiber, sarcomere					outer dense fiber, sarcomere					ATP binding	adenylate kinase activity, nucleoside diphosphate kinase activity							ATP binding, adenylate kinase activity, nucleoside diphosphate kinase activity
Adenylate kinase isoenzyme 1 OS=Rattus norvegicus OX=10116 GN=Ak1 PE=1 SV=3	P39069		positive regulation of glucose transport, positive regulation of neuron maturation		ADP biosynthetic process, AMP metabolic process, ATP metabolic process, adenine metabolic process, inosine biosynthetic process, neuron differentiation, nucleoside diphosphate phosphorylation, nucleoside monophosphate phosphorylation, nucleoside triphosphate biosynthetic process, positive regulation of neuron maturation	cerebellum development, muscle organ development, neuron differentiation, olfactory bulb development, positive regulation of neuron maturation						ADP biosynthetic process, AMP metabolic process, ATP metabolic process, adenine metabolic process, inosine biosynthetic process, nucleoside diphosphate phosphorylation, nucleoside monophosphate phosphorylation, nucleoside triphosphate biosynthetic process		cerebellum development, muscle organ development, neuron differentiation, olfactory bulb development, positive regulation of neuron maturation				response to activity, response to estradiol, response to testosterone, response to xenobiotic stimulus				cytosol, perinuclear region of cytoplasm, sarcomere	outer dense fiber				outer dense fiber, sarcomere					outer dense fiber, sarcomere					ATP binding	adenylate kinase activity, nucleoside diphosphate kinase activity							ATP binding, adenylate kinase activity, nucleoside diphosphate kinase activity
Uncharacterized protein OS=Rattus norvegicus OX=10116 PE=3 SV=1	A0A0G2K7Q6
Cluster of Protein unc-119 homolog A OS=Rattus norvegicus OX=10116 GN=Unc119 PE=1 SV=1 (Q62885)	Q62885 [2]		negative regulation of caveolin-mediated endocytosis, negative regulation of clathrin-dependent endocytosis, positive regulation of protein tyrosine kinase activity		mitotic cytokinesis	nervous system development	endocytosis, lipoprotein transport			endocytosis, lipoprotein transport				nervous system development, visual perception				response to stimulus				cytoplasm	centrosome, spindle midzone, spindle pole			intercellular bridge	centrosome, spindle midzone, spindle pole					centrosome, spindle midzone, spindle pole					lipid binding								lipid binding
Protein unc-119 homolog A OS=Rattus norvegicus OX=10116 GN=Unc119 PE=1 SV=1	Q62885		negative regulation of caveolin-mediated endocytosis, negative regulation of clathrin-dependent endocytosis, positive regulation of protein tyrosine kinase activity		mitotic cytokinesis	nervous system development	endocytosis, lipoprotein transport			endocytosis, lipoprotein transport				nervous system development, visual perception				response to stimulus				cytoplasm	centrosome, spindle midzone, spindle pole			intercellular bridge	centrosome, spindle midzone, spindle pole					centrosome, spindle midzone, spindle pole					lipid binding								lipid binding
Similar to Unc-119 protein homolog (Retinal protein 4) (RRG4) (Predicted), isoform CRA_a OS=Rattus norvegicus OX=10116 GN=Unc119b PE=1 SV=1	A0A0G2K351
Cluster of Myc box-dependent-interacting protein 1 OS=Rattus norvegicus OX=10116 GN=Bin1 PE=1 SV=1 (O08839)	O08839 [6]		negative regulation of aspartic-type endopeptidase activity involved in amyloid precursor protein catabolic process, negative regulation of beta-amyloid formation, negative regulation of calcium ion transmembrane transport via high voltage-gated calcium channel, negative regulation of potassium ion transmembrane transport, negative regulation of transcription from RNA polymerase II promoter, nega…		T-tubule organization, cell chemotaxis, lipid tube assembly, muscle cell differentiation, nucleus organization, phagocytosis, engulfment, plasma membrane tubulation, podosome assembly, positive regulation of actin filament polymerization, positive regulation of astrocyte differentiation, regulation of neuron differentiation	T-tubule organization, muscle cell differentiation, positive regulation of astrocyte differentiation, regulation of neuron differentiation	endosome to lysosome transport, phagocytosis, engulfment, synaptic vesicle endocytosis			cell chemotaxis, endosome to lysosome transport, nucleus localization, phagocytosis, engulfment, synaptic vesicle endocytosis	cell chemotaxis	negative regulation of aspartic-type endopeptidase activity involved in amyloid precursor protein catabolic process		positive regulation of astrocyte differentiation, regulation of heart rate by cardiac conduction, regulation of neuron differentiation				cell chemotaxis				I band, Z disc, cell cortex, cytosol, endosome, extrinsic component of synaptic vesicle membrane, synaptic vesicle	microtubule, podosome		endosome		I band, RNA polymerase II transcription repressor complex, Z disc, endosome, extrinsic component of synaptic vesicle membrane, microtubule, nuclear envelope, nucleus, podosome, synaptic vesicle	T-tubule, extrinsic component of synaptic vesicle membrane, phagocytic cup, plasma membrane		RNA polymerase II transcription repressor complex, nuclear envelope, nucleus	extrinsic component of synaptic vesicle membrane	I band, RNA polymerase II transcription repressor complex, Z disc, extrinsic component of synaptic vesicle membrane, microtubule, nuclear envelope, podosome	T-tubule, phagocytic cup, plasma membrane				GTPase binding, RNA polymerase binding, actin filament binding, chaperone binding, identical protein binding, macromolecular complex binding, phospholipid binding, protease binding, tau protein binding						aspartic-type endopeptidase inhibitor activity		GTPase binding, RNA polymerase binding, actin filament binding, aspartic-type endopeptidase inhibitor activity, chaperone binding, identical protein binding, macromolecular complex binding, phospholipid binding, protease binding, tau protein binding
Myc box-dependent-interacting protein 1 OS=Rattus norvegicus OX=10116 GN=Bin1 PE=1 SV=1	O08839 (+1)		negative regulation of aspartic-type endopeptidase activity involved in amyloid precursor protein catabolic process, negative regulation of beta-amyloid formation, negative regulation of calcium ion transmembrane transport via high voltage-gated calcium channel, negative regulation of potassium ion transmembrane transport, negative regulation of transcription from RNA polymerase II promoter, nega…		T-tubule organization, lipid tube assembly, muscle cell differentiation, nucleus organization, positive regulation of actin filament polymerization, positive regulation of astrocyte differentiation, regulation of neuron differentiation	T-tubule organization, muscle cell differentiation, positive regulation of astrocyte differentiation, regulation of neuron differentiation	endosome to lysosome transport, synaptic vesicle endocytosis			endosome to lysosome transport, nucleus localization, synaptic vesicle endocytosis		negative regulation of aspartic-type endopeptidase activity involved in amyloid precursor protein catabolic process		positive regulation of astrocyte differentiation, regulation of heart rate by cardiac conduction, regulation of neuron differentiation								I band, Z disc, cytosol, endosome, extrinsic component of synaptic vesicle membrane, synaptic vesicle	microtubule		endosome		I band, RNA polymerase II transcription repressor complex, Z disc, endosome, extrinsic component of synaptic vesicle membrane, microtubule, nuclear envelope, nucleus, synaptic vesicle	T-tubule, extrinsic component of synaptic vesicle membrane, plasma membrane		RNA polymerase II transcription repressor complex, nuclear envelope, nucleus	extrinsic component of synaptic vesicle membrane	I band, RNA polymerase II transcription repressor complex, Z disc, extrinsic component of synaptic vesicle membrane, microtubule, nuclear envelope	T-tubule, plasma membrane				GTPase binding, RNA polymerase binding, actin filament binding, chaperone binding, identical protein binding, macromolecular complex binding, phospholipid binding, protease binding, tau protein binding						aspartic-type endopeptidase inhibitor activity		GTPase binding, RNA polymerase binding, actin filament binding, aspartic-type endopeptidase inhibitor activity, chaperone binding, identical protein binding, macromolecular complex binding, phospholipid binding, protease binding, tau protein binding
Uncharacterized protein OS=Rattus norvegicus OX=10116 GN=LOC100910792 PE=1 SV=1	A0A0G2K5Z4
Myc box-dependent-interacting protein 1 OS=Rattus norvegicus OX=10116 GN=Bin1 PE=1 SV=2	F1LMX1
Myc box-dependent-interacting protein 1 OS=Rattus norvegicus OX=10116 GN=Bin1 PE=1 SV=3	D4A4P1
Bridging integrator 2 OS=Rattus norvegicus OX=10116 GN=Bin2 PE=1 SV=1	Q68FR2				cell chemotaxis, phagocytosis, engulfment, plasma membrane tubulation, podosome assembly		phagocytosis, engulfment			cell chemotaxis, phagocytosis, engulfment	cell chemotaxis							cell chemotaxis				cell cortex	podosome				podosome	phagocytic cup, plasma membrane				podosome	phagocytic cup				phospholipid binding								phospholipid binding
Cluster of Heterogeneous nuclear ribonucleoprotein M OS=Rattus norvegicus OX=10116 GN=Hnrnpm PE=1 SV=1 (F1M3D3)	F1M3D3 [2]
Heterogeneous nuclear ribonucleoprotein M OS=Rattus norvegicus OX=10116 GN=Hnrnpm PE=1 SV=1	F1M3D3
HnRNP_M domain-containing protein OS=Rattus norvegicus OX=10116 PE=4 SV=1	A0A0G2JVD4
Cluster of Tropomyosin 1, alpha, isoform CRA_p OS=Rattus norvegicus OX=10116 GN=Tpm1 PE=1 SV=1 (A0A0G2JSQ4)	A0A0G2JSQ4 [4]				actin filament organization	brain development								brain development, muscle contraction								cortical cytoskeleton	actin filament, cortical cytoskeleton, podosome, stress fiber				actin filament, cortical cytoskeleton, podosome, stress fiber					actin filament, podosome, stress fiber					actin filament binding								actin filament binding
Tropomyosin 1, alpha, isoform CRA_p OS=Rattus norvegicus OX=10116 GN=Tpm1 PE=1 SV=1	A0A0G2JSQ4
Tropomyosin alpha-3 chain OS=Rattus norvegicus OX=10116 GN=Tpm3 PE=1 SV=2	Q63610				actin filament organization	brain development								brain development, muscle contraction								cortical cytoskeleton	actin filament, cortical cytoskeleton, podosome, stress fiber				actin filament, cortical cytoskeleton, podosome, stress fiber					actin filament, podosome, stress fiber					actin filament binding								actin filament binding
Tropomyosin alpha-4 chain OS=Rattus norvegicus OX=10116 GN=Tpm4 PE=1 SV=1	A0A0G2K2G8
Isoform 8 of Tropomyosin alpha-1 chain OS=Rattus norvegicus OX=10116 GN=Tpm1	P04692-8
Cluster of Neural cell adhesion molecule 1 OS=Rattus norvegicus OX=10116 GN=Ncam1 PE=1 SV=2 (F1LNY3)	F1LNY3 [2]
Neural cell adhesion molecule 1 OS=Rattus norvegicus OX=10116 GN=Ncam1 PE=1 SV=2	F1LNY3
Neural cell adhesion molecule 1 OS=Rattus norvegicus OX=10116 GN=Ncam1 PE=1 SV=1	A0A0G2K0M8
Uncharacterized protein OS=Rattus norvegicus OX=10116 PE=4 SV=1	D3ZE63
Inositol-1-monophosphatase OS=Rattus norvegicus OX=10116 GN=Impa1 PE=1 SV=1	F1M978
Creatine kinase U-type, mitochondrial OS=Rattus norvegicus OX=10116 GN=Ckmt1 PE=1 SV=1	Q5BJT9
Heterogeneous nuclear ribonucleoprotein D0 OS=Rattus norvegicus OX=10116 GN=Hnrnpd PE=1 SV=2	Q9JJ54		3'-UTR-mediated mRNA destabilization, CRD-mediated mRNA stabilization, circadian regulation of translation, mRNA stabilization, negative regulation of nuclear-transcribed mRNA catabolic process, deadenylation-dependent decay, nuclear-transcribed mRNA catabolic process, exonucleolytic, positive regulation of cytoplasmic translation, positive regulation of gene expression, positive regulation of te…		cellular response to amino acid stimulus, cellular response to estradiol stimulus, cellular response to nitric oxide, cellular response to putrescine, hepatocyte dedifferentiation, mRNA transcription from RNA polymerase II promoter, nuclear-transcribed mRNA catabolic process, exonucleolytic	brain development, cerebellum development, hepatocyte dedifferentiation, liver development	nucleocytoplasmic transport			nucleocytoplasmic transport		mRNA transcription from RNA polymerase II promoter, nuclear-transcribed mRNA catabolic process, exonucleolytic		brain development, cerebellum development, circadian regulation of translation, liver development				cellular response to amino acid stimulus, cellular response to estradiol stimulus, cellular response to nitric oxide, cellular response to putrescine, response to calcium ion, response to electrical stimulus, response to estradiol, response to rapamycin, response to sodium phosphate	circadian regulation of translation			cytosol					nucleoplasm, nucleus			nucleoplasm, nucleus		nucleoplasm					AT DNA binding, chromatin binding, histone deacetylase binding, mRNA 3'-UTR AU-rich region binding, mRNA binding, telomeric DNA binding								AT DNA binding, chromatin binding, histone deacetylase binding, mRNA 3'-UTR AU-rich region binding, mRNA binding, telomeric DNA binding
Cluster of Elongation factor 1-alpha OS=Rattus norvegicus OX=10116 GN=LOC100360413 PE=3 SV=1 (M0R757)	M0R757 [3]		positive regulation of apoptotic process, positive regulation of lipid kinase activity		translation, translational elongation							translation, translational elongation						response to electrical stimulus, response to inorganic substance				eukaryotic translation elongation factor 1 complex															GTP binding, protein kinase binding, translation elongation factor activity	GTPase activity							GTP binding, GTPase activity, protein kinase binding, translation elongation factor activity
Elongation factor 1-alpha OS=Rattus norvegicus OX=10116 GN=LOC100360413 PE=3 SV=1	M0R757
Tr-type G domain-containing protein OS=Rattus norvegicus OX=10116 PE=1 SV=1	F1M6C2
Elongation factor 1-alpha 2 OS=Rattus norvegicus OX=10116 GN=Eef1a2 PE=1 SV=1	P62632		positive regulation of apoptotic process, positive regulation of lipid kinase activity		translation, translational elongation							translation, translational elongation						response to electrical stimulus, response to inorganic substance				eukaryotic translation elongation factor 1 complex															GTP binding, protein kinase binding, translation elongation factor activity	GTPase activity							GTP binding, GTPase activity, protein kinase binding, translation elongation factor activity
Cluster of Recoverin OS=Rattus norvegicus OX=10116 GN=Rcvrn PE=2 SV=1 (Q8VH47)	Q8VH47 [2]
Recoverin OS=Rattus norvegicus OX=10116 GN=Rcvrn PE=2 SV=1	Q8VH47
Recoverin OS=Rattus norvegicus OX=10116 GN=Rcvrn PE=4 SV=1	G3V6G4
RCG36316, isoform CRA_a OS=Rattus norvegicus OX=10116 GN=Rs1 PE=2 SV=1	A7UJ12
Interphotoreceptor matrix proteoglycan 1 OS=Rattus norvegicus OX=10116 GN=Impg1 PE=4 SV=1	F1LQ01
Complexin 4 OS=Rattus norvegicus OX=10116 GN=Cplx4 PE=4 SV=1	D3ZM85
Cluster of HIT domain-containing protein OS=Rattus norvegicus OX=10116 PE=4 SV=1 (D4A269)	D4A269 [2]		intrinsic apoptotic signaling pathway by p53 class mediator, positive regulation of calcium-mediated signaling, regulation of transcription, DNA-templated		intrinsic apoptotic signaling pathway by p53 class mediator, protein desumoylation, purine ribonucleotide catabolic process							protein desumoylation, purine ribonucleotide catabolic process						intrinsic apoptotic signaling pathway by p53 class mediator				cytoplasm					histone deacetylase complex, nucleus			histone deacetylase complex, nucleus		histone deacetylase complex					nucleotide binding	SUMO-specific protease activity, adenosine 5'-monophosphoramidase activity							SUMO-specific protease activity, adenosine 5'-monophosphoramidase activity, hydrolase activity, nucleotide binding
HIT domain-containing protein OS=Rattus norvegicus OX=10116 PE=4 SV=1	D4A269
Histidine triad nucleotide-binding protein 1 OS=Rattus norvegicus OX=10116 GN=Hint1 PE=1 SV=5	P62959		intrinsic apoptotic signaling pathway by p53 class mediator, positive regulation of calcium-mediated signaling, regulation of transcription, DNA-templated		intrinsic apoptotic signaling pathway by p53 class mediator, protein desumoylation, purine ribonucleotide catabolic process							protein desumoylation, purine ribonucleotide catabolic process						intrinsic apoptotic signaling pathway by p53 class mediator				cytoplasm					histone deacetylase complex, nucleus			histone deacetylase complex, nucleus		histone deacetylase complex					nucleotide binding	SUMO-specific protease activity, adenosine 5'-monophosphoramidase activity							SUMO-specific protease activity, adenosine 5'-monophosphoramidase activity, hydrolase activity, nucleotide binding
Cluster of Brain acid soluble protein 1 OS=Rattus norvegicus OX=10116 GN=Basp1 PE=1 SV=1 (A0A0G2K1L8)	A0A0G2K1L8 [2]		negative regulation of transcription, DNA-templated		glomerular visceral epithelial cell differentiation	glomerular visceral epithelial cell differentiation								glomerular visceral epithelial cell differentiation								cytoplasm					PML body, chromatin, nuclear matrix, nuclear speck, nucleus	plasma membrane		PML body, nuclear matrix, nuclear speck		PML body, chromatin, nuclear matrix, nuclear speck	plasma membrane				calmodulin binding, protein domain specific binding, transcription regulatory region sequence-specific DNA binding								calmodulin binding, protein domain specific binding, transcription corepressor activity, transcription regulatory region sequence-specific DNA binding
Brain acid soluble protein 1 OS=Rattus norvegicus OX=10116 GN=Basp1 PE=1 SV=1	A0A0G2K1L8
Brain acid soluble protein 1 OS=Rattus norvegicus OX=10116 GN=Basp1 PE=1 SV=2	Q05175		negative regulation of transcription, DNA-templated		glomerular visceral epithelial cell differentiation	glomerular visceral epithelial cell differentiation								glomerular visceral epithelial cell differentiation								cytoplasm					PML body, chromatin, nuclear matrix, nuclear speck, nucleus	plasma membrane		PML body, nuclear matrix, nuclear speck		PML body, chromatin, nuclear matrix, nuclear speck	plasma membrane				calmodulin binding, protein domain specific binding, transcription regulatory region sequence-specific DNA binding								calmodulin binding, protein domain specific binding, transcription corepressor activity, transcription regulatory region sequence-specific DNA binding
Acidic leucine-rich nuclear phosphoprotein 32 family member E OS=Rattus norvegicus OX=10116 GN=Anp32e PE=2 SV=1	Q5XIE0		negative regulation of catalytic activity, regulation of apoptotic process		chromatin organization																	cytoplasm, cytoplasmic vesicle					Swr1 complex, cytoplasmic vesicle, nucleus			Swr1 complex, nucleus		Swr1 complex					histone binding						phosphatase inhibitor activity		histone binding, phosphatase inhibitor activity
Transcriptional activator protein Pur-beta OS=Rattus norvegicus OX=10116 GN=Purb PE=1 SV=1	A0A0G2JUX5
Cluster of Isoform Delta 2 of Calcium/calmodulin-dependent protein kinase type II subunit delta OS=Rattus norvegicus OX=10116 GN=Camk2d (P15791-2)	P15791-2 [8]
Isoform Delta 2 of Calcium/calmodulin-dependent protein kinase type II subunit delta OS=Rattus norvegicus OX=10116 GN=Camk2d	P15791-2 (+3)
Calcium/calmodulin-dependent protein kinase II, beta 3 isoform OS=Rattus norvegicus OX=10116 GN=Camk2b PE=2 SV=1	Q63094
Calcium/calmodulin-dependent protein kinase type II subunit gamma OS=Rattus norvegicus OX=10116 GN=Camk2g PE=1 SV=1	P11730
Calcium/calmodulin-dependent protein kinase II, beta, isoform CRA_c OS=Rattus norvegicus OX=10116 GN=Camk2b PE=1 SV=2	F1LUE2
Calcium/calmodulin-dependent protein kinase type II subunit alpha OS=Rattus norvegicus OX=10116 GN=Camk2a PE=1 SV=3	F1LZG4
Cluster of RCG34610, isoform CRA_c OS=Rattus norvegicus OX=10116 GN=Srsf1 PE=1 SV=1 (D4A9L2)	D4A9L2 [2]
RCG34610, isoform CRA_c OS=Rattus norvegicus OX=10116 GN=Srsf1 PE=1 SV=1	D4A9L2
Serine/arginine-rich splicing factor 9 OS=Rattus norvegicus OX=10116 GN=Srsf9 PE=1 SV=1	Q5PPI1
Cluster of Heterogeneous nuclear ribonucleoprotein A1 OS=Rattus norvegicus OX=10116 GN=Hnrnpa1 PE=1 SV=1 (Q6P6G9)	Q6P6G9 [5]
Heterogeneous nuclear ribonucleoprotein A1 OS=Rattus norvegicus OX=10116 GN=Hnrnpa1 PE=1 SV=1	Q6P6G9
Heterogeneous nuclear ribonucleoprotein A1 OS=Rattus norvegicus OX=10116 GN=Hnrnpa1 PE=1 SV=1	Q5I0M7
RRM domain-containing protein OS=Rattus norvegicus OX=10116 PE=4 SV=2	D4ACJ7
RRM domain-containing protein OS=Rattus norvegicus OX=10116 PE=4 SV=3	F1M2S4
Uncharacterized protein OS=Rattus norvegicus OX=10116 PE=4 SV=1	A0A0G2K3G4
Cluster of Hexokinase-1 OS=Rattus norvegicus OX=10116 GN=Hk1 PE=1 SV=4 (P05708)	P05708 [6]		cellular glucose homeostasis, lactation, maintenance of protein location in mitochondrion, negative regulation of apoptotic process, negative regulation of mitochondrial membrane permeability, negative regulation of reactive oxygen species metabolic process, positive regulation of angiogenesis, positive regulation of cytokine production involved in immune response, positive regulation of interleu…		apoptotic mitochondrial changes, canonical glycolysis, carbohydrate phosphorylation, cellular glucose homeostasis, cellular response to leukemia inhibitory factor, fructose 6-phosphate metabolic process, glucose 6-phosphate metabolic process, glycolytic process, maintenance of protein location in mitochondrion, negative regulation of mitochondrial membrane permeability, peptidyl-serine phosphoryl…	lactation	establishment of protein localization to mitochondrion, lactation, negative regulation of mitochondrial membrane permeability		innate immune response	establishment of protein localization to mitochondrion, lactation, maintenance of protein location in mitochondrion, negative regulation of mitochondrial membrane permeability		canonical glycolysis, carbohydrate phosphorylation, fructose 6-phosphate metabolic process, glucose 6-phosphate metabolic process, glucose catabolic process, glucose metabolic process, glycolytic process, mannose metabolic process, peptidyl-serine phosphorylation, peptidyl-threonine phosphorylation, peptidyl-tyrosine phosphorylation, protein autophosphorylation		lactation				cellular response to leukemia inhibitory factor, inflammatory response, innate immune response, positive regulation of mitophagy in response to mitochondrial depolarization, response to brassinosteroid, response to hypoxia, response to ischemia, response to ketamine				cytosol, mitochondrial outer membrane, mitochondrion, sarcoplasmic reticulum	centrosome	sarcoplasmic reticulum			centrosome, mitochondrial outer membrane, mitochondrion, sarcoplasmic reticulum	caveola, membrane raft, mitochondrial outer membrane, plasma membrane	mitochondrial outer membrane, mitochondrion		mitochondrial outer membrane	centrosome, mitochondrial outer membrane	caveola, plasma membrane				ATP binding, glucose binding, identical protein binding, macromolecular complex binding, peptidoglycan binding	ATPase activity, fructokinase activity, glucokinase activity, glucosamine kinase activity, mannokinase activity, protein kinase activity							ATP binding, ATPase activity, fructokinase activity, glucokinase activity, glucosamine kinase activity, glucose binding, identical protein binding, macromolecular complex binding, mannokinase activity, peptidoglycan binding, protein kinase activity
Hexokinase-1 OS=Rattus norvegicus OX=10116 GN=Hk1 PE=1 SV=4	P05708		cellular glucose homeostasis, maintenance of protein location in mitochondrion, negative regulation of apoptotic process, positive regulation of cytokine production involved in immune response, positive regulation of interleukin-1 beta production, regulation of anion channel activity		canonical glycolysis, carbohydrate phosphorylation, cellular glucose homeostasis, fructose 6-phosphate metabolic process, glucose 6-phosphate metabolic process, glycolytic process, maintenance of protein location in mitochondrion, peptidyl-serine phosphorylation, peptidyl-threonine phosphorylation, peptidyl-tyrosine phosphorylation, protein autophosphorylation		establishment of protein localization to mitochondrion		innate immune response	establishment of protein localization to mitochondrion, maintenance of protein location in mitochondrion		canonical glycolysis, carbohydrate phosphorylation, fructose 6-phosphate metabolic process, glucose 6-phosphate metabolic process, glucose metabolic process, glycolytic process, mannose metabolic process, peptidyl-serine phosphorylation, peptidyl-threonine phosphorylation, peptidyl-tyrosine phosphorylation, protein autophosphorylation						inflammatory response, innate immune response, response to brassinosteroid, response to hypoxia, response to ischemia, response to ketamine				cytosol, mitochondrial outer membrane, mitochondrion					mitochondrial outer membrane, mitochondrion	caveola, membrane raft, mitochondrial outer membrane	mitochondrial outer membrane, mitochondrion		mitochondrial outer membrane	mitochondrial outer membrane	caveola				ATP binding, glucose binding, identical protein binding, macromolecular complex binding, peptidoglycan binding	ATPase activity, fructokinase activity, glucokinase activity, glucosamine kinase activity, mannokinase activity, protein kinase activity							ATP binding, ATPase activity, fructokinase activity, glucokinase activity, glucosamine kinase activity, glucose binding, identical protein binding, macromolecular complex binding, mannokinase activity, peptidoglycan binding, protein kinase activity
Hexokinase-2 OS=Rattus norvegicus OX=10116 GN=Hk2 PE=1 SV=1	P27881		cellular glucose homeostasis, lactation, maintenance of protein location in mitochondrion, negative regulation of mitochondrial membrane permeability, negative regulation of reactive oxygen species metabolic process, positive regulation of angiogenesis, positive regulation of mitophagy in response to mitochondrial depolarization, regulation of glucose import		apoptotic mitochondrial changes, carbohydrate phosphorylation, cellular glucose homeostasis, cellular response to leukemia inhibitory factor, fructose 6-phosphate metabolic process, glucose 6-phosphate metabolic process, glycolytic process, maintenance of protein location in mitochondrion, negative regulation of mitochondrial membrane permeability, positive regulation of mitophagy in response to …	lactation	establishment of protein localization to mitochondrion, lactation, negative regulation of mitochondrial membrane permeability			establishment of protein localization to mitochondrion, lactation, maintenance of protein location in mitochondrion, negative regulation of mitochondrial membrane permeability		carbohydrate phosphorylation, fructose 6-phosphate metabolic process, glucose 6-phosphate metabolic process, glucose catabolic process, glycolytic process		lactation				cellular response to leukemia inhibitory factor, positive regulation of mitophagy in response to mitochondrial depolarization, response to hypoxia, response to ischemia				cytosol, mitochondrial outer membrane, mitochondrion, sarcoplasmic reticulum	centrosome	sarcoplasmic reticulum			centrosome, mitochondrial outer membrane, mitochondrion, sarcoplasmic reticulum	mitochondrial outer membrane, plasma membrane	mitochondrial outer membrane, mitochondrion		mitochondrial outer membrane	centrosome, mitochondrial outer membrane	plasma membrane				ATP binding, glucose binding	fructokinase activity, glucokinase activity, hexokinase activity							ATP binding, fructokinase activity, glucokinase activity, glucose binding
Hexokinase-1 OS=Rattus norvegicus OX=10116 GN=Hk1 PE=1 SV=2	M0RAQ6
Mutant type II hexokinase OS=Rattus norvegicus OX=10116 PE=2 SV=1	O54892
Hexokinase 3, isoform CRA_a OS=Rattus norvegicus OX=10116 GN=Hk3 PE=1 SV=1	A0A0G2JST6 (+1)
Pyridoxal kinase OS=Rattus norvegicus OX=10116 GN=Pdxk PE=1 SV=1	G3V647
Cluster of ATP-dependent 6-phosphofructokinase, liver type OS=Rattus norvegicus OX=10116 GN=Pfkl PE=1 SV=3 (P30835)	P30835 [2]		negative regulation of insulin secretion		canonical glycolysis, carbohydrate phosphorylation, fructose 1,6-bisphosphate metabolic process, fructose 6-phosphate metabolic process, glycolytic process, glycolytic process through fructose-6-phosphate							canonical glycolysis, carbohydrate metabolic process, carbohydrate phosphorylation, fructose 1,6-bisphosphate metabolic process, fructose 6-phosphate metabolic process, glycolytic process, glycolytic process through fructose-6-phosphate						response to glucose				6-phosphofructokinase complex, cytosol						membrane									AMP binding, ATP binding, fructose binding, fructose-6-phosphate binding, identical protein binding, kinase binding, metal ion binding	6-phosphofructokinase activity, fructose-2,6-bisphosphate 2-phosphatase activity							6-phosphofructokinase activity, AMP binding, ATP binding, fructose binding, fructose-2,6-bisphosphate 2-phosphatase activity, fructose-6-phosphate binding, identical protein binding, kinase binding, metal ion binding
ATP-dependent 6-phosphofructokinase, liver type OS=Rattus norvegicus OX=10116 GN=Pfkl PE=1 SV=3	P30835		negative regulation of insulin secretion		canonical glycolysis, carbohydrate phosphorylation, fructose 1,6-bisphosphate metabolic process, fructose 6-phosphate metabolic process, glycolytic process, glycolytic process through fructose-6-phosphate							canonical glycolysis, carbohydrate metabolic process, carbohydrate phosphorylation, fructose 1,6-bisphosphate metabolic process, fructose 6-phosphate metabolic process, glycolytic process, glycolytic process through fructose-6-phosphate						response to glucose				6-phosphofructokinase complex, cytosol						membrane									AMP binding, ATP binding, fructose binding, fructose-6-phosphate binding, identical protein binding, kinase binding, metal ion binding	6-phosphofructokinase activity, fructose-2,6-bisphosphate 2-phosphatase activity							6-phosphofructokinase activity, AMP binding, ATP binding, fructose binding, fructose-2,6-bisphosphate 2-phosphatase activity, fructose-6-phosphate binding, identical protein binding, kinase binding, metal ion binding
ATP-dependent 6-phosphofructokinase OS=Rattus norvegicus OX=10116 GN=Pfkl PE=2 SV=1	Q6P783
Cluster of Isoform 5 of Dynamin-1 OS=Rattus norvegicus OX=10116 GN=Dnm1 (P21575-5)	P21575-5 [5]
Isoform 5 of Dynamin-1 OS=Rattus norvegicus OX=10116 GN=Dnm1	P21575-5 (+2)
Dynamin-1 OS=Rattus norvegicus OX=10116 GN=Dnm1 PE=1 SV=2	P21575
Isoform 7 of Dynamin-3 OS=Rattus norvegicus OX=10116 GN=Dnm3	Q08877-7
Heat shock 70 kDa protein 4 OS=Rattus norvegicus OX=10116 GN=Hspa4 PE=1 SV=1	F1LRV4
Cluster of Isoform Cytoplasmic+peroxisomal of Peroxiredoxin-5, mitochondrial OS=Rattus norvegicus OX=10116 GN=Prdx5 (Q9R063-2)	Q9R063-2 [2]
Isoform Cytoplasmic+peroxisomal of Peroxiredoxin-5, mitochondrial OS=Rattus norvegicus OX=10116 GN=Prdx5	Q9R063-2
Peroxiredoxin OS=Rattus norvegicus OX=10116 GN=Prdx5 PE=1 SV=1	A0A0G2JSS8
Cluster of Alpha-internexin OS=Rattus norvegicus OX=10116 GN=Ina PE=1 SV=1 (G3V8Q2)	G3V8Q2 [2]				cell differentiation, cellular response to leukemia inhibitory factor, intermediate filament organization, neurofilament cytoskeleton organization, postsynaptic actin cytoskeleton organization, synapse organization	cell differentiation, nervous system development, tissue regeneration		tissue regeneration						nervous system development				cellular response to leukemia inhibitory factor, tissue regeneration				cytoplasm, cytoplasmic ribonucleoprotein granule, neurofilament	neurofilament				cytoplasmic ribonucleoprotein granule, neurofilament					neurofilament, postsynaptic density, intracellular component					macromolecular complex binding								macromolecular complex binding, structural constituent of cytoskeleton, structural constituent of postsynaptic actin cytoskeleton
Alpha-internexin OS=Rattus norvegicus OX=10116 GN=Ina PE=1 SV=1	G3V8Q2
Alpha-internexin OS=Rattus norvegicus OX=10116 GN=Ina PE=1 SV=2	P23565				cell differentiation, cellular response to leukemia inhibitory factor, intermediate filament organization, neurofilament cytoskeleton organization, postsynaptic actin cytoskeleton organization, synapse organization	cell differentiation, nervous system development, tissue regeneration		tissue regeneration						nervous system development				cellular response to leukemia inhibitory factor, tissue regeneration				cytoplasm, cytoplasmic ribonucleoprotein granule, neurofilament	neurofilament				cytoplasmic ribonucleoprotein granule, neurofilament					neurofilament, postsynaptic density, intracellular component					macromolecular complex binding								macromolecular complex binding, structural constituent of cytoskeleton, structural constituent of postsynaptic actin cytoskeleton
Purkinje cell protein 2 OS=Rattus norvegicus OX=10116 GN=Pcp2 PE=1 SV=1	D3ZXP8
Phosphodiesterase OS=Rattus norvegicus OX=10116 GN=Pde6a PE=3 SV=1	D3Z8C9
Cluster of Endophilin-A1 OS=Rattus norvegicus OX=10116 GN=Sh3gl2 PE=1 SV=2 (O35179)	O35179 [2]		modulation of excitatory postsynaptic potential, negative regulation of gene expression, negative regulation of maintenance of permeability of blood-brain barrier, negative regulation of protein phosphorylation, positive regulation of membrane tubulation, positive regulation of synaptic vesicle endocytosis, regulation of clathrin-dependent endocytosis, regulation of receptor internalization		cellular response to brain-derived neurotrophic factor stimulus, dendrite extension, lipid tube assembly, membrane bending, membrane tubulation, neuron projection development, synaptic vesicle uncoating, vesicle scission	dendrite extension, neuron projection development	synaptic vesicle endocytosis, synaptic vesicle uncoating	dendrite extension		synaptic vesicle endocytosis, synaptic vesicle uncoating				dendrite extension				cellular response to brain-derived neurotrophic factor stimulus				cytosol, early endosome, early endosome membrane, perinuclear region of cytoplasm, presynaptic cytosol, synaptic vesicle membrane	podosome		early endosome, early endosome membrane		early endosome, early endosome membrane, podosome, synaptic vesicle membrane	early endosome membrane, membrane, plasma membrane, synaptic vesicle membrane			early endosome membrane, synaptic vesicle membrane	early endosome membrane, podosome, postsynaptic density, intracellular component, synaptic vesicle membrane	plasma membrane				GTPase binding, SH3 domain binding, beta-1 adrenergic receptor binding, identical protein binding, ion channel binding, lipid binding, phosphatase binding, protein C-terminus binding, protein kinase binding								GTPase binding, SH3 domain binding, beta-1 adrenergic receptor binding, identical protein binding, ion channel binding, lipid binding, phosphatase binding, protein C-terminus binding, protein kinase binding
Endophilin-A1 OS=Rattus norvegicus OX=10116 GN=Sh3gl2 PE=1 SV=2	O35179		negative regulation of gene expression, negative regulation of maintenance of permeability of blood-brain barrier, negative regulation of protein phosphorylation, positive regulation of membrane tubulation, regulation of clathrin-dependent endocytosis, regulation of receptor internalization		cellular response to brain-derived neurotrophic factor stimulus, dendrite extension, lipid tube assembly, membrane bending, membrane tubulation, neuron projection development, synaptic vesicle uncoating, vesicle scission	dendrite extension, neuron projection development	synaptic vesicle endocytosis, synaptic vesicle uncoating	dendrite extension		synaptic vesicle endocytosis, synaptic vesicle uncoating				dendrite extension				cellular response to brain-derived neurotrophic factor stimulus				cytosol, early endosome, perinuclear region of cytoplasm, presynaptic cytosol, synaptic vesicle membrane			early endosome		early endosome, synaptic vesicle membrane	plasma membrane, synaptic vesicle membrane			synaptic vesicle membrane	synaptic vesicle membrane	plasma membrane				identical protein binding, lipid binding, protein C-terminus binding, protein kinase binding								identical protein binding, lipid binding, protein C-terminus binding, protein kinase binding
Endophilin-A2 OS=Rattus norvegicus OX=10116 GN=Sh3gl1 PE=1 SV=1	O35964		modulation of excitatory postsynaptic potential, positive regulation of synaptic vesicle endocytosis		synaptic vesicle uncoating		synaptic vesicle uncoating			synaptic vesicle uncoating												cytoplasm, early endosome membrane	podosome		early endosome membrane		early endosome membrane, podosome	early endosome membrane			early endosome membrane	early endosome membrane, podosome, postsynaptic density, intracellular component					GTPase binding, SH3 domain binding, beta-1 adrenergic receptor binding, identical protein binding, ion channel binding, lipid binding, phosphatase binding, protein C-terminus binding								GTPase binding, SH3 domain binding, beta-1 adrenergic receptor binding, identical protein binding, ion channel binding, lipid binding, phosphatase binding, protein C-terminus binding
Cluster of T-complex protein 1 subunit alpha OS=Rattus norvegicus OX=10116 GN=Tcp1 PE=1 SV=1 (P28480)	P28480 [2]		positive regulation of establishment of protein localization to telomere, positive regulation of telomerase RNA localization to Cajal body, positive regulation of telomerase activity, positive regulation of telomere maintenance via telomerase, protein stabilization, regulation of macrophage apoptotic process		binding of sperm to zona pellucida, chaperone-mediated protein folding, spermatid development	spermatid development	toxin transport, translocation of peptides or proteins into host cell cytoplasm			scaRNA localization to Cajal body, toxin transport, translocation of peptides or proteins into host cell cytoplasm			binding of sperm to zona pellucida, spermatid development, translocation of peptides or proteins into host cell cytoplasm	spermatid development		binding of sperm to zona pellucida, spermatid development	binding of sperm to zona pellucida, spermatid development				Golgi apparatus	Golgi apparatus, acrosomal vesicle, chaperonin-containing T-complex, pericentriolar material	centrosome, microtubule, microtubule organizing center, pericentriolar material				Golgi apparatus, acrosomal vesicle, centrosome, heterochromatin, microtubule, pericentriolar material					centrosome, heterochromatin, microtubule, microtubule organizing center, pericentriolar material					ATP binding, protein binding involved in protein folding, ubiquitin protein ligase binding, unfolded protein binding	ATPase activity							ATP binding, ATPase activity, protein binding involved in protein folding, ubiquitin protein ligase binding, unfolded protein binding
T-complex protein 1 subunit alpha OS=Rattus norvegicus OX=10116 GN=Tcp1 PE=1 SV=1	P28480		positive regulation of establishment of protein localization to telomere, positive regulation of telomerase RNA localization to Cajal body, positive regulation of telomerase activity, positive regulation of telomere maintenance via telomerase, protein stabilization, regulation of macrophage apoptotic process		binding of sperm to zona pellucida, chaperone-mediated protein folding, spermatid development	spermatid development	toxin transport, translocation of peptides or proteins into host cell cytoplasm			scaRNA localization to Cajal body, toxin transport, translocation of peptides or proteins into host cell cytoplasm			binding of sperm to zona pellucida, spermatid development, translocation of peptides or proteins into host cell cytoplasm	spermatid development		binding of sperm to zona pellucida, spermatid development	binding of sperm to zona pellucida, spermatid development				Golgi apparatus	Golgi apparatus, acrosomal vesicle, chaperonin-containing T-complex, pericentriolar material	centrosome, microtubule, microtubule organizing center, pericentriolar material				Golgi apparatus, acrosomal vesicle, centrosome, heterochromatin, microtubule, pericentriolar material					centrosome, heterochromatin, microtubule, microtubule organizing center, pericentriolar material					ATP binding, protein binding involved in protein folding, ubiquitin protein ligase binding, unfolded protein binding	ATPase activity							ATP binding, ATPase activity, protein binding involved in protein folding, ubiquitin protein ligase binding, unfolded protein binding
RCG44919, isoform CRA_b OS=Rattus norvegicus OX=10116 GN=Tcp1 PE=1 SV=1	A0A096MJA0
Lamin B2 OS=Rattus norvegicus OX=10116 GN=Lmnb2 PE=1 SV=2	D3ZLC1
Cluster of Cathepsin D OS=Rattus norvegicus OX=10116 GN=Ctsd PE=1 SV=1 (Q6P6T6)	Q6P6T6 [2]		positive regulation of cysteine-type endopeptidase activity involved in apoptotic process, regulation of establishment of protein localization		autophagosome assembly							autophagosome assembly, lipoprotein catabolic process, proteolysis						response to nutrient levels				endosome membrane, lysosomal membrane, lysosome, melanosome, presynaptic endosome			endosome membrane, presynaptic endosome	extracellular space	endosome membrane, lysosomal membrane, lysosome, melanosome, presynaptic endosome	endosome membrane, lysosomal membrane, membrane raft			endosome membrane, lysosomal membrane	endosome membrane, lysosomal membrane					peptide binding	aspartic-type endopeptidase activity, aspartic-type peptidase activity							aspartic-type endopeptidase activity, aspartic-type peptidase activity, endopeptidase activity, peptide binding
Cathepsin D OS=Rattus norvegicus OX=10116 GN=Ctsd PE=1 SV=1	Q6P6T6
Cathepsin D OS=Rattus norvegicus OX=10116 GN=Ctsd PE=1 SV=1	P24268		positive regulation of cysteine-type endopeptidase activity involved in apoptotic process, regulation of establishment of protein localization		autophagosome assembly							autophagosome assembly, lipoprotein catabolic process, proteolysis						response to nutrient levels				endosome membrane, lysosomal membrane, lysosome, melanosome, presynaptic endosome			endosome membrane, presynaptic endosome	extracellular space	endosome membrane, lysosomal membrane, lysosome, melanosome, presynaptic endosome	endosome membrane, lysosomal membrane, membrane raft			endosome membrane, lysosomal membrane	endosome membrane, lysosomal membrane					peptide binding	aspartic-type endopeptidase activity, aspartic-type peptidase activity							aspartic-type endopeptidase activity, aspartic-type peptidase activity, endopeptidase activity, peptide binding
Cluster of Dihydropyrimidinase-related protein 5-like OS=Rattus norvegicus OX=10116 GN=LOC103692570 PE=4 SV=1 (A0A0G2K8Y5)	A0A0G2K8Y5 [2]		negative regulation of dendrite morphogenesis		axon guidance, negative regulation of dendrite morphogenesis, neuron differentiation	axon guidance, negative regulation of dendrite morphogenesis, neuron differentiation					axon guidance			axon guidance, negative regulation of dendrite morphogenesis				axon guidance				cytoplasm															microtubule binding	hydrolase activity, acting on carbon-nitrogen (but not peptide) bonds							hydrolase activity, acting on carbon-nitrogen (but not peptide) bonds, microtubule binding
Dihydropyrimidinase-related protein 5-like OS=Rattus norvegicus OX=10116 GN=LOC103692570 PE=4 SV=1	A0A0G2K8Y5
Dihydropyrimidinase-related protein 5 OS=Rattus norvegicus OX=10116 GN=Dpysl5 PE=1 SV=1	Q9JHU0		negative regulation of dendrite morphogenesis		axon guidance, negative regulation of dendrite morphogenesis, neuron differentiation	axon guidance, negative regulation of dendrite morphogenesis, neuron differentiation					axon guidance			axon guidance, negative regulation of dendrite morphogenesis				axon guidance				cytoplasm															microtubule binding	hydrolase activity, acting on carbon-nitrogen (but not peptide) bonds							hydrolase activity, acting on carbon-nitrogen (but not peptide) bonds, microtubule binding
Cluster of Hsp60 OS=Rattus norvegicus OX=10116 GN=Hspd1 PE=2 SV=1 (A0A482IDN3)	A0A482IDN3 [2]		MyD88-dependent toll-like receptor signaling pathway, activation of cysteine-type endopeptidase activity involved in apoptotic process, negative regulation of apoptotic process, negative regulation of apoptotic process in bone marrow, negative regulation of neuron apoptotic process, negative regulation of reactive oxygen species biosynthetic process, positive regulation of T cell activation, posi…		'de novo' protein folding, B cell activation, B cell proliferation, MyD88-dependent toll-like receptor signaling pathway, T cell activation, apoptotic mitochondrial changes, cellular response to heat, cellular response to interleukin-7, isotype switching to IgG isotypes, mitochondrial unfolded protein response, protein import into mitochondrial intermembrane space, protein refolding	isotype switching to IgG isotypes	protein import into mitochondrial intermembrane space		B cell proliferation, MyD88-dependent toll-like receptor signaling pathway, T cell activation, isotype switching to IgG isotypes	protein import into mitochondrial intermembrane space		isotype switching to IgG isotypes	interaction with symbiont, response to lipopolysaccharide	isotype switching to IgG isotypes				MyD88-dependent toll-like receptor signaling pathway, cellular response to heat, cellular response to interleukin-7, isotype switching to IgG isotypes, mitochondrial unfolded protein response, response to ATP, response to activity, response to cocaine, response to cold, response to estrogen, response to glucocorticoid, response to heat, response to hydrogen peroxide, response to hypoxia, response…			Golgi apparatus, Golgi cisterna	Golgi apparatus, Golgi cisterna, coated vesicle, cytosol, early endosome, mitochondrial crista, mitochondrial inner membrane, mitochondrial matrix, mitochondrion, peroxisomal matrix, rough endoplasmic reticulum, zymogen granule		rough endoplasmic reticulum	early endosome	extracellular exosome, extracellular space	Golgi apparatus, Golgi cisterna, coated vesicle, early endosome, mitochondrial crista, mitochondrial inner membrane, mitochondrial matrix, mitochondrion, peroxisomal matrix, rough endoplasmic reticulum, zymogen granule	clathrin-coated pit, lipopolysaccharide receptor complex, membrane raft, mitochondrial crista, mitochondrial inner membrane, sperm plasma membrane	mitochondrial crista, mitochondrial inner membrane, mitochondrial matrix		mitochondrial crista, mitochondrial inner membrane	Golgi cisterna, mitochondrial crista, mitochondrial inner membrane, mitochondrial matrix, peroxisomal matrix, sperm midpiece	sperm plasma membrane				ATP binding, apolipoprotein A-I binding, chaperone binding, double-stranded RNA binding, enzyme binding, high-density lipoprotein particle binding, lipopolysaccharide binding, p53 binding, ubiquitin protein ligase binding	isomerase activity							ATP binding, apolipoprotein A-I binding, apolipoprotein binding, chaperone binding, double-stranded RNA binding, enzyme binding, high-density lipoprotein particle binding, isomerase activity, lipopolysaccharide binding, macromolecular complex binding, p53 binding, ubiquitin protein ligase binding
Hsp60 OS=Rattus norvegicus OX=10116 GN=Hspd1 PE=2 SV=1	A0A482IDN3
60 kDa heat shock protein, mitochondrial OS=Rattus norvegicus OX=10116 GN=Hspd1 PE=1 SV=1	P63039		MyD88-dependent toll-like receptor signaling pathway, activation of cysteine-type endopeptidase activity involved in apoptotic process, negative regulation of apoptotic process, negative regulation of apoptotic process in bone marrow, negative regulation of neuron apoptotic process, negative regulation of reactive oxygen species biosynthetic process, positive regulation of T cell activation, posi…		'de novo' protein folding, B cell activation, B cell proliferation, MyD88-dependent toll-like receptor signaling pathway, T cell activation, apoptotic mitochondrial changes, cellular response to heat, cellular response to interleukin-7, isotype switching to IgG isotypes, mitochondrial unfolded protein response, protein import into mitochondrial intermembrane space, protein refolding	isotype switching to IgG isotypes	protein import into mitochondrial intermembrane space		B cell proliferation, MyD88-dependent toll-like receptor signaling pathway, T cell activation, isotype switching to IgG isotypes	protein import into mitochondrial intermembrane space		isotype switching to IgG isotypes	interaction with symbiont, response to lipopolysaccharide	isotype switching to IgG isotypes				MyD88-dependent toll-like receptor signaling pathway, cellular response to heat, cellular response to interleukin-7, isotype switching to IgG isotypes, mitochondrial unfolded protein response, response to ATP, response to activity, response to cocaine, response to cold, response to estrogen, response to glucocorticoid, response to heat, response to hydrogen peroxide, response to hypoxia, response…			Golgi apparatus, Golgi cisterna	Golgi apparatus, Golgi cisterna, coated vesicle, cytosol, early endosome, mitochondrial crista, mitochondrial inner membrane, mitochondrial matrix, mitochondrion, peroxisomal matrix, rough endoplasmic reticulum, zymogen granule		rough endoplasmic reticulum	early endosome	extracellular exosome, extracellular space	Golgi apparatus, Golgi cisterna, coated vesicle, early endosome, mitochondrial crista, mitochondrial inner membrane, mitochondrial matrix, mitochondrion, peroxisomal matrix, rough endoplasmic reticulum, zymogen granule	clathrin-coated pit, lipopolysaccharide receptor complex, membrane raft, mitochondrial crista, mitochondrial inner membrane, sperm plasma membrane	mitochondrial crista, mitochondrial inner membrane, mitochondrial matrix		mitochondrial crista, mitochondrial inner membrane	Golgi cisterna, mitochondrial crista, mitochondrial inner membrane, mitochondrial matrix, peroxisomal matrix, sperm midpiece	sperm plasma membrane				ATP binding, apolipoprotein A-I binding, chaperone binding, double-stranded RNA binding, enzyme binding, high-density lipoprotein particle binding, lipopolysaccharide binding, p53 binding, ubiquitin protein ligase binding	isomerase activity							ATP binding, apolipoprotein A-I binding, apolipoprotein binding, chaperone binding, double-stranded RNA binding, enzyme binding, high-density lipoprotein particle binding, isomerase activity, lipopolysaccharide binding, macromolecular complex binding, p53 binding, ubiquitin protein ligase binding
Phosphodiesterase OS=Rattus norvegicus OX=10116 GN=Pde6b PE=3 SV=1	D3ZDI8
Peroxiredoxin-6 OS=Rattus norvegicus OX=10116 GN=Prdx6 PE=1 SV=3	O35244		cell redox homeostasis, positive regulation of mRNA splicing, via spliceosome		bleb assembly, cell redox homeostasis, cellular oxidant detoxification, glycerophospholipid catabolic process, hydrogen peroxide catabolic process							glycerophospholipid catabolic process, hydrogen peroxide catabolic process						cellular oxidant detoxification, response to reactive oxygen species				cytosol, lysosome, mitochondrion, perinuclear region of cytoplasm					lysosome, mitochondrion, nucleus		mitochondrion	nucleus					glutathione peroxidase activity, peroxiredoxin activity		identical protein binding, ubiquitin protein ligase binding	1-acylglycerophosphocholine O-acyltransferase activity, calcium-independent phospholipase A2 activity, glutathione peroxidase activity, peroxiredoxin activity, phospholipase A2 activity							1-acylglycerophosphocholine O-acyltransferase activity, calcium-independent phospholipase A2 activity, glutathione peroxidase activity, identical protein binding, peroxiredoxin activity, phospholipase A2 activity, ubiquitin protein ligase binding
Family with sequence similarity 169, member A OS=Rattus norvegicus OX=10116 GN=Fam169a PE=1 SV=2	D3ZKX8
Cluster of Chromobox 3 OS=Rattus norvegicus OX=10116 GN=Cbx3 PE=1 SV=1 (Q5RJK5)	Q5RJK5 [2]
Chromobox 3 OS=Rattus norvegicus OX=10116 GN=Cbx3 PE=1 SV=1	Q5RJK5
Chromo domain-containing protein OS=Rattus norvegicus OX=10116 PE=4 SV=1	A0A0G2JYP0
Endoplasmin OS=Rattus norvegicus OX=10116 GN=Hsp90b1 PE=1 SV=1	A0A0A0MY09
Cluster of SP120 OS=Rattus norvegicus OX=10116 PE=2 SV=1 (Q63555)	Q63555 [3]
SP120 OS=Rattus norvegicus OX=10116 PE=2 SV=1	Q63555
Heterogeneous nuclear ribonucleoprotein U OS=Rattus norvegicus OX=10116 GN=Hnrnpu PE=1 SV=1	Q6IMY8 (+1)
RCG31562, isoform CRA_c OS=Rattus norvegicus OX=10116 GN=Tardbp PE=1 SV=1	I6L9G6
Cofilin-1 OS=Rattus norvegicus OX=10116 GN=Cfl1 PE=1 SV=3	P45592		negative regulation of actin filament bundle assembly, negative regulation of actin filament depolymerization, negative regulation of cell adhesion, negative regulation of cell motility, negative regulation of cell size, negative regulation of dendritic spine maintenance, negative regulation of lamellipodium assembly, negative regulation of postsynaptic density organization, negative regulation o…		actin filament fragmentation, actin filament organization, actin filament severing, cell projection organization, cellular response to epidermal growth factor stimulus, cellular response to ether, cellular response to hydrogen peroxide, cellular response to insulin-like growth factor stimulus, cellular response to interleukin-1, cellular response to interleukin-6, cellular response to tumor necro…	hippocampus development, neural crest cell migration, neural fold formation, positive regulation of dendritic spine development, regulation of dendritic spine morphogenesis	establishment of spindle localization, protein import into nucleus			establishment of spindle localization, neural crest cell migration, protein import into nucleus	neural crest cell migration	protein phosphorylation	positive regulation by host of viral process, response to virus	hippocampus development, neural crest cell migration, neural fold formation, positive regulation of dendritic spine development, regulation of dendritic spine morphogenesis				cellular response to epidermal growth factor stimulus, cellular response to ether, cellular response to hydrogen peroxide, cellular response to insulin-like growth factor stimulus, cellular response to interleukin-1, cellular response to interleukin-6, cellular response to tumor necrosis factor, response to activity, response to amino acid, response to organic cyclic compound, response to virus		response to virus		cortical actin cytoskeleton, mitochondrial membrane	actin cytoskeleton, cofilin-actin rod, cortical actin cytoskeleton				actin cytoskeleton, cofilin-actin rod, cortical actin cytoskeleton, mitochondrial membrane, nuclear matrix	lamellipodium membrane, mitochondrial membrane, ruffle membrane, synaptic membrane	mitochondrial membrane	nuclear matrix	mitochondrial membrane	cofilin-actin rod, cortical actin cytoskeleton, mitochondrial membrane, nuclear matrix	lamellipodium membrane, ruffle membrane, synaptic membrane				actin filament binding, phosphatidylinositol bisphosphate binding, protein phosphatase binding, receptor binding								actin filament binding, phosphatidylinositol bisphosphate binding, protein phosphatase binding, receptor binding
Cluster of Hypoxanthine-guanine phosphoribosyltransferase OS=Rattus norvegicus OX=10116 GN=Hprt1 PE=1 SV=1 (P27605)	P27605 [2]		positive regulation of dopamine metabolic process	T cell mediated cytotoxicity	AMP salvage, GMP catabolic process, GMP salvage, IMP metabolic process, IMP salvage, adenine metabolic process, cellular response to insulin stimulus, central nervous system neuron development, cerebral cortex neuron differentiation, dendrite morphogenesis, dopamine metabolic process, dopaminergic neuron differentiation, guanine salvage, hypoxanthine metabolic process, hypoxanthine salvage, lymph…	brain development, central nervous system neuron development, cerebral cortex neuron differentiation, dendrite morphogenesis, dopaminergic neuron differentiation, striatum development			T cell mediated cytotoxicity, lymphocyte proliferation			AMP salvage, GMP catabolic process, GMP salvage, IMP metabolic process, IMP salvage, adenine metabolic process, dopamine metabolic process, guanine salvage, hypoxanthine metabolic process, hypoxanthine salvage, purine nucleotide biosynthetic process, purine ribonucleoside salvage	spermatogenesis	central nervous system neuron development, cerebral cortex neuron differentiation, dendrite morphogenesis, dopaminergic neuron differentiation, spermatogenesis, striatum development		spermatogenesis	spermatogenesis	T cell mediated cytotoxicity, cellular response to insulin stimulus, response to amphetamine				cytosol															identical protein binding, magnesium ion binding, nucleotide binding	guanine phosphoribosyltransferase activity, hypoxanthine phosphoribosyltransferase activity							guanine phosphoribosyltransferase activity, hypoxanthine phosphoribosyltransferase activity, identical protein binding, magnesium ion binding, nucleotide binding
Hypoxanthine-guanine phosphoribosyltransferase OS=Rattus norvegicus OX=10116 GN=Hprt1 PE=1 SV=1	P27605		positive regulation of dopamine metabolic process	T cell mediated cytotoxicity	AMP salvage, GMP catabolic process, GMP salvage, IMP metabolic process, IMP salvage, adenine metabolic process, cellular response to insulin stimulus, central nervous system neuron development, cerebral cortex neuron differentiation, dendrite morphogenesis, dopamine metabolic process, dopaminergic neuron differentiation, guanine salvage, hypoxanthine metabolic process, hypoxanthine salvage, lymph…	brain development, central nervous system neuron development, cerebral cortex neuron differentiation, dendrite morphogenesis, dopaminergic neuron differentiation, striatum development			T cell mediated cytotoxicity, lymphocyte proliferation			AMP salvage, GMP catabolic process, GMP salvage, IMP metabolic process, IMP salvage, adenine metabolic process, dopamine metabolic process, guanine salvage, hypoxanthine metabolic process, hypoxanthine salvage, purine nucleotide biosynthetic process, purine ribonucleoside salvage	spermatogenesis	central nervous system neuron development, cerebral cortex neuron differentiation, dendrite morphogenesis, dopaminergic neuron differentiation, spermatogenesis, striatum development		spermatogenesis	spermatogenesis	T cell mediated cytotoxicity, cellular response to insulin stimulus, response to amphetamine				cytosol															identical protein binding, magnesium ion binding, nucleotide binding	guanine phosphoribosyltransferase activity, hypoxanthine phosphoribosyltransferase activity							guanine phosphoribosyltransferase activity, hypoxanthine phosphoribosyltransferase activity, identical protein binding, magnesium ion binding, nucleotide binding
Hypoxanthine phosphoribosyltransferase (Fragment) OS=Rattus norvegicus OX=10116 PE=2 SV=1	Q6LDG5
Heterogeneous nuclear ribonucleoprotein F OS=Rattus norvegicus OX=10116 GN=Hnrnpf PE=1 SV=3	Q794E4		regulation of RNA splicing		RNA splicing, mRNA processing							RNA splicing, mRNA processing										cytosol					catalytic step 2 spliceosome, nucleoplasm, nucleus			catalytic step 2 spliceosome, nucleoplasm, nucleus		catalytic step 2 spliceosome, nucleoplasm					RNA binding, TBP-class protein binding, single-stranded RNA binding								RNA binding, TBP-class protein binding, single-stranded RNA binding
Cluster of GTP-binding nuclear protein Ran OS=Rattus norvegicus OX=10116 GN=Ran PE=1 SV=3 (P62828)	P62828 [2]		positive regulation of protein binding, positive regulation of protein import into nucleus		GTP metabolic process, actin cytoskeleton organization, cell division, cellular response to mineralocorticoid stimulus, microtubule cytoskeleton organization, mitotic sister chromatid segregation, spermatid development	hippocampus development, spermatid development	nucleocytoplasmic transport, protein export from nucleus, protein import into nucleus, ribosomal large subunit export from nucleus, ribosomal small subunit export from nucleus, snRNA import into nucleus			nucleocytoplasmic transport, protein complex localization, protein export from nucleus, protein import into nucleus, protein localization to nucleolus, ribosomal large subunit export from nucleus, ribosomal small subunit export from nucleus, snRNA import into nucleus		GTP metabolic process	spermatid development	hippocampus development, spermatid development		spermatid development	spermatid development	cellular response to mineralocorticoid stimulus, response to organic cyclic compound				centriole, cytosol, melanosome, recycling endosome	centriole, manchette		recycling endosome		centriole, male germ cell nucleus, manchette, melanosome, nuclear envelope, nuclear pore, nucleolus, nucleus, recycling endosome			male germ cell nucleus, nuclear envelope, nuclear pore, nucleolus		centriole, manchette, nuclear envelope, nuclear pore, nucleolus					GDP binding, GTP binding, dynein intermediate chain binding, importin-alpha family protein binding, macromolecular complex binding, magnesium ion binding, protein domain specific binding, protein heterodimerization activity	GTPase activity							GDP binding, GTP binding, GTPase activity, dynein intermediate chain binding, importin-alpha family protein binding, macromolecular complex binding, magnesium ion binding, protein domain specific binding, protein heterodimerization activity
GTP-binding nuclear protein Ran OS=Rattus norvegicus OX=10116 GN=Ran PE=1 SV=3	P62828		positive regulation of protein binding, positive regulation of protein import into nucleus		GTP metabolic process, actin cytoskeleton organization, cell division, cellular response to mineralocorticoid stimulus, microtubule cytoskeleton organization, mitotic sister chromatid segregation, spermatid development	hippocampus development, spermatid development	nucleocytoplasmic transport, protein export from nucleus, protein import into nucleus, ribosomal large subunit export from nucleus, ribosomal small subunit export from nucleus, snRNA import into nucleus			nucleocytoplasmic transport, protein complex localization, protein export from nucleus, protein import into nucleus, protein localization to nucleolus, ribosomal large subunit export from nucleus, ribosomal small subunit export from nucleus, snRNA import into nucleus		GTP metabolic process	spermatid development	hippocampus development, spermatid development		spermatid development	spermatid development	cellular response to mineralocorticoid stimulus, response to organic cyclic compound				centriole, cytosol, melanosome, recycling endosome	centriole, manchette		recycling endosome		centriole, male germ cell nucleus, manchette, melanosome, nuclear envelope, nuclear pore, nucleolus, nucleus, recycling endosome			male germ cell nucleus, nuclear envelope, nuclear pore, nucleolus		centriole, manchette, nuclear envelope, nuclear pore, nucleolus					GDP binding, GTP binding, dynein intermediate chain binding, importin-alpha family protein binding, macromolecular complex binding, magnesium ion binding, protein domain specific binding, protein heterodimerization activity	GTPase activity							GDP binding, GTP binding, GTPase activity, dynein intermediate chain binding, importin-alpha family protein binding, macromolecular complex binding, magnesium ion binding, protein domain specific binding, protein heterodimerization activity
GTP-binding nuclear protein Ran OS=Rattus norvegicus OX=10116 GN=RGD1306195 PE=2 SV=1	Q66H11
Cluster of Glutathione S-transferase Mu 2 OS=Rattus norvegicus OX=10116 GN=Gstm2 PE=1 SV=2 (P08010)	P08010 [4]		negative regulation of ryanodine-sensitive calcium-release channel activity, positive regulation of ryanodine-sensitive calcium-release channel activity, regulation of release of sequestered calcium ion into cytosol by sarcoplasmic reticulum		cellular detoxification of nitrogen compound, cellular response to caffeine, glutathione metabolic process, hepoxilin biosynthetic process, linoleic acid metabolic process, nitrobenzene metabolic process, xenobiotic catabolic process, xenobiotic metabolic process	aging						glutathione metabolic process, hepoxilin biosynthetic process, linoleic acid metabolic process, nitrobenzene metabolic process, xenobiotic catabolic process, xenobiotic metabolic process		sensory perception of smell				cellular detoxification of nitrogen compound, cellular response to caffeine, response to catechin, response to genistein, response to metal ion, response to organic cyclic compound, xenobiotic catabolic process, xenobiotic metabolic process				cytosol, sarcoplasmic reticulum		sarcoplasmic reticulum			sarcoplasmic reticulum	plasma membrane					plasma membrane		glutathione peroxidase activity		enzyme binding, fatty acid binding, glutathione binding, protein homodimerization activity, receptor binding	glutathione peroxidase activity, glutathione transferase activity							enzyme binding, fatty acid binding, glutathione binding, glutathione peroxidase activity, glutathione transferase activity, protein homodimerization activity, receptor binding
Glutathione S-transferase Mu 2 OS=Rattus norvegicus OX=10116 GN=Gstm2 PE=1 SV=2	P08010		negative regulation of ryanodine-sensitive calcium-release channel activity, positive regulation of ryanodine-sensitive calcium-release channel activity, regulation of release of sequestered calcium ion into cytosol by sarcoplasmic reticulum		cellular detoxification of nitrogen compound, cellular response to caffeine, glutathione metabolic process, hepoxilin biosynthetic process, linoleic acid metabolic process, nitrobenzene metabolic process, xenobiotic catabolic process, xenobiotic metabolic process	aging						glutathione metabolic process, hepoxilin biosynthetic process, linoleic acid metabolic process, nitrobenzene metabolic process, xenobiotic catabolic process, xenobiotic metabolic process		sensory perception of smell				cellular detoxification of nitrogen compound, cellular response to caffeine, response to catechin, response to genistein, response to metal ion, response to organic cyclic compound, xenobiotic catabolic process, xenobiotic metabolic process				cytosol, sarcoplasmic reticulum		sarcoplasmic reticulum			sarcoplasmic reticulum	plasma membrane					plasma membrane		glutathione peroxidase activity		enzyme binding, fatty acid binding, glutathione binding, protein homodimerization activity, receptor binding	glutathione peroxidase activity, glutathione transferase activity							enzyme binding, fatty acid binding, glutathione binding, glutathione peroxidase activity, glutathione transferase activity, protein homodimerization activity, receptor binding
Glutathione S-transferase Yb-3 OS=Rattus norvegicus OX=10116 GN=Gstm3 PE=1 SV=2	P08009				glutathione metabolic process							glutathione metabolic process										cytoplasm																glutathione transferase activity							glutathione transferase activity
Glutathione S-transferase, mu 6-like OS=Rattus norvegicus OX=10116 GN=Gstm6l PE=1 SV=1	A0A0G2JZ09
Uncharacterized protein OS=Rattus norvegicus OX=10116 PE=3 SV=3	D3ZVQ8
Carbonic anhydrase 14 OS=Rattus norvegicus OX=10116 GN=Ca14 PE=1 SV=1	A2IBE0
Cluster of Vesicle-associated membrane protein 2 OS=Rattus norvegicus OX=10116 GN=Vamp2 PE=1 SV=2 (P63045)	P63045 [2]
Vesicle-associated membrane protein 2 OS=Rattus norvegicus OX=10116 GN=Vamp2 PE=1 SV=2	P63045
Vesicle associated membrane protein 2B OS=Rattus norvegicus OX=10116 GN=vamp2 PE=2 SV=1	Q9WUW2
Far upstream element-binding protein 2 OS=Rattus norvegicus OX=10116 GN=Khsrp PE=1 SV=1	A0A0G2K2B3
Cluster of Uncharacterized protein OS=Rattus norvegicus OX=10116 PE=1 SV=2 (E9PSU5)	E9PSU5 [2]				mRNA splicing, via spliceosome		mRNA transport			mRNA transport		mRNA splicing, via spliceosome										cytoplasm					catalytic step 2 spliceosome, nucleoplasm, nucleus, ribonucleoprotein granule			catalytic step 2 spliceosome, nucleoplasm, nucleus		catalytic step 2 spliceosome, nucleoplasm					mRNA 3'-UTR binding, mRNA binding								RNA transmembrane transporter activity, mRNA 3'-UTR binding
Uncharacterized protein OS=Rattus norvegicus OX=10116 PE=1 SV=2	E9PSU5
Heterogeneous nuclear ribonucleoprotein A3 OS=Rattus norvegicus OX=10116 GN=Hnrnpa3 PE=1 SV=1	Q6URK4				mRNA splicing, via spliceosome		mRNA transport			mRNA transport		mRNA splicing, via spliceosome										cytoplasm					catalytic step 2 spliceosome, nucleoplasm, nucleus, ribonucleoprotein granule			catalytic step 2 spliceosome, nucleoplasm, nucleus		catalytic step 2 spliceosome, nucleoplasm					mRNA 3'-UTR binding, mRNA binding								RNA transmembrane transporter activity, mRNA 3'-UTR binding
Cluster of Similar to 60S acidic ribosomal protein P2 OS=Rattus norvegicus OX=10116 GN=LOC498555 PE=3 SV=1 (D4A4D5)	D4A4D5 [2]
Similar to 60S acidic ribosomal protein P2 OS=Rattus norvegicus OX=10116 GN=LOC498555 PE=3 SV=1	D4A4D5
Ribosomal protein P2-like OS=Rattus norvegicus OX=10116 GN=LOC100362751 PE=1 SV=1	D3ZN03
Ubiquitin-conjugating enzyme E2 N OS=Rattus norvegicus OX=10116 GN=Ube2n PE=1 SV=1	Q9EQX9		T cell receptor signaling pathway, positive regulation of DNA repair, positive regulation of I-kappaB kinase/NF-kappaB signaling, positive regulation of NF-kappaB transcription factor activity, positive regulation of double-strand break repair, positive regulation of histone modification, positive regulation of intracellular signal transduction, positive regulation of protein K63-linked ubiquitin…		DNA double-strand break processing, T cell receptor signaling pathway, double-strand break repair via homologous recombination, histone ubiquitination, postreplication repair, protein K63-linked ubiquitination, ubiquitin-dependent protein catabolic process				T cell receptor signaling pathway			DNA double-strand break processing, double-strand break repair via homologous recombination, histone ubiquitination, postreplication repair, protein K63-linked ubiquitination, protein polyubiquitination, ubiquitin-dependent protein catabolic process						DNA double-strand break processing, T cell receptor signaling pathway, double-strand break repair via homologous recombination, postreplication repair				cytosol					nucleus			nucleus							ATP binding, ubiquitin binding, ubiquitin protein ligase binding	ubiquitin conjugating enzyme activity, ubiquitin-protein transferase activity							ATP binding, ubiquitin binding, ubiquitin conjugating enzyme activity, ubiquitin protein ligase binding
Cluster of T-complex protein 1 subunit epsilon OS=Rattus norvegicus OX=10116 GN=Cct5 PE=1 SV=1 (Q68FQ0)	Q68FQ0 [2]		positive regulation of establishment of protein localization to telomere, positive regulation of telomere maintenance via telomerase, protein stabilization		binding of sperm to zona pellucida, chaperone-mediated protein folding, response to virus		toxin transport			toxin transport			binding of sperm to zona pellucida, response to virus			binding of sperm to zona pellucida	binding of sperm to zona pellucida	response to virus		response to virus		chaperonin-containing T-complex	centrosome, microtubule				centrosome, microtubule					centrosome, microtubule					ATP binding, G-protein beta-subunit binding, beta-tubulin binding, mRNA 3'-UTR binding, mRNA 5'-UTR binding, protein binding involved in protein folding, unfolded protein binding	ATPase activity							ATP binding, ATPase activity, G-protein beta-subunit binding, beta-tubulin binding, mRNA 3'-UTR binding, mRNA 5'-UTR binding, protein binding involved in protein folding, unfolded protein binding
T-complex protein 1 subunit epsilon OS=Rattus norvegicus OX=10116 GN=Cct5 PE=1 SV=1	Q68FQ0		positive regulation of establishment of protein localization to telomere, positive regulation of telomere maintenance via telomerase, protein stabilization		binding of sperm to zona pellucida, chaperone-mediated protein folding, response to virus		toxin transport			toxin transport			binding of sperm to zona pellucida, response to virus			binding of sperm to zona pellucida	binding of sperm to zona pellucida	response to virus		response to virus		chaperonin-containing T-complex	centrosome, microtubule				centrosome, microtubule					centrosome, microtubule					ATP binding, G-protein beta-subunit binding, beta-tubulin binding, mRNA 3'-UTR binding, mRNA 5'-UTR binding, protein binding involved in protein folding, unfolded protein binding	ATPase activity							ATP binding, ATPase activity, G-protein beta-subunit binding, beta-tubulin binding, mRNA 3'-UTR binding, mRNA 5'-UTR binding, protein binding involved in protein folding, unfolded protein binding
Cct-5 protein (Fragment) OS=Rattus norvegicus OX=10116 PE=2 SV=1	Q6B436
Profilin-1 OS=Rattus norvegicus OX=10116 GN=Pfn1 PE=1 SV=2	P62963		negative regulation of actin filament bundle assembly, negative regulation of actin filament polymerization, negative regulation of stress fiber assembly, positive regulation of ATPase activity, positive regulation of DNA metabolic process, positive regulation of actin filament bundle assembly, positive regulation of actin filament polymerization, positive regulation of epithelial cell migration,…		actin polymerization or depolymerization, cellular response to growth factor stimulus, modification of postsynaptic actin cytoskeleton, negative regulation of actin filament polymerization, positive regulation of actin filament polymerization, synapse maturation	neural tube closure, synapse maturation								neural tube closure, synapse maturation				cellular response to growth factor stimulus				cell cortex	cytoskeleton				cytoskeleton, nucleus			nucleus							actin monomer binding, adenyl-nucleotide exchange factor activity, phosphatidylinositol-4,5-bisphosphate binding, phosphotyrosine binding, proline-rich region binding, receptor binding, small GTPase binding						adenyl-nucleotide exchange factor activity		actin monomer binding, adenyl-nucleotide exchange factor activity, phosphatidylinositol-4,5-bisphosphate binding, phosphotyrosine binding, proline-rich region binding, receptor binding, small GTPase binding
Retinol-binding protein 1 OS=Rattus norvegicus OX=10116 GN=Rbp1 PE=1 SV=2	P02696		lipid homeostasis, regulation of granulocyte differentiation, retinoic acid biosynthetic process, retinol metabolic process		retinoic acid biosynthetic process, retinoic acid metabolic process, retinol metabolic process, vitamin A metabolic process		fatty acid transport			fatty acid transport		retinoic acid biosynthetic process, retinoic acid metabolic process, retinol metabolic process, vitamin A metabolic process						response to benzoic acid, response to retinoic acid, response to vitamin A				cytosol					lipid particle, nucleoplasm, nucleus			nucleoplasm, nucleus		nucleoplasm					all-trans-retinol binding, fatty acid binding, retinal binding								all-trans-retinol binding, fatty acid binding, retinal binding
Chaperonin subunit 8 (Theta) (Predicted), isoform CRA_a OS=Rattus norvegicus OX=10116 GN=Cct8 PE=1 SV=1	D4ACB8
Cluster of Hepatoma-derived growth factor OS=Rattus norvegicus OX=10116 GN=Hdgf PE=1 SV=2 (F1LPC7)	F1LPC7 [2]		negative regulation of neuron apoptotic process, negative regulation of transcription from RNA polymerase II promoter, positive regulation of cell division, positive regulation of transcription from RNA polymerase II promoter, regulation of transcription from RNA polymerase II promoter		cellular response to interleukin-7					protein localization to nucleus								cellular response to interleukin-7				cytoplasm				extracellular space	nucleoplasm, nucleus			nucleoplasm, nucleus		nucleoplasm					RNA polymerase II core promoter proximal region sequence-specific DNA binding, double-stranded DNA binding, growth factor activity, heparin binding, nucleotide binding, transcription corepressor binding, tubulin binding								RNA polymerase II core promoter proximal region sequence-specific DNA binding, double-stranded DNA binding, growth factor activity, heparin binding, nucleotide binding, transcription corepressor activity, transcription corepressor binding, transcriptional repressor activity, RNA polymerase II transcription regulatory region sequence-specific binding, tubulin binding
Hepatoma-derived growth factor OS=Rattus norvegicus OX=10116 GN=Hdgf PE=1 SV=2	F1LPC7
Hepatoma-derived growth factor OS=Rattus norvegicus OX=10116 GN=Hdgf PE=1 SV=2	Q8VHK7		negative regulation of neuron apoptotic process, negative regulation of transcription from RNA polymerase II promoter, positive regulation of cell division, positive regulation of transcription from RNA polymerase II promoter, regulation of transcription from RNA polymerase II promoter		cellular response to interleukin-7					protein localization to nucleus								cellular response to interleukin-7				cytoplasm				extracellular space	nucleoplasm, nucleus			nucleoplasm, nucleus		nucleoplasm					RNA polymerase II core promoter proximal region sequence-specific DNA binding, double-stranded DNA binding, growth factor activity, heparin binding, nucleotide binding, transcription corepressor binding, tubulin binding								RNA polymerase II core promoter proximal region sequence-specific DNA binding, double-stranded DNA binding, growth factor activity, heparin binding, nucleotide binding, transcription corepressor activity, transcription corepressor binding, transcriptional repressor activity, RNA polymerase II transcription regulatory region sequence-specific binding, tubulin binding
Cluster of Microtubule-associated protein OS=Rattus norvegicus OX=10116 GN=Map2 PE=1 SV=1 (A0A0U1RRX4)	A0A0U1RRX4 [4]
Microtubule-associated protein OS=Rattus norvegicus OX=10116 GN=Map2 PE=1 SV=1	A0A0U1RRX4 (+2)
Microtubule-associated protein OS=Rattus norvegicus OX=10116 GN=Map2 PE=1 SV=3	F1LNK0
Cluster of Microtubule-associated protein 1B OS=Rattus norvegicus OX=10116 GN=Map1b PE=1 SV=3 (P15205)	P15205 [2]		induction of synaptic plasticity by chemical substance, negative regulation of intracellular transport, negative regulation of microtubule depolymerization, negative regulation of proteasomal ubiquitin-dependent protein catabolic process, negative regulation of protein localization to microtubule, neuron cellular homeostasis, photoreceptor cell maintenance, positive regulation of axon extension, …		anterograde axonal protein transport, axon extension, axonogenesis, cellular response to growth factor stimulus, cellular response to peptide hormone stimulus, dendrite development, establishment of monopolar cell polarity, microtubule bundle formation, microtubule cytoskeleton organization, mitochondrion transport along microtubule, neuron cellular homeostasis, neuron development, neuron project…	axon extension, axonogenesis, dendrite development, developmental maturation, nervous system development, neuron development, neuron projection development, odontoblast differentiation, peripheral nervous system axon regeneration, positive regulation of axon extension, positive regulation of neuron differentiation, synapse assembly	anterograde axonal protein transport, intracellular transport, mitochondrion transport along microtubule, retrograde axonal protein transport	axon extension		anterograde axonal protein transport, intracellular transport, mitochondrion transport along microtubule, retrograde axonal protein transport				associative learning, axon extension, axonogenesis, dendrite development, memory, neuron development, peripheral nervous system axon regeneration, photoreceptor cell maintenance, positive regulation of axon extension, positive regulation of neuron differentiation, sensory perception of sound, synapse assembly, voluntary musculoskeletal movement				cellular response to growth factor stimulus, cellular response to peptide hormone stimulus, induction of synaptic plasticity by chemical substance, peripheral nervous system axon regeneration, response to axon injury, response to carbohydrate, response to estradiol, response to inorganic substance, response to insecticide, response to mechanical stimulus, response to vitamin A, response to xenobi…				axon cytoplasm, cytosol, perinuclear region of cytoplasm	dendritic microtubule, microtubule associated complex				cytoskeleton, dendritic microtubule, microtubule associated complex	plasma membrane				dendritic microtubule, microtubule associated complex, photoreceptor outer segment	plasma membrane				actin binding, collagen binding, cytoskeletal adaptor activity, ionotropic glutamate receptor binding, macromolecular complex binding, microtubule binding, phospholipid binding								actin binding, collagen binding, cytoskeletal adaptor activity, ionotropic glutamate receptor binding, macromolecular complex binding, microtubule binding, phospholipid binding
Microtubule-associated protein 1B OS=Rattus norvegicus OX=10116 GN=Map1b PE=1 SV=3	P15205		induction of synaptic plasticity by chemical substance, negative regulation of intracellular transport, negative regulation of microtubule depolymerization, positive regulation of axon extension, positive regulation of microtubule polymerization, positive regulation of neuron differentiation, regulation of microtubule depolymerization		axon extension, axonogenesis, cellular response to growth factor stimulus, cellular response to peptide hormone stimulus, dendrite development, establishment of monopolar cell polarity, microtubule bundle formation, mitochondrion transport along microtubule, neuron development, odontoblast differentiation, peripheral nervous system axon regeneration, positive regulation of axon extension, positiv…	axon extension, axonogenesis, dendrite development, developmental maturation, nervous system development, neuron development, neuron projection development, odontoblast differentiation, peripheral nervous system axon regeneration, positive regulation of axon extension, positive regulation of neuron differentiation, synapse assembly	intracellular transport, mitochondrion transport along microtubule	axon extension		intracellular transport, mitochondrion transport along microtubule				axon extension, axonogenesis, dendrite development, neuron development, neuron projection development, peripheral nervous system axon regeneration, positive regulation of axon extension, positive regulation of neuron differentiation, synapse assembly				cellular response to growth factor stimulus, cellular response to peptide hormone stimulus, induction of synaptic plasticity by chemical substance, peripheral nervous system axon regeneration, response to axon injury, response to carbohydrate, response to estradiol, response to inorganic substance, response to insecticide, response to mechanical stimulus, response to vitamin A, response to xenobi…				cytosol, perinuclear region of cytoplasm	cytoskeleton, microtubule, microtubule associated complex				cytoskeleton, microtubule, microtubule associated complex	plasma membrane				microtubule, microtubule associated complex, photoreceptor outer segment	plasma membrane				actin binding, macromolecular complex binding, microtubule binding, phospholipid binding								actin binding, macromolecular complex binding, microtubule binding, phospholipid binding
Microtubule-associated protein 1A OS=Rattus norvegicus OX=10116 GN=Map1a PE=1 SV=1	P34926		negative regulation of microtubule depolymerization, negative regulation of proteasomal ubiquitin-dependent protein catabolic process, negative regulation of protein localization to microtubule, neuron cellular homeostasis, photoreceptor cell maintenance, positive regulation of protein localization to cell surface, regulation of microtubule depolymerization, regulation of synaptic plasticity		anterograde axonal protein transport, axonogenesis, dendrite development, microtubule cytoskeleton organization, neuron cellular homeostasis, neuron projection maintenance, retrograde axonal protein transport	axonogenesis, dendrite development	anterograde axonal protein transport, retrograde axonal protein transport			anterograde axonal protein transport, retrograde axonal protein transport				associative learning, axonogenesis, dendrite development, memory, photoreceptor cell maintenance, sensory perception of sound, voluntary musculoskeletal movement								axon cytoplasm, cytosol	dendritic microtubule, microtubule associated complex				dendritic microtubule, microtubule associated complex					dendritic microtubule, microtubule associated complex, photoreceptor outer segment					actin binding, collagen binding, cytoskeletal adaptor activity, ionotropic glutamate receptor binding, microtubule binding								actin binding, collagen binding, cytoskeletal adaptor activity, ionotropic glutamate receptor binding, microtubule binding
Cluster of Gamma-synuclein OS=Rattus norvegicus OX=10116 GN=Sncg PE=1 SV=1 (A0A0G2K0T6)	A0A0G2K0T6 [2]
Gamma-synuclein OS=Rattus norvegicus OX=10116 GN=Sncg PE=1 SV=1	A0A0G2K0T6
Gamma-synuclein OS=Rattus norvegicus OX=10116 GN=Sncg PE=1 SV=1	F1LQ96
Cluster of Lamin A, isoform CRA_b OS=Rattus norvegicus OX=10116 GN=Lmna PE=1 SV=1 (G3V8L3)	G3V8L3 [2]
Lamin A, isoform CRA_b OS=Rattus norvegicus OX=10116 GN=Lmna PE=1 SV=1	G3V8L3
Prelamin-A/C OS=Rattus norvegicus OX=10116 GN=Lmna PE=1 SV=1	A0A0G2JTC5
Histone H2A OS=Rattus norvegicus OX=10116 GN=Hist1h2ah PE=3 SV=1	K7R8M0
Cluster of Hnrnpl protein (Fragment) OS=Rattus norvegicus OX=10116 GN=Hnrnpl PE=2 SV=1 (B5DFG2)	B5DFG2 [3]
Hnrnpl protein (Fragment) OS=Rattus norvegicus OX=10116 GN=Hnrnpl PE=2 SV=1	B5DFG2
Heterogeneous nuclear ribonucleoprotein L OS=Rattus norvegicus OX=10116 GN=Hnrnpl PE=1 SV=2	F1LQ48 (+1)
Alpha-crystallin B chain OS=Rattus norvegicus OX=10116 GN=Cryab PE=1 SV=1	P23928		negative regulation of amyloid fibril formation, negative regulation of apoptotic process, negative regulation of cell growth, negative regulation of cysteine-type endopeptidase activity involved in apoptotic process, negative regulation of gene expression, negative regulation of intracellular transport, negative regulation of protein complex assembly, negative regulation of reactive oxygen speci…		apoptotic process involved in morphogenesis, cellular response to gamma radiation, microtubule polymerization or depolymerization, protein folding, protein refolding, stress-activated MAPK cascade, tubulin complex assembly	aging, apoptotic process involved in morphogenesis, camera-type eye development, lens development in camera-type eye, multicellular organism aging, muscle organ development						stress-activated MAPK cascade		lens development in camera-type eye, multicellular organism aging, muscle organ development				cellular response to gamma radiation, response to estradiol, response to heat, response to hydrogen peroxide, response to hypoxia, stress-activated MAPK cascade			Golgi apparatus	Golgi apparatus, I band, M band, Z disc, cardiac myofibril, cytosol, lysosome, mitochondrion	actin filament bundle, microtubule cytoskeleton			extracellular region	Golgi apparatus, I band, M band, Z disc, actin filament bundle, cardiac myofibril, lysosome, microtubule cytoskeleton, mitochondrion, nucleus	plasma membrane, synaptic membrane	mitochondrion	nucleus		I band, M band, Z disc, actin filament bundle	plasma membrane, synaptic membrane				beta-amyloid binding, macromolecular complex binding, metal ion binding, microtubule binding, protein homodimerization activity, unfolded protein binding								beta-amyloid binding, cytoskeletal protein binding, identical protein binding, macromolecular complex binding, metal ion binding, microtubule binding, protein homodimerization activity, structural constituent of eye lens, structural molecule activity, unfolded protein binding
Cluster of Myosin light polypeptide 6 OS=Rattus norvegicus OX=10116 GN=Myl6 PE=1 SV=1 (A0A0G2K6J5)	A0A0G2K6J5 [4]
Myosin light polypeptide 6 OS=Rattus norvegicus OX=10116 GN=Myl6 PE=1 SV=1	A0A0G2K6J5 (+2)
Similar to Myosin light chain 1 slow a (Predicted) OS=Rattus norvegicus OX=10116 GN=RGD1560334_predicted PE=4 SV=1	D3ZHA7
NSFL1 cofactor p47 OS=Rattus norvegicus OX=10116 GN=Nsfl1c PE=1 SV=1	A0A0G2K911
Transgelin-3 OS=Rattus norvegicus OX=10116 GN=Tagln3 PE=1 SV=2	P37805		negative regulation of transcription from RNA polymerase II promoter																				cytoskeleton				cytoskeleton, nucleus			nucleus
Cluster of Protein phosphatase 2 (Formerly 2A), regulatory subunit A (PR 65), alpha isoform, isoform CRA_a OS=Rattus norvegicus OX=10116 GN=Ppp2r1a PE=1 SV=1 (Q5XI34)	Q5XI34 [2]
Protein phosphatase 2 (Formerly 2A), regulatory subunit A (PR 65), alpha isoform, isoform CRA_a OS=Rattus norvegicus OX=10116 GN=Ppp2r1a PE=1 SV=1	Q5XI34
Serine/threonine-protein phosphatase 2A 65 kDa regulatory subunit A beta isoform OS=Rattus norvegicus OX=10116 GN=Ppp2r1b PE=2 SV=1	Q4QQT4
Transthyretin OS=Rattus norvegicus OX=10116 GN=Ttr PE=1 SV=1	P02767		retinol metabolic process, thyroid hormone metabolic process, thyroid hormone transport		purine nucleobase metabolic process, retinol metabolic process, thyroid hormone metabolic process		thyroid hormone transport			thyroid hormone transport		purine nucleobase metabolic process, retinol metabolic process, thyroid hormone metabolic process														extracellular space											hormone activity, hormone binding, identical protein binding, macromolecular complex binding, thyroid hormone binding								hormone activity, hormone binding, identical protein binding, macromolecular complex binding, thyroid hormone binding
Cluster of Clathrin light chain OS=Rattus norvegicus OX=10116 GN=Clta PE=2 SV=1 (Q5PPP1)	Q5PPP1 [4]
Clathrin light chain OS=Rattus norvegicus OX=10116 GN=Clta PE=2 SV=1	Q5PPP1
Clathrin light chain OS=Rattus norvegicus OX=10116 GN=Clta PE=1 SV=1	A0A0G2JYW3 (+2)
Platelet-activating factor acetylhydrolase IB subunit beta OS=Rattus norvegicus OX=10116 GN=Pafah1b2 PE=1 SV=1	O35264		positive regulation of macroautophagy			brain development						lipid catabolic process	spermatogenesis	brain development, spermatogenesis		spermatogenesis	spermatogenesis					cytosol					fibrillar center	plasma membrane		fibrillar center		fibrillar center	plasma membrane				identical protein binding, macromolecular complex binding, protein heterodimerization activity, protein homodimerization activity	1-alkyl-2-acetylglycerophosphocholine esterase activity, platelet-activating factor acetyltransferase activity							1-alkyl-2-acetylglycerophosphocholine esterase activity, macromolecular complex binding, platelet-activating factor acetyltransferase activity, protein heterodimerization activity, protein homodimerization activity
Cluster of ATPase, H+ transporting, V1 subunit E isoform 1, isoform CRA_a OS=Rattus norvegicus OX=10116 GN=Atp6v1e1 PE=1 SV=1 (G3V7L8)	G3V7L8 [2]
ATPase, H+ transporting, V1 subunit E isoform 1, isoform CRA_a OS=Rattus norvegicus OX=10116 GN=Atp6v1e1 PE=1 SV=1	G3V7L8
ATPase H+-transporting V1 subunit E2 OS=Rattus norvegicus OX=10116 GN=Atp6v1e2 PE=3 SV=1	D3ZJ78
Transcriptional activator protein Pur-alpha OS=Rattus norvegicus OX=10116 GN=Pura PE=1 SV=3	F1LPS8
Cluster of Prohibitin OS=Rattus norvegicus OX=10116 GN=Phb PE=1 SV=1 (P67779)	P67779 [2]		CD40 signaling pathway, RIG-I signaling pathway, activation of phospholipase C activity, activation of protein kinase C activity, modulation by host of viral RNA genome replication, negative regulation of ERK1 and ERK2 cascade, negative regulation of androgen receptor signaling pathway, negative regulation of apoptotic process, negative regulation of cell growth, negative regulation of cell proli…		B cell activation, CD40 signaling pathway, DNA biosynthetic process, RIG-I signaling pathway, cellular response to interleukin-6, histone deacetylation, mitochondrion organization, progesterone receptor signaling pathway, viral entry into host cell	animal organ regeneration, ovarian follicle atresia, ovarian follicle development			B cell activation, RIG-I signaling pathway, T-helper 17 type immune response			DNA biosynthetic process, histone deacetylation	RIG-I signaling pathway, modulation by host of viral RNA genome replication, viral entry into host cell	animal organ regeneration, ovarian follicle atresia, ovarian follicle development		ovarian follicle atresia, ovarian follicle development	ovarian follicle atresia, ovarian follicle development	CD40 signaling pathway, RIG-I signaling pathway, T-helper 17 type immune response, cellular response to interleukin-6, progesterone receptor signaling pathway, response to cytokine, response to ethanol, response to immobilization stress, response to peptide hormone, response to xenobiotic stimulus	ovarian follicle development	RIG-I signaling pathway, viral entry into host cell		early endosome, extrinsic component of mitochondrial outer membrane, mitochondrial crista, mitochondrial inner membrane, mitochondrial prohibitin complex, mitochondrion			early endosome		early endosome, extrinsic component of mitochondrial outer membrane, mitochondrial crista, mitochondrial inner membrane, mitochondrial prohibitin complex, mitochondrion, nucleoplasm, nucleus	extrinsic component of mitochondrial outer membrane, extrinsic component of presynaptic active zone membrane, mitochondrial crista, mitochondrial inner membrane, mitochondrial prohibitin complex, plasma membrane	extrinsic component of mitochondrial outer membrane, mitochondrial crista, mitochondrial inner membrane, mitochondrial prohibitin complex	nucleoplasm, nucleus	extrinsic component of mitochondrial outer membrane, mitochondrial crista, mitochondrial inner membrane, mitochondrial prohibitin complex	extrinsic component of mitochondrial outer membrane, mitochondrial crista, mitochondrial inner membrane, mitochondrial prohibitin complex, nucleoplasm	extrinsic component of presynaptic active zone membrane				complement component C3a binding, complement component C3b binding, enzyme binding, histone deacetylase binding, protein C-terminus binding, protein heterodimerization activity, proteinase activated receptor binding								complement component C3a binding, complement component C3b binding, enzyme binding, histone deacetylase binding, protein C-terminus binding, protein heterodimerization activity, proteinase activated receptor binding, transcription corepressor activity
Prohibitin OS=Rattus norvegicus OX=10116 GN=Phb PE=1 SV=1	P67779		CD40 signaling pathway, RIG-I signaling pathway, activation of phospholipase C activity, activation of protein kinase C activity, modulation by host of viral RNA genome replication, negative regulation of ERK1 and ERK2 cascade, negative regulation of androgen receptor signaling pathway, negative regulation of apoptotic process, negative regulation of cell growth, negative regulation of cell proli…		B cell activation, CD40 signaling pathway, DNA biosynthetic process, RIG-I signaling pathway, cellular response to interleukin-6, histone deacetylation, mitochondrion organization, progesterone receptor signaling pathway, viral entry into host cell	animal organ regeneration, ovarian follicle atresia, ovarian follicle development			B cell activation, RIG-I signaling pathway, T-helper 17 type immune response			DNA biosynthetic process, histone deacetylation	RIG-I signaling pathway, modulation by host of viral RNA genome replication, viral entry into host cell	animal organ regeneration, ovarian follicle atresia, ovarian follicle development		ovarian follicle atresia, ovarian follicle development	ovarian follicle atresia, ovarian follicle development	CD40 signaling pathway, RIG-I signaling pathway, T-helper 17 type immune response, cellular response to interleukin-6, progesterone receptor signaling pathway, response to cytokine, response to ethanol, response to immobilization stress, response to peptide hormone, response to xenobiotic stimulus	ovarian follicle development	RIG-I signaling pathway, viral entry into host cell		early endosome, extrinsic component of mitochondrial outer membrane, mitochondrial crista, mitochondrial inner membrane, mitochondrial prohibitin complex, mitochondrion			early endosome		early endosome, extrinsic component of mitochondrial outer membrane, mitochondrial crista, mitochondrial inner membrane, mitochondrial prohibitin complex, mitochondrion, nucleoplasm, nucleus	extrinsic component of mitochondrial outer membrane, extrinsic component of presynaptic active zone membrane, mitochondrial crista, mitochondrial inner membrane, mitochondrial prohibitin complex, plasma membrane	extrinsic component of mitochondrial outer membrane, mitochondrial crista, mitochondrial inner membrane, mitochondrial prohibitin complex	nucleoplasm, nucleus	extrinsic component of mitochondrial outer membrane, mitochondrial crista, mitochondrial inner membrane, mitochondrial prohibitin complex	extrinsic component of mitochondrial outer membrane, mitochondrial crista, mitochondrial inner membrane, mitochondrial prohibitin complex, nucleoplasm	extrinsic component of presynaptic active zone membrane				complement component C3a binding, complement component C3b binding, enzyme binding, histone deacetylase binding, protein C-terminus binding, protein heterodimerization activity, proteinase activated receptor binding								complement component C3a binding, complement component C3b binding, enzyme binding, histone deacetylase binding, protein C-terminus binding, protein heterodimerization activity, proteinase activated receptor binding, transcription corepressor activity
Prohibitin OS=Rattus norvegicus OX=10116 GN=Phb-ps1 PE=3 SV=3	D3ZFH6
Cluster of Ezrin OS=Rattus norvegicus OX=10116 GN=Ezr PE=1 SV=3 (P31977)	P31977 [3]	leukocyte cell-cell adhesion	negative regulation of ERK1 and ERK2 cascade, negative regulation of T cell receptor signaling pathway, negative regulation of interleukin-2 production, negative regulation of p38MAPK cascade, negative regulation of transcription from RNA polymerase II promoter, phosphatidylinositol-mediated signaling, positive regulation of early endosome to late endosome transport, positive regulation of gene e…		actin cytoskeleton reorganization, actin filament bundle assembly, astral microtubule organization, cellular response to cAMP, cortical microtubule organization, epithelial cell differentiation, establishment of endothelial barrier, establishment or maintenance of apical/basal cell polarity, filopodium assembly, membrane to membrane docking, microvillus assembly, phosphatidylinositol-mediated sig…	epithelial cell differentiation, establishment of endothelial barrier	establishment of centrosome localization, intestinal D-glucose absorption, receptor internalization			establishment of centrosome localization, intestinal D-glucose absorption, protein complex localization, protein localization to cell cortex, protein localization to plasma membrane, receptor internalization		receptor internalization		intestinal D-glucose absorption				cellular response to cAMP, phosphatidylinositol-mediated signaling, protein kinase A signaling, sphingosine-1-phosphate signaling pathway				cell cortex, cytosol, endosome, perinuclear region of cytoplasm	actin cytoskeleton, actin filament, ciliary basal body		endosome		actin cytoskeleton, actin filament, ciliary basal body, endosome	T-tubule, apical plasma membrane, basolateral plasma membrane, cytoplasmic side of apical plasma membrane, extrinsic component of membrane, immunological synapse, microvillus membrane, plasma membrane, plasma membrane raft, ruffle membrane				actin filament, ciliary basal body	T-tubule, apical plasma membrane, basolateral plasma membrane, cytoplasmic side of apical plasma membrane, immunological synapse, microvillus membrane, plasma membrane, plasma membrane raft, ruffle membrane				ATPase binding, S100 protein binding, actin binding, actin filament binding, cell adhesion molecule binding, disordered domain specific binding, identical protein binding, macromolecular complex binding, microtubule binding, protein C-terminus binding, protein kinase A binding, protein kinase A catalytic subunit binding, protein kinase A regulatory subunit binding								ATPase binding, S100 protein binding, actin binding, actin filament binding, cell adhesion molecule binding, disordered domain specific binding, identical protein binding, macromolecular complex binding, microtubule binding, protein C-terminus binding, protein kinase A binding, protein kinase A catalytic subunit binding, protein kinase A regulatory subunit binding, structural molecule activity
Ezrin OS=Rattus norvegicus OX=10116 GN=Ezr PE=1 SV=3	P31977	leukocyte cell-cell adhesion	negative regulation of ERK1 and ERK2 cascade, negative regulation of T cell receptor signaling pathway, negative regulation of interleukin-2 production, negative regulation of p38MAPK cascade, negative regulation of transcription from RNA polymerase II promoter, phosphatidylinositol-mediated signaling, positive regulation of early endosome to late endosome transport, positive regulation of gene e…		actin cytoskeleton reorganization, actin filament bundle assembly, astral microtubule organization, cellular response to cAMP, cortical microtubule organization, epithelial cell differentiation, establishment of endothelial barrier, establishment or maintenance of apical/basal cell polarity, filopodium assembly, membrane to membrane docking, microvillus assembly, phosphatidylinositol-mediated sig…	epithelial cell differentiation, establishment of endothelial barrier	establishment of centrosome localization, intestinal D-glucose absorption, receptor internalization			establishment of centrosome localization, intestinal D-glucose absorption, protein complex localization, protein localization to cell cortex, protein localization to plasma membrane, receptor internalization		receptor internalization		intestinal D-glucose absorption				cellular response to cAMP, phosphatidylinositol-mediated signaling, protein kinase A signaling, sphingosine-1-phosphate signaling pathway				cell cortex, cytosol, endosome, perinuclear region of cytoplasm	actin cytoskeleton, actin filament, ciliary basal body		endosome		actin cytoskeleton, actin filament, ciliary basal body, endosome	T-tubule, apical plasma membrane, basolateral plasma membrane, cytoplasmic side of apical plasma membrane, extrinsic component of membrane, immunological synapse, microvillus membrane, plasma membrane, plasma membrane raft, ruffle membrane				actin filament, ciliary basal body	T-tubule, apical plasma membrane, basolateral plasma membrane, cytoplasmic side of apical plasma membrane, immunological synapse, microvillus membrane, plasma membrane, plasma membrane raft, ruffle membrane				ATPase binding, S100 protein binding, actin binding, actin filament binding, cell adhesion molecule binding, disordered domain specific binding, identical protein binding, macromolecular complex binding, microtubule binding, protein C-terminus binding, protein kinase A binding, protein kinase A catalytic subunit binding, protein kinase A regulatory subunit binding								ATPase binding, S100 protein binding, actin binding, actin filament binding, cell adhesion molecule binding, disordered domain specific binding, identical protein binding, macromolecular complex binding, microtubule binding, protein C-terminus binding, protein kinase A binding, protein kinase A catalytic subunit binding, protein kinase A regulatory subunit binding, structural molecule activity
Moesin OS=Rattus norvegicus OX=10116 GN=Msn PE=1 SV=1	A0A1W2Q6E9
Radixin OS=Rattus norvegicus OX=10116 GN=Rdx PE=1 SV=2	E9PT65
Cluster of Glutathione S-transferase Mu 1 OS=Rattus norvegicus OX=10116 GN=Gstm1 PE=1 SV=2 (G3V983)	G3V983 [2]
Glutathione S-transferase Mu 1 OS=Rattus norvegicus OX=10116 GN=Gstm1 PE=1 SV=2	G3V983
Glutathione S-transferase mu 1 OS=Rattus norvegicus OX=10116 PE=2 SV=1	B6DYQ1
Aldo-keto reductase family 1 member A1 OS=Rattus norvegicus OX=10116 GN=Akr1a1 PE=1 SV=2	P51635				D-glucuronate catabolic process, L-ascorbic acid biosynthetic process, aldehyde catabolic process, daunorubicin metabolic process, doxorubicin metabolic process, glucuronate catabolic process to xylulose 5-phosphate							D-glucuronate catabolic process, L-ascorbic acid biosynthetic process, aldehyde catabolic process, daunorubicin metabolic process, doxorubicin metabolic process, glucuronate catabolic process to xylulose 5-phosphate, lipid metabolic process										cytosol						apical plasma membrane					apical plasma membrane					L-glucuronate reductase activity, alditol:NADP+ 1-oxidoreductase activity, allyl-alcohol dehydrogenase activity, glucuronolactone reductase activity, glycerol dehydrogenase [NADP+] activity, methylglyoxal reductase (NADPH-dependent, acetol producing), mevaldate reductase (NADPH) activity, oxidoreductase activity, acting on NAD(P)H, nitrogenous group as acceptor							L-glucuronate reductase activity, alditol:NADP+ 1-oxidoreductase activity, allyl-alcohol dehydrogenase activity, glucuronolactone reductase activity, glycerol dehydrogenase [NADP+] activity, methylglyoxal reductase (NADPH-dependent, acetol producing), mevaldate reductase (NADPH) activity, oxidoreductase activity, acting on NAD(P)H, nitrogenous group as acceptor
Cluster of Ras-related protein Rab-3A OS=Rattus norvegicus OX=10116 GN=Rab3a PE=1 SV=1 (P63012)	P63012 [13]		Rab protein signal transduction, evoked neurotransmitter secretion, positive regulation of regulated secretory pathway, regulation of dopamine secretion, regulation of endocytosis, regulation of exocytosis, regulation of plasma membrane repair, regulation of short-term neuronal synaptic plasticity, regulation of synaptic vesicle exocytosis, regulation of synaptic vesicle fusion to presynaptic mem…		Rab protein signal transduction, acrosomal vesicle exocytosis, axonogenesis, calcium ion regulated exocytosis, evoked neurotransmitter secretion, maintenance of presynaptic active zone structure, mitochondrion organization, neuromuscular synaptic transmission, plasma membrane repair, protein localization to plasma membrane, protein secretion, regulated exocytosis, synaptic vesicle exocytosis, syn…	axonogenesis, lung development, post-embryonic development, synaptic vesicle maturation	acrosomal vesicle exocytosis, evoked neurotransmitter secretion, glucose import, protein secretion, protein transport, synaptic vesicle clustering, synaptic vesicle exocytosis, synaptic vesicle recycling, vesicle docking involved in exocytosis			acrosomal vesicle exocytosis, calcium ion regulated exocytosis, evoked neurotransmitter secretion, glucose import, lysosome localization, protein localization to plasma membrane, protein secretion, regulated exocytosis, synaptic vesicle clustering, synaptic vesicle exocytosis, synaptic vesicle recycling, vesicle docking involved in exocytosis			acrosomal vesicle exocytosis	axonogenesis, lung development, post-embryonic development, respiratory system process, sensory perception of touch		acrosomal vesicle exocytosis	acrosomal vesicle exocytosis	Rab protein signal transduction, plasma membrane repair, response to electrical stimulus				acrosomal vesicle, cytosol, insulin-responsive compartment, lysosome, perinuclear region of cytoplasm, recycling endosome, synaptic vesicle, synaptic vesicle membrane			endosome, recycling endosome		acrosomal vesicle, insulin-responsive compartment, intracellular membrane-bounded organelle, lysosome, recycling endosome, synaptic vesicle, synaptic vesicle membrane	plasma membrane, synaptic vesicle membrane			synaptic vesicle membrane	synaptic vesicle membrane	plasma membrane				ATPase binding, GDP-dissociation inhibitor binding, GTP binding, GTP-dependent protein binding, myosin V binding, protein C-terminus binding	GTPase activity					ATPase activator activity		ATPase activator activity, ATPase binding, GDP-dissociation inhibitor binding, GTP binding, GTP-dependent protein binding, GTPase activity, myosin V binding, protein C-terminus binding
Ras-related protein Rab-3A OS=Rattus norvegicus OX=10116 GN=Rab3a PE=1 SV=1	P63012		Rab protein signal transduction, evoked neurotransmitter secretion, positive regulation of regulated secretory pathway, regulation of dopamine secretion, regulation of exocytosis, regulation of plasma membrane repair, regulation of short-term neuronal synaptic plasticity, regulation of synaptic vesicle exocytosis, regulation of synaptic vesicle fusion to presynaptic membrane, regulation of synapt…		Rab protein signal transduction, acrosomal vesicle exocytosis, axonogenesis, calcium ion regulated exocytosis, evoked neurotransmitter secretion, maintenance of presynaptic active zone structure, mitochondrion organization, neuromuscular synaptic transmission, plasma membrane repair, protein localization to plasma membrane, protein secretion, regulated exocytosis, synaptic vesicle exocytosis, syn…	axonogenesis, lung development, post-embryonic development, synaptic vesicle maturation	acrosomal vesicle exocytosis, evoked neurotransmitter secretion, protein secretion, regulated exocytosis, synaptic vesicle clustering, synaptic vesicle exocytosis, synaptic vesicle recycling, vesicle docking involved in exocytosis			acrosomal vesicle exocytosis, evoked neurotransmitter secretion, lysosome localization, protein localization to plasma membrane, protein secretion, synaptic vesicle clustering, synaptic vesicle exocytosis, synaptic vesicle recycling, vesicle docking involved in exocytosis			acrosomal vesicle exocytosis	axonogenesis, lung development, post-embryonic development, respiratory system process, sensory perception of touch		acrosomal vesicle exocytosis	acrosomal vesicle exocytosis	Rab protein signal transduction, plasma membrane repair, response to electrical stimulus				acrosomal vesicle, cytosol, endosome, lysosome, perinuclear region of cytoplasm, synaptic vesicle, synaptic vesicle membrane			endosome		acrosomal vesicle, endosome, intracellular membrane-bounded organelle, lysosome, synaptic vesicle, synaptic vesicle membrane	plasma membrane, synaptic vesicle membrane			synaptic vesicle membrane	synaptic vesicle membrane	plasma membrane				ATPase binding, GDP-dissociation inhibitor binding, GTP binding, GTP-dependent protein binding, myosin V binding, protein C-terminus binding	GTPase activity					ATPase activator activity		ATPase activator activity, ATPase binding, GDP-dissociation inhibitor binding, GTP binding, GTP-dependent protein binding, GTPase activity, myosin V binding, protein C-terminus binding
RAB14, member RAS oncogene family OS=Rattus norvegicus OX=10116 GN=Rab14 PE=1 SV=1	B0BMW0 (+1)
GTP-binding protein Rab-3D OS=Rattus norvegicus OX=10116 GN=Rab3d PE=1 SV=2	Q63942
Ras-related protein Rab-3B OS=Rattus norvegicus OX=10116 GN=Rab3b PE=1 SV=2	Q63941
RCG48149, isoform CRA_b OS=Rattus norvegicus OX=10116 GN=LOC100363782 PE=1 SV=1	G3V6H0
RAB1A, member RAS oncogene family OS=Rattus norvegicus OX=10116 GN=Rab1a PE=1 SV=2	E9PU16
RAB37, member RAS oncogene family OS=Rattus norvegicus OX=10116 GN=Rab37 PE=4 SV=1	D4A0G7
Ras-related protein Rab-4B OS=Rattus norvegicus OX=10116 GN=Rab4b PE=2 SV=1	P51146		Rab protein signal transduction, regulation of endocytosis		Rab protein signal transduction		glucose import, protein transport, vesicle-mediated transport			glucose import, protein transport, vesicle-mediated transport								Rab protein signal transduction				endosome, insulin-responsive compartment, perinuclear region of cytoplasm, recycling endosome, synaptic vesicle membrane			endosome, recycling endosome		endosome, insulin-responsive compartment, recycling endosome, synaptic vesicle membrane	plasma membrane, synaptic vesicle membrane			synaptic vesicle membrane	synaptic vesicle membrane	plasma membrane				GTP binding	GTPase activity							GTP binding, GTPase activity
RAB30, member RAS oncogene family OS=Rattus norvegicus OX=10116 GN=Rab30 PE=1 SV=1	A0A0G2JTT4
Ras-related protein Rab-43 OS=Rattus norvegicus OX=10116 GN=Rab43 PE=2 SV=1	Q53B90
Ras-related protein Rab-4A OS=Rattus norvegicus OX=10116 GN=Rab4a PE=1 SV=3	P05714
Ras-related protein Rab-13 OS=Rattus norvegicus OX=10116 GN=Rab13 PE=1 SV=2	P35286
Cluster of Calreticulin OS=Rattus norvegicus OX=10116 GN=Calr PE=1 SV=1 (P18418)	P18418 [2]		negative regulation of intracellular steroid hormone receptor signaling pathway, negative regulation of neuron differentiation, negative regulation of retinoic acid receptor signaling pathway, negative regulation of transcription from RNA polymerase II promoter, negative regulation of transcription, DNA-templated, negative regulation of translation, negative regulation of trophoblast cell migrati…		cardiac muscle cell differentiation, cellular response to electrical stimulus, cellular response to lithium ion, cellular response to organic substance, cellular response to virus, cellular senescence, cortical actin cytoskeleton organization, negative regulation of neuron differentiation, peptide antigen assembly with MHC class I protein complex, protein folding, ubiquitin-dependent ERAD pathway	cardiac muscle cell differentiation, cellular senescence, negative regulation of neuron differentiation	protein export from nucleus		peptide antigen assembly with MHC class I protein complex	protein export from nucleus, protein localization to nucleus		ubiquitin-dependent ERAD pathway	cellular response to virus, spermatogenesis	cardiac muscle cell differentiation, negative regulation of neuron differentiation, spermatogenesis		spermatogenesis	spermatogenesis	cellular response to electrical stimulus, cellular response to lithium ion, cellular response to organic substance, cellular response to virus, cellular senescence, response to estradiol, response to glycoside, response to testosterone, response to xenobiotic stimulus, ubiquitin-dependent ERAD pathway		cellular response to virus	Golgi apparatus	Golgi apparatus, MHC class I peptide loading complex, acrosomal vesicle, cortical granule, cytolytic granule, cytosol, endoplasmic reticulum lumen, endoplasmic reticulum membrane, endoplasmic reticulum quality control compartment, perinuclear region of cytoplasm, sarcoplasmic reticulum, sarcoplasmic reticulum lumen, smooth endoplasmic reticulum		MHC class I peptide loading complex, endoplasmic reticulum, endoplasmic reticulum lumen, endoplasmic reticulum membrane, endoplasmic reticulum quality control compartment, sarcoplasmic reticulum, sarcoplasmic reticulum lumen, smooth endoplasmic reticulum		extracellular space	Golgi apparatus, MHC class I peptide loading complex, acrosomal vesicle, cortical granule, cytolytic granule, endoplasmic reticulum lumen, endoplasmic reticulum membrane, endoplasmic reticulum quality control compartment, nuclear envelope, nucleus, sarcoplasmic reticulum, sarcoplasmic reticulum lumen, smooth endoplasmic reticulum	MHC class I peptide loading complex, endoplasmic reticulum membrane, external side of plasma membrane, plasma membrane		nuclear envelope, nucleus		MHC class I peptide loading complex, endoplasmic reticulum lumen, endoplasmic reticulum membrane, endoplasmic reticulum quality control compartment, nuclear envelope, sarcoplasmic reticulum lumen	external side of plasma membrane				androgen receptor binding, calcium ion binding, carbohydrate binding, hormone binding, integrin binding, iron ion binding, mRNA binding, peptide binding, ubiquitin protein ligase binding, unfolded protein binding								androgen receptor binding, calcium ion binding, carbohydrate binding, hormone binding, integrin binding, iron ion binding, mRNA binding, peptide binding, ubiquitin protein ligase binding, unfolded protein binding
Calreticulin OS=Rattus norvegicus OX=10116 GN=Calr PE=1 SV=1	P18418		negative regulation of intracellular steroid hormone receptor signaling pathway, negative regulation of neuron differentiation, negative regulation of retinoic acid receptor signaling pathway, negative regulation of transcription from RNA polymerase II promoter, negative regulation of transcription, DNA-templated, negative regulation of translation, negative regulation of trophoblast cell migrati…		cardiac muscle cell differentiation, cellular response to electrical stimulus, cellular response to lithium ion, cellular response to organic substance, cellular response to virus, cellular senescence, cortical actin cytoskeleton organization, negative regulation of neuron differentiation, peptide antigen assembly with MHC class I protein complex, protein folding, ubiquitin-dependent ERAD pathway	cardiac muscle cell differentiation, cellular senescence, negative regulation of neuron differentiation	protein export from nucleus		peptide antigen assembly with MHC class I protein complex	protein export from nucleus, protein localization to nucleus		ubiquitin-dependent ERAD pathway	cellular response to virus, spermatogenesis	cardiac muscle cell differentiation, negative regulation of neuron differentiation, spermatogenesis		spermatogenesis	spermatogenesis	cellular response to electrical stimulus, cellular response to lithium ion, cellular response to organic substance, cellular response to virus, cellular senescence, response to estradiol, response to glycoside, response to testosterone, response to xenobiotic stimulus, ubiquitin-dependent ERAD pathway		cellular response to virus	Golgi apparatus	Golgi apparatus, MHC class I peptide loading complex, acrosomal vesicle, cortical granule, cytolytic granule, cytosol, endoplasmic reticulum lumen, endoplasmic reticulum membrane, endoplasmic reticulum quality control compartment, perinuclear region of cytoplasm, sarcoplasmic reticulum, sarcoplasmic reticulum lumen, smooth endoplasmic reticulum		MHC class I peptide loading complex, endoplasmic reticulum, endoplasmic reticulum lumen, endoplasmic reticulum membrane, endoplasmic reticulum quality control compartment, sarcoplasmic reticulum, sarcoplasmic reticulum lumen, smooth endoplasmic reticulum		extracellular space	Golgi apparatus, MHC class I peptide loading complex, acrosomal vesicle, cortical granule, cytolytic granule, endoplasmic reticulum lumen, endoplasmic reticulum membrane, endoplasmic reticulum quality control compartment, nuclear envelope, nucleus, sarcoplasmic reticulum, sarcoplasmic reticulum lumen, smooth endoplasmic reticulum	MHC class I peptide loading complex, endoplasmic reticulum membrane, external side of plasma membrane, plasma membrane		nuclear envelope, nucleus		MHC class I peptide loading complex, endoplasmic reticulum lumen, endoplasmic reticulum membrane, endoplasmic reticulum quality control compartment, nuclear envelope, sarcoplasmic reticulum lumen	external side of plasma membrane				androgen receptor binding, calcium ion binding, carbohydrate binding, hormone binding, integrin binding, iron ion binding, mRNA binding, peptide binding, ubiquitin protein ligase binding, unfolded protein binding								androgen receptor binding, calcium ion binding, carbohydrate binding, hormone binding, integrin binding, iron ion binding, mRNA binding, peptide binding, ubiquitin protein ligase binding, unfolded protein binding
Calreticulin OS=Rattus norvegicus OX=10116 GN=Calr4 PE=1 SV=2	D3ZYM6
Heterogeneous nuclear ribonucleoprotein D-like OS=Rattus norvegicus OX=10116 GN=Hnrnpdl PE=1 SV=1	A0A0G2KAZ7
Cluster of ADP-ribosylation factor-like protein 3 OS=Rattus norvegicus OX=10116 GN=Arl3 PE=1 SV=2 (P37996)	P37996 [2]		small GTPase mediated signal transduction, smoothened signaling pathway		cilium assembly, intraciliary transport, mitotic cytokinesis, photoreceptor cell development, small GTPase mediated signal transduction, smoothened signaling pathway	kidney development, photoreceptor cell development	Golgi to plasma membrane transport, intraciliary transport			Golgi to plasma membrane transport, intraciliary transport, protein localization to ciliary membrane, protein localization to cilium, protein transport				kidney development, photoreceptor cell development				small GTPase mediated signal transduction, smoothened signaling pathway			Golgi apparatus, Golgi membrane	Golgi apparatus, Golgi membrane, cytoplasmic microtubule	axoneme, centrosome, ciliary basal body, cytoplasmic microtubule, microtubule cytoskeleton, spindle microtubule				Golgi apparatus, Golgi membrane, axoneme, centrosome, ciliary basal body, cytoplasmic microtubule, microtubule cytoskeleton, nucleus, spindle microtubule	Golgi membrane		nucleus	Golgi membrane	Golgi membrane, axoneme, centrosome, ciliary basal body, cytoplasmic microtubule, photoreceptor connecting cilium, spindle microtubule					GDP binding, GTP binding, GTPase activating protein binding, magnesium ion binding, microtubule binding	GTPase activity							GDP binding, GTP binding, GTPase activating protein binding, GTPase activity, magnesium ion binding, microtubule binding
ADP-ribosylation factor-like protein 3 OS=Rattus norvegicus OX=10116 GN=Arl3 PE=1 SV=2	P37996		small GTPase mediated signal transduction, smoothened signaling pathway		cilium assembly, intraciliary transport, mitotic cytokinesis, photoreceptor cell development, small GTPase mediated signal transduction, smoothened signaling pathway	kidney development, photoreceptor cell development	Golgi to plasma membrane transport, intraciliary transport			Golgi to plasma membrane transport, intraciliary transport, protein localization to ciliary membrane, protein localization to cilium, protein transport				kidney development, photoreceptor cell development				small GTPase mediated signal transduction, smoothened signaling pathway			Golgi apparatus, Golgi membrane	Golgi apparatus, Golgi membrane, cytoplasmic microtubule	axoneme, centrosome, ciliary basal body, cytoplasmic microtubule, microtubule cytoskeleton, spindle microtubule				Golgi apparatus, Golgi membrane, axoneme, centrosome, ciliary basal body, cytoplasmic microtubule, microtubule cytoskeleton, nucleus, spindle microtubule	Golgi membrane		nucleus	Golgi membrane	Golgi membrane, axoneme, centrosome, ciliary basal body, cytoplasmic microtubule, photoreceptor connecting cilium, spindle microtubule					GDP binding, GTP binding, GTPase activating protein binding, magnesium ion binding, microtubule binding	GTPase activity							GDP binding, GTP binding, GTPase activating protein binding, GTPase activity, magnesium ion binding, microtubule binding
ADP-ribosylation factor-like protein 3 OS=Rattus norvegicus OX=10116 GN=Arl3 PE=1 SV=2	F8WG91
Cluster of Nucleoside diphosphate kinase B OS=Rattus norvegicus OX=10116 GN=Nme2 PE=1 SV=1 (P19804)	P19804 [2]		adenylate cyclase-activating G-protein coupled receptor signaling pathway, cellular response to glucose stimulus, integrin-mediated signaling pathway, lactation, negative regulation of apoptotic process, negative regulation of gene expression, negative regulation of myeloid leukocyte differentiation, positive regulation of DNA binding, positive regulation of epithelial cell proliferation, positiv…		CTP biosynthetic process, GTP biosynthetic process, UTP biosynthetic process, adenylate cyclase-activating G-protein coupled receptor signaling pathway, cell differentiation, cellular response to fatty acid, cellular response to glucose stimulus, cellular response to oxidative stress, cellular response to xenobiotic stimulus, integrin-mediated signaling pathway, nucleoside diphosphate phosphoryla…	hippocampus development, lactation, positive regulation of neuron projection development	endocytosis, lactation			endocytosis, lactation		CTP biosynthetic process, GTP biosynthetic process, UTP biosynthetic process, nucleoside diphosphate phosphorylation, nucleoside triphosphate biosynthetic process, protein autophosphorylation		hippocampus development, lactation, positive regulation of neuron projection development				adenylate cyclase-activating G-protein coupled receptor signaling pathway, cellular response to fatty acid, cellular response to glucose stimulus, cellular response to oxidative stress, cellular response to xenobiotic stimulus, integrin-mediated signaling pathway, response to amine, response to cAMP, response to growth hormone, response to testosterone				cytosol, mitochondrial outer membrane, perinuclear region of cytoplasm	centrosome				centrosome, mitochondrial outer membrane, nucleus	mitochondrial outer membrane, ruffle membrane	mitochondrial outer membrane	nucleus	mitochondrial outer membrane	centrosome, mitochondrial membrane, mitochondrial outer membrane	ruffle membrane				ATP binding, G-quadruplex DNA binding, GDP binding, GTP binding, RNA polymerase II regulatory region sequence-specific DNA binding, enzyme binding, fatty acid binding, gamma-tubulin binding, heterocyclic compound binding, identical protein binding, intermediate filament binding, magnesium ion binding, ribosomal small subunit binding, single-stranded DNA binding	deoxyribonuclease activity, nucleoside diphosphate kinase activity, protein histidine kinase activity, protein serine/threonine kinase activity							ATP binding, G-quadruplex DNA binding, GDP binding, GTP binding, RNA polymerase II regulatory region sequence-specific DNA binding, deoxyribonuclease activity, enzyme binding, fatty acid binding, gamma-tubulin binding, heterocyclic compound binding, identical protein binding, intermediate filament binding, magnesium ion binding, nucleoside diphosphate kinase activity, protein histidine kinase act…
Nucleoside diphosphate kinase B OS=Rattus norvegicus OX=10116 GN=Nme2 PE=1 SV=1	P19804		adenylate cyclase-activating G-protein coupled receptor signaling pathway, cellular response to glucose stimulus, integrin-mediated signaling pathway, negative regulation of apoptotic process, negative regulation of myeloid leukocyte differentiation, positive regulation of epithelial cell proliferation, positive regulation of keratinocyte differentiation, positive regulation of neuron projection …		CTP biosynthetic process, GTP biosynthetic process, UTP biosynthetic process, adenylate cyclase-activating G-protein coupled receptor signaling pathway, cellular response to fatty acid, cellular response to glucose stimulus, cellular response to oxidative stress, integrin-mediated signaling pathway, nucleoside diphosphate phosphorylation, nucleoside triphosphate biosynthetic process, positive reg…	positive regulation of neuron projection development						CTP biosynthetic process, GTP biosynthetic process, UTP biosynthetic process, nucleoside diphosphate phosphorylation, nucleoside triphosphate biosynthetic process, protein autophosphorylation		positive regulation of neuron projection development				adenylate cyclase-activating G-protein coupled receptor signaling pathway, cellular response to fatty acid, cellular response to glucose stimulus, cellular response to oxidative stress, integrin-mediated signaling pathway, response to growth hormone				mitochondrial membrane, perinuclear region of cytoplasm					mitochondrial membrane, nucleus	mitochondrial membrane	mitochondrial membrane	nucleus	mitochondrial membrane	mitochondrial membrane					ATP binding, DNA binding, G-quadruplex DNA binding, GDP binding, enzyme binding, fatty acid binding, heterocyclic compound binding, identical protein binding, intermediate filament binding, metal ion binding	nucleoside diphosphate kinase activity, protein histidine kinase activity, protein serine/threonine kinase activity							ATP binding, DNA binding, G-quadruplex DNA binding, GDP binding, enzyme binding, fatty acid binding, heterocyclic compound binding, identical protein binding, intermediate filament binding, metal ion binding, nucleoside diphosphate kinase activity, protein histidine kinase activity, protein serine/threonine kinase activity, transcription coactivator activity
Nucleoside diphosphate kinase A OS=Rattus norvegicus OX=10116 GN=Nme1 PE=1 SV=1	Q05982		cellular response to glucose stimulus, lactation, negative regulation of gene expression, negative regulation of myeloid leukocyte differentiation, positive regulation of DNA binding, positive regulation of epithelial cell proliferation, positive regulation of neuron projection development		CTP biosynthetic process, GTP biosynthetic process, UTP biosynthetic process, cellular response to fatty acid, cellular response to glucose stimulus, cellular response to xenobiotic stimulus, nucleoside diphosphate phosphorylation, positive regulation of neuron projection development	hippocampus development, lactation, positive regulation of neuron projection development	endocytosis, lactation			endocytosis, lactation		CTP biosynthetic process, GTP biosynthetic process, UTP biosynthetic process, nucleoside diphosphate phosphorylation		hippocampus development, lactation, positive regulation of neuron projection development				cellular response to fatty acid, cellular response to glucose stimulus, cellular response to xenobiotic stimulus, response to amine, response to cAMP, response to testosterone, response to xenobiotic stimulus				cytosol, mitochondrial outer membrane, perinuclear region of cytoplasm	centrosome				centrosome, mitochondrial outer membrane, nucleus	membrane, mitochondrial outer membrane, ruffle membrane	mitochondrial outer membrane	nucleus	mitochondrial outer membrane	centrosome, mitochondrial outer membrane	ruffle membrane				ATP binding, GTP binding, RNA polymerase II regulatory region sequence-specific DNA binding, enzyme binding, gamma-tubulin binding, identical protein binding, intermediate filament binding, magnesium ion binding, ribosomal small subunit binding, single-stranded DNA binding	deoxyribonuclease activity, nucleoside diphosphate kinase activity							ATP binding, GTP binding, RNA polymerase II regulatory region sequence-specific DNA binding, deoxyribonuclease activity, enzyme binding, gamma-tubulin binding, identical protein binding, intermediate filament binding, magnesium ion binding, nucleoside diphosphate kinase activity, ribosomal small subunit binding, single-stranded DNA binding
cAMP-dependent protein kinase type II-beta regulatory subunit OS=Rattus norvegicus OX=10116 GN=Prkar2b PE=1 SV=3	P12369		modulation of synaptic transmission, negative regulation of cAMP-dependent protein kinase activity, regulation of protein kinase activity		fatty acid metabolic process							fatty acid metabolic process		learning				response to antipsychotic drug, response to clozapine				cytoplasm, perinuclear region of cytoplasm	centrosome				centrosome	membrane raft, plasma membrane				centrosome, ciliary base	plasma membrane				cAMP binding, protein domain specific binding, protein kinase A catalytic subunit binding, ubiquitin protein ligase binding						cAMP-dependent protein kinase inhibitor activity, cAMP-dependent protein kinase regulator activity		cAMP binding, cAMP-dependent protein kinase inhibitor activity, cAMP-dependent protein kinase regulator activity, protein domain specific binding, protein kinase A catalytic subunit binding, ubiquitin protein ligase binding
Cystatin-C OS=Rattus norvegicus OX=10116 GN=Cst3 PE=1 SV=2	P14841		negative regulation of blood vessel remodeling, negative regulation of cell death, negative regulation of collagen catabolic process, negative regulation of cysteine-type endopeptidase activity, negative regulation of elastin catabolic process, negative regulation of extracellular matrix disassembly, positive regulation of DNA replication, positive regulation of cell proliferation, regulation of …		Sertoli cell development, apoptotic process, cell activation, cellular response to hydrogen peroxide, supramolecular fiber organization	Sertoli cell development, brain development, embryo implantation, eye development, male gonad development, salivary gland development							embryo implantation	Sertoli cell development, brain development, circadian sleep/wake cycle, REM sleep, embryo implantation, eye development, salivary gland development		Sertoli cell development, embryo implantation, male gonad development	Sertoli cell development, embryo implantation, male gonad development	cellular response to hydrogen peroxide, cellular response to oxidative stress, defense response, response to axon injury, response to carbohydrate, response to estradiol, response to hypoxia, response to inorganic substance, response to nutrient levels, response to organic cyclic compound, response to toxic substance, response to xenobiotic stimulus	circadian sleep/wake cycle, REM sleep		Golgi apparatus	Golgi apparatus, contractile fiber, endoplasmic reticulum, lysosome, multivesicular body, perinuclear region of cytoplasm		endoplasmic reticulum	multivesicular body	basement membrane, extracellular space	Golgi apparatus, contractile fiber, endoplasmic reticulum, lysosome, multivesicular body, nuclear membrane	nuclear membrane, plasma membrane		nuclear membrane	nuclear membrane	nuclear membrane	plasma membrane				beta-amyloid binding, identical protein binding, protease binding						cysteine-type endopeptidase inhibitor activity, peptidase inhibitor activity		beta-amyloid binding, cysteine-type endopeptidase inhibitor activity, identical protein binding, protease binding
S-formylglutathione hydrolase OS=Rattus norvegicus OX=10116 GN=Esd PE=2 SV=1	B0BNE5				formaldehyde catabolic process							formaldehyde catabolic process, organic substance catabolic process										cytoplasmic vesicle, cytosol					cytoplasmic vesicle										identical protein binding	S-formylglutathione hydrolase activity, carboxylic ester hydrolase activity							S-formylglutathione hydrolase activity, carboxylic ester hydrolase activity, identical protein binding
Cluster of Microtubule-associated protein OS=Rattus norvegicus OX=10116 GN=Mapt PE=1 SV=1 (F1LST4)	F1LST4 [2]
Microtubule-associated protein OS=Rattus norvegicus OX=10116 GN=Mapt PE=1 SV=1	F1LST4
Isoform Tau-C of Microtubule-associated protein tau OS=Rattus norvegicus OX=10116 GN=Mapt	P19332-3
Cluster of Ribonuclease inhibitor OS=Rattus norvegicus OX=10116 GN=Rnh1 PE=1 SV=1 (A0A0G2K9E0)	A0A0G2K9E0 [3]
Ribonuclease inhibitor OS=Rattus norvegicus OX=10116 GN=Rnh1 PE=1 SV=1	A0A0G2K9E0
Ribonuclease inhibitor OS=Rattus norvegicus OX=10116 GN=Rnh1 PE=1 SV=1	E2RUH2 (+1)
T-complex protein 1 subunit delta OS=Rattus norvegicus OX=10116 GN=Cct4 PE=1 SV=3	Q7TPB1		positive regulation of establishment of protein localization to telomere, positive regulation of telomerase RNA localization to Cajal body, positive regulation of telomerase activity, positive regulation of telomere maintenance via telomerase, protein stabilization		binding of sperm to zona pellucida, chaperone-mediated protein folding, protein folding		toxin transport			scaRNA localization to Cajal body, toxin transport			binding of sperm to zona pellucida			binding of sperm to zona pellucida	binding of sperm to zona pellucida					chaperonin-containing T-complex, melanosome	centrosome, microtubule				centrosome, melanosome, microtubule, nucleoplasm			nucleoplasm		centrosome, microtubule, nucleoplasm					ATP binding, protein binding involved in protein folding, unfolded protein binding	ATPase activity							ATP binding, ATPase activity, protein binding involved in protein folding, unfolded protein binding
Cluster of Ppa1 protein (Fragment) OS=Rattus norvegicus OX=10116 GN=Ppa1 PE=2 SV=1 (Q499R7)	Q499R7 [2]
Ppa1 protein (Fragment) OS=Rattus norvegicus OX=10116 GN=Ppa1 PE=2 SV=1	Q499R7
Inorganic pyrophosphatase 1 OS=Rattus norvegicus OX=10116 GN=Sar1a PE=1 SV=1	A0A0G2JUD2
Non-POU domain-containing octamer-binding protein OS=Rattus norvegicus OX=10116 GN=Nono PE=1 SV=3	Q5FVM4		activation of innate immune response, negative regulation of oxidative stress-induced neuron intrinsic apoptotic signaling pathway, negative regulation of transcription, DNA-templated, regulation of circadian rhythm, regulation of transcription, DNA-templated		DNA recombination, DNA repair, RNA splicing, mRNA processing				activation of innate immune response, innate immune response			DNA recombination, DNA repair, RNA splicing, mRNA processing						DNA repair, innate immune response	circadian rhythm								RNA polymerase II transcription factor complex, chromosome, fibrillar center, nuclear matrix, nuclear speck, nucleus, paraspeckles			RNA polymerase II transcription factor complex, fibrillar center, nuclear matrix, nuclear speck, paraspeckles		RNA polymerase II transcription factor complex, fibrillar center, nuclear matrix, nuclear speck, paraspeckles					DNA binding, RNA binding, chromatin binding, identical protein binding								DNA binding, RNA binding, chromatin binding, identical protein binding
Neurofilament medium polypeptide OS=Rattus norvegicus OX=10116 GN=Nefm PE=1 SV=4	P12839		regulation of axon diameter		axo-dendritic transport, axon regeneration, cellular response to estradiol stimulus, cellular response to oxidative stress, intermediate filament cytoskeleton organization, intermediate filament organization, intermediate filament polymerization or depolymerization, microtubule cytoskeleton organization, neurofilament bundle assembly, neurofilament cytoskeleton organization, regulation of axon di…	axon regeneration, cerebral cortex development, hippocampus development, regulation of axon diameter, spinal cord development	axo-dendritic transport			axo-dendritic transport				axon regeneration, cerebral cortex development, hippocampus development, regulation of axon diameter, spinal cord development				axon regeneration, cellular response to estradiol stimulus, cellular response to oxidative stress, response to acrylamide				neurofilament	cytoskeleton, neurofilament				cytoskeleton, neurofilament					neurofilament					macromolecular complex binding, receptor binding, toxic substance binding								macromolecular complex binding, receptor binding, structural constituent of cytoskeleton, toxic substance binding
Beta-soluble NSF attachment protein OS=Rattus norvegicus OX=10116 GN=Napb PE=4 SV=1	F8WFM2
Cluster of Eukaryotic translation initiation factor 4A1 OS=Rattus norvegicus OX=10116 GN=Eif4a1 PE=1 SV=1 (Q6P3V8)	Q6P3V8 [4]		negative regulation of RNA-directed 5'-3' RNA polymerase activity		cellular response to leukemia inhibitory factor, cytoplasmic translational initiation							cytoplasmic translational initiation						cellular response to leukemia inhibitory factor				perinuclear region of cytoplasm															ATP binding, RNA binding, translation initiation factor activity	ATPase activity, RNA helicase activity							ATP binding, ATPase activity, RNA binding, RNA helicase activity, translation initiation factor activity
Eukaryotic translation initiation factor 4A1 OS=Rattus norvegicus OX=10116 GN=Eif4a1 PE=1 SV=1	Q6P3V8
Eukaryotic initiation factor 4A-II OS=Rattus norvegicus OX=10116 GN=Eif4a2 PE=1 SV=1	Q5RKI1		negative regulation of RNA-directed 5'-3' RNA polymerase activity		cellular response to leukemia inhibitory factor, cytoplasmic translational initiation							cytoplasmic translational initiation						cellular response to leukemia inhibitory factor				perinuclear region of cytoplasm															ATP binding, RNA binding, translation initiation factor activity	ATPase activity, RNA helicase activity							ATP binding, ATPase activity, RNA binding, RNA helicase activity, translation initiation factor activity
Eukaryotic initiation factor 4A-II OS=Rattus norvegicus OX=10116 GN=Eif4a2 PE=1 SV=1	A0A0G2K8B7
Eukaryotic initiation factor 4A-III OS=Rattus norvegicus OX=10116 GN=Eif4a3 PE=1 SV=1	Q3B8Q2
Rod outer segment membrane protein 1 OS=Rattus norvegicus OX=10116 GN=Rom1 PE=2 SV=1	Q5PPM7	cell adhesion	regulation of gene expression		camera-type eye photoreceptor cell differentiation, photoreceptor cell outer segment organization, protein heterooligomerization, protein homooligomerization	camera-type eye photoreceptor cell differentiation, photoreceptor cell outer segment organization, retina development in camera-type eye, retina morphogenesis in camera-type eye, retina vasculature development in camera-type eye				protein localization to photoreceptor outer segment				camera-type eye photoreceptor cell differentiation, detection of light stimulus involved in visual perception, photoreceptor cell outer segment organization, retina development in camera-type eye, retina morphogenesis in camera-type eye, retina vasculature development in camera-type eye				detection of light stimulus involved in visual perception										photoreceptor outer segment membrane, plasma membrane			photoreceptor outer segment membrane	photoreceptor outer segment, photoreceptor outer segment membrane	photoreceptor outer segment membrane				protein homodimerization activity								protein homodimerization activity
Dickkopf WNT-signaling pathway inhibitor 3 OS=Rattus norvegicus OX=10116 GN=Dkk3 PE=2 SV=1	B1H219
Elongation factor 2 OS=Rattus norvegicus OX=10116 GN=Eef2 PE=1 SV=4	P05197		positive regulation of cytoplasmic translation		cellular response to brain-derived neurotrophic factor stimulus, glial cell proliferation, hematopoietic progenitor cell differentiation, response to endoplasmic reticulum stress, skeletal muscle cell differentiation, translational elongation	aging, glial cell proliferation, hematopoietic progenitor cell differentiation, skeletal muscle cell differentiation			hematopoietic progenitor cell differentiation			translational elongation		glial cell proliferation, hematopoietic progenitor cell differentiation, skeletal muscle cell differentiation, skeletal muscle contraction				cellular response to brain-derived neurotrophic factor stimulus, response to endoplasmic reticulum stress, response to estradiol, response to ethanol, response to folic acid, response to hydrogen peroxide, response to ischemia, response to xenobiotic stimulus				cytosol, polysomal ribosome					polysomal ribosome	membrane raft						polysomal ribosome			5S rRNA binding, GTP binding, RNA binding, actin filament binding, p53 binding, protein kinase binding, ribosome binding, translation elongation factor activity	GTPase activity							5S rRNA binding, GTP binding, GTPase activity, actin filament binding, p53 binding, protein kinase binding, ribosome binding, translation elongation factor activity
Cluster of Murinoglobulin-1 OS=Rattus norvegicus OX=10116 GN=LOC297568 PE=1 SV=3 (D4AA52)	D4AA52 [4]					eye development								eye development												extracellular space											protease binding						serine-type endopeptidase inhibitor activity		protease binding, serine-type endopeptidase inhibitor activity
Murinoglobulin-1 OS=Rattus norvegicus OX=10116 GN=LOC297568 PE=1 SV=3	D4AA52
Murinoglobulin-1 OS=Rattus norvegicus OX=10116 GN=Mug1 PE=4 SV=1	A0A0G2JUP5
Murinoglobulin-2 OS=Rattus norvegicus OX=10116 GN=Mug2 PE=1 SV=1	Q6IE52					eye development								eye development												extracellular space											protease binding						serine-type endopeptidase inhibitor activity		protease binding, serine-type endopeptidase inhibitor activity
Uncharacterized protein OS=Rattus norvegicus OX=10116 PE=1 SV=3	G3V9J1
Cluster of Phosphoserine aminotransferase OS=Rattus norvegicus OX=10116 GN=Psat1 PE=1 SV=1 (A0A0G2K931)	A0A0G2K931 [4]
Phosphoserine aminotransferase OS=Rattus norvegicus OX=10116 GN=Psat1 PE=1 SV=1	A0A0G2K931 (+1)
Phosphoserine aminotransferase 1 OS=Rattus norvegicus OX=10116 GN=Psat1 PE=1 SV=1	A0A0G2KAC0
Phosphoserine aminotransferase OS=Rattus norvegicus OX=10116 PE=2 SV=1	Q80YG1
N-myc downstream regulated gene 2, isoform CRA_b OS=Rattus norvegicus OX=10116 GN=Ndrg2 PE=1 SV=1	A0A0G2JSU4 (+1)
Cluster of Stathmin (Fragment) OS=Rattus norvegicus OX=10116 GN=Stmn1 PE=1 SV=1 (A0A096MK73)	A0A096MK73 [3]		establishment of skin barrier, hepatocyte growth factor receptor signaling pathway, intracellular signal transduction, negative regulation of Rho protein signal transduction, negative regulation of guanyl-nucleotide exchange factor activity, negative regulation of microtubule depolymerization, negative regulation of microtubule polymerization, negative regulation of neuron projection development,…		axonogenesis, cellular response to nerve growth factor stimulus, hepatocyte growth factor receptor signaling pathway, intracellular signal transduction, microtubule depolymerization, mitotic cytokinesis, mitotic spindle organization, negative regulation of neuron projection development, neuron projection development, positive regulation of neuron projection development, response to virus	axonogenesis, brain development, establishment of skin barrier, negative regulation of neuron projection development, neuron projection development, positive regulation of neuron projection development							response to virus	axonogenesis, brain development, establishment of skin barrier, negative regulation of neuron projection development, positive regulation of neuron projection development				cellular response to nerve growth factor stimulus, hepatocyte growth factor receptor signaling pathway, intracellular signal transduction, response to virus		response to virus	Golgi apparatus	Golgi apparatus, cytosol, endosome, perinuclear region of cytoplasm	microtubule		endosome		Golgi apparatus, endosome, microtubule	membrane				microtubule					calcium-dependent protein binding, tubulin binding								calcium-dependent protein binding, tubulin binding
Stathmin (Fragment) OS=Rattus norvegicus OX=10116 GN=Stmn1 PE=1 SV=1	A0A096MK73
Stathmin OS=Rattus norvegicus OX=10116 GN=Stmn1 PE=1 SV=2	P13668		establishment of skin barrier, hepatocyte growth factor receptor signaling pathway, intracellular signal transduction, negative regulation of Rho protein signal transduction, negative regulation of guanyl-nucleotide exchange factor activity, negative regulation of microtubule polymerization, negative regulation of stress fiber assembly, negative regulation of thrombin-activated receptor signaling…		axonogenesis, hepatocyte growth factor receptor signaling pathway, intracellular signal transduction, microtubule depolymerization, mitotic cytokinesis, mitotic spindle organization, neuron projection development, response to virus	axonogenesis, brain development, establishment of skin barrier, neuron projection development							response to virus	axonogenesis, brain development, establishment of skin barrier				hepatocyte growth factor receptor signaling pathway, intracellular signal transduction, response to virus		response to virus		cytosol	microtubule				microtubule	membrane				microtubule					tubulin binding								tubulin binding
Stathmin-2 OS=Rattus norvegicus OX=10116 GN=Stmn2 PE=1 SV=2	P21818		negative regulation of microtubule depolymerization, negative regulation of microtubule polymerization, negative regulation of neuron projection development, positive regulation of microtubule depolymerization, positive regulation of neuron projection development		cellular response to nerve growth factor stimulus, microtubule depolymerization, negative regulation of neuron projection development, neuron projection development, positive regulation of neuron projection development	negative regulation of neuron projection development, neuron projection development, positive regulation of neuron projection development								negative regulation of neuron projection development, neuron projection development, positive regulation of neuron projection development				cellular response to nerve growth factor stimulus			Golgi apparatus	Golgi apparatus, endosome, perinuclear region of cytoplasm			endosome		Golgi apparatus, endosome	membrane									calcium-dependent protein binding, tubulin binding								calcium-dependent protein binding, tubulin binding
T-complex protein 1 subunit gamma OS=Rattus norvegicus OX=10116 GN=Cct3 PE=1 SV=1	Q6P502		positive regulation of establishment of protein localization to telomere, positive regulation of telomere maintenance via telomerase, protein stabilization		binding of sperm to zona pellucida, chaperone-mediated protein folding, pore complex assembly		toxin transport			toxin transport			binding of sperm to zona pellucida			binding of sperm to zona pellucida	binding of sperm to zona pellucida					chaperonin-containing T-complex	microtubule				microtubule					microtubule					ATP binding, protein binding involved in protein folding, unfolded protein binding	ATPase activity							ATP binding, ATPase activity, protein binding involved in protein folding, unfolded protein binding
Complexin 3 OS=Rattus norvegicus OX=10116 GN=Cplx3 PE=1 SV=1	D4ABY0
Cluster of Isocitrate dehydrogenase 1 (Fragment) OS=Rattus norvegicus OX=10116 GN=IDH1 PE=2 SV=1 (Q0QER8)	Q0QER8 [4]		regulation of phospholipid biosynthetic process, regulation of phospholipid catabolic process		2-oxoglutarate metabolic process, NADP metabolic process, glutathione metabolic process, glyoxylate cycle, isocitrate metabolic process, tricarboxylic acid cycle	female gonad development						2-oxoglutarate metabolic process, NADP metabolic process, glutathione metabolic process, glyoxylate cycle, isocitrate metabolic process, tricarboxylic acid cycle		female gonad development		female gonad development	female gonad development	response to organic cyclic compound, response to oxidative stress, response to steroid hormone				cytosol, mitochondrion, peroxisome					mitochondrion, peroxisome		mitochondrion								NAD binding, NADP binding, identical protein binding, magnesium ion binding, protein homodimerization activity	isocitrate dehydrogenase (NADP+) activity							NAD binding, NADP binding, isocitrate dehydrogenase (NADP+) activity, magnesium ion binding, protein homodimerization activity
Isocitrate dehydrogenase 1 (Fragment) OS=Rattus norvegicus OX=10116 GN=IDH1 PE=2 SV=1	Q0QER8
Isocitrate dehydrogenase [NADP] cytoplasmic OS=Rattus norvegicus OX=10116 GN=Idh1 PE=1 SV=1	P41562		regulation of phospholipid biosynthetic process, regulation of phospholipid catabolic process		2-oxoglutarate metabolic process, NADP metabolic process, glutathione metabolic process, glyoxylate cycle, isocitrate metabolic process, tricarboxylic acid cycle	female gonad development						2-oxoglutarate metabolic process, NADP metabolic process, glutathione metabolic process, glyoxylate cycle, isocitrate metabolic process, tricarboxylic acid cycle		female gonad development		female gonad development	female gonad development	response to organic cyclic compound, response to oxidative stress, response to steroid hormone				cytosol, mitochondrion, peroxisome					mitochondrion, peroxisome		mitochondrion								NAD binding, NADP binding, identical protein binding, magnesium ion binding, protein homodimerization activity	isocitrate dehydrogenase (NADP+) activity							NAD binding, NADP binding, isocitrate dehydrogenase (NADP+) activity, magnesium ion binding, protein homodimerization activity
Isocitrate dehydrogenase [NADP] OS=Rattus norvegicus OX=10116 GN=Idh2 PE=1 SV=1	A0A0G2JUF6 (+1)
Hsc70-interacting protein OS=Rattus norvegicus OX=10116 GN=St13 PE=1 SV=1	P50503		negative regulation of protein refolding		chaperone mediated protein folding requiring cofactor								response to bacterium					response to bacterium				cytosol															Hsp70 protein binding, chaperone binding, dATP binding, identical protein binding, macromolecular complex binding, protein dimerization activity, protein domain specific binding, unfolded protein binding								Hsp70 protein binding, chaperone binding, dATP binding, identical protein binding, macromolecular complex binding, protein dimerization activity, protein domain specific binding, unfolded protein binding
40S ribosomal protein SA OS=Rattus norvegicus OX=10116 GN=Rpsa PE=1 SV=3	P38983	cell-cell adhesion			cytoplasmic translation, epithelial cell differentiation, ribosomal small subunit assembly, translation	epithelial cell differentiation						cytoplasmic translation, translation										cytosol, cytosolic ribosome, cytosolic small ribosomal subunit, small ribosomal subunit				basement membrane	cytosolic ribosome, cytosolic small ribosomal subunit, nucleus, small ribosomal subunit	plasma membrane		nucleus		cytosolic small ribosomal subunit	plasma membrane	cytosolic ribosome, cytosolic small ribosomal subunit, small ribosomal subunit			laminin binding, ribosome binding								laminin binding, laminin receptor activity, ribosome binding, structural constituent of ribosome	laminin receptor activity
Cluster of Protein phosphatase 1 regulatory subunit 7 OS=Rattus norvegicus OX=10116 GN=Ppp1r7 PE=1 SV=1 (Q5HZV9)	Q5HZV9 [2]		positive regulation of protein dephosphorylation		chromosome segregation																	protein phosphatase type 1 complex					chromosome, nucleus			nucleus													protein serine/threonine phosphatase inhibitor activity		protein serine/threonine phosphatase inhibitor activity
Protein phosphatase 1 regulatory subunit 7 OS=Rattus norvegicus OX=10116 GN=Ppp1r7 PE=1 SV=1	Q5HZV9		positive regulation of protein dephosphorylation		chromosome segregation																	protein phosphatase type 1 complex					chromosome, nucleus			nucleus													protein serine/threonine phosphatase inhibitor activity		protein serine/threonine phosphatase inhibitor activity
LRRcap domain-containing protein OS=Rattus norvegicus OX=10116 PE=1 SV=1	R9PXV7
Cluster of AP-2 complex subunit alpha OS=Rattus norvegicus OX=10116 GN=Ap2a2 PE=1 SV=1 (A0A0G2K943)	A0A0G2K943 [2]
AP-2 complex subunit alpha OS=Rattus norvegicus OX=10116 GN=Ap2a2 PE=1 SV=1	A0A0G2K943
AP-2 complex subunit alpha OS=Rattus norvegicus OX=10116 GN=Ap2a1 PE=1 SV=1	D3ZUY8
Voltage-dependent anion-selective channel protein 2 OS=Rattus norvegicus OX=10116 GN=Vdac2 PE=1 SV=2	P81155		mitochondrial outer membrane permeabilization, negative regulation of intrinsic apoptotic signaling pathway, negative regulation of protein polymerization		binding of sperm to zona pellucida, mitochondrial outer membrane permeabilization		anion transport, mitochondrial outer membrane permeabilization			anion transport, mitochondrial outer membrane permeabilization			binding of sperm to zona pellucida			binding of sperm to zona pellucida	binding of sperm to zona pellucida	mitochondrial outer membrane permeabilization				acrosomal vesicle, mitochondrial nucleoid, mitochondrial outer membrane, mitochondrion, synaptic vesicle					acrosomal vesicle, mitochondrial nucleoid, mitochondrial outer membrane, mitochondrion, synaptic vesicle	mitochondrial outer membrane, pore complex	mitochondrial nucleoid, mitochondrial outer membrane		mitochondrial outer membrane	mitochondrial nucleoid, mitochondrial outer membrane, sperm midpiece					ceramide binding, cholesterol binding, nucleotide binding, phosphatidylcholine binding								ceramide binding, cholesterol binding, nucleotide binding, phosphatidylcholine binding, porin activity, voltage-gated anion channel activity
Cofilin 2 OS=Rattus norvegicus OX=10116 GN=Cfl2 PE=1 SV=1	M0RC65
Cluster of Cytoplasmic dynein 1 heavy chain 1 OS=Rattus norvegicus OX=10116 GN=Dync1h1 PE=1 SV=3 (F1LRT9)	F1LRT9 [2]
Cytoplasmic dynein 1 heavy chain 1 OS=Rattus norvegicus OX=10116 GN=Dync1h1 PE=1 SV=3	F1LRT9
Cytoplasmic dynein 1 heavy chain 1 OS=Rattus norvegicus OX=10116 GN=Dync1h1 PE=1 SV=1	P38650
Nucleosome assembly protein 1-like 4 OS=Rattus norvegicus OX=10116 GN=Nap1l4 PE=1 SV=1	A0A0H2UHZ2
Cluster of Chaperonin containing Tcp1, subunit 6A (Zeta 1) OS=Rattus norvegicus OX=10116 GN=Cct6a PE=1 SV=1 (Q3MHS9)	Q3MHS9 [2]
Chaperonin containing Tcp1, subunit 6A (Zeta 1) OS=Rattus norvegicus OX=10116 GN=Cct6a PE=1 SV=1	Q3MHS9
Cct6a protein (Fragment) OS=Rattus norvegicus OX=10116 GN=Cct6a PE=2 SV=1	Q5BJY2
Nucleosome assembly protein 1-like 1 OS=Rattus norvegicus OX=10116 GN=Nap1l1 PE=1 SV=1	G3V6H9
Septin 6 OS=Rattus norvegicus OX=10116 GN=Sept6 PE=1 SV=1	A0A0U1RRT8
Non-histone chromosomal protein HMG-17 OS=Rattus norvegicus OX=10116 GN=Hmgn2 PE=1 SV=2	P18437		killing of cells of other organism, negative regulation of transcription from RNA polymerase II promoter, regulation of development, heterochronic, regulation of transcription from RNA polymerase II promoter	killing of cells of other organism	chromatin organization				antimicrobial humoral immune response mediated by antimicrobial peptide				antimicrobial humoral immune response mediated by antimicrobial peptide, killing of cells of other organism					antimicrobial humoral immune response mediated by antimicrobial peptide				cytoplasm				extracellular space	chromatin, chromosome, female germ cell nucleus, nucleus			female germ cell nucleus, nucleus		chromatin					chromatin binding, nucleosomal DNA binding								chromatin binding, nucleosomal DNA binding
Peptidyl-prolyl cis-trans isomerase FKBP1A OS=Rattus norvegicus OX=10116 GN=Fkbp1a PE=1 SV=3	Q62658		SMAD protein complex assembly, cytokine-mediated signaling pathway, negative regulation of phosphoprotein phosphatase activity, negative regulation of transforming growth factor beta receptor signaling pathway, positive regulation of protein binding, positive regulation of protein ubiquitination, regulation of activin receptor signaling pathway, regulation of amyloid precursor protein catabolic p…		SMAD protein complex assembly, T cell proliferation, amyloid fibril formation, chaperone-mediated protein folding, cytokine-mediated signaling pathway, protein peptidyl-prolyl isomerization, release of sequestered calcium ion into cytosol	heart morphogenesis, heart trabecula formation, ventricular cardiac muscle tissue morphogenesis	release of sequestered calcium ion into cytosol		T cell proliferation	release of sequestered calcium ion into cytosol		amyloid fibril formation, protein peptidyl-prolyl isomerization		heart morphogenesis, heart trabecula formation, muscle contraction, ventricular cardiac muscle tissue morphogenesis				SMAD protein complex assembly, cytokine-mediated signaling pathway, response to caffeine, response to iron ion				Z disc, cytosol, ryanodine receptor complex, sarcoplasmic reticulum, sarcoplasmic reticulum membrane		ryanodine receptor complex, sarcoplasmic reticulum, sarcoplasmic reticulum membrane			Z disc, extrinsic component of organelle membrane, ryanodine receptor complex, sarcoplasmic reticulum, sarcoplasmic reticulum membrane	cytoplasmic side of membrane, extrinsic component of organelle membrane, ryanodine receptor complex, sarcoplasmic reticulum membrane			extrinsic component of organelle membrane, ryanodine receptor complex, sarcoplasmic reticulum membrane	Z disc, extrinsic component of organelle membrane, ryanodine receptor complex, sarcoplasmic reticulum membrane	ryanodine receptor complex				FK506 binding, Hsp70 protein binding, SMAD binding, activin binding, enzyme binding, identical protein binding, ion channel binding, transforming growth factor beta receptor binding, type I transforming growth factor beta receptor binding	peptidyl-prolyl cis-trans isomerase activity							FK506 binding, Hsp70 protein binding, SMAD binding, activin binding, enzyme binding, identical protein binding, ion channel binding, peptidyl-prolyl cis-trans isomerase activity, transforming growth factor beta receptor binding, type I transforming growth factor beta receptor binding
Cluster of Carbonyl reductase [NADPH] 1 OS=Rattus norvegicus OX=10116 GN=Cbr1 PE=1 SV=2 (P47727)	P47727 [2]		positive regulation of reactive oxygen species metabolic process		epithelial cell differentiation, phylloquinone catabolic process, prostaglandin catabolic process, vitamin K metabolic process, xenobiotic metabolic process	epithelial cell differentiation, ovulation from ovarian follicle						glucocorticoid metabolic process, phylloquinone catabolic process, prostaglandin catabolic process, steroid catabolic process, vitamin K metabolic process, xenobiotic metabolic process	ovulation from ovarian follicle, response to lipopolysaccharide	ovulation from ovarian follicle		ovulation from ovarian follicle	ovulation from ovarian follicle	response to estradiol, response to gonadotropin, response to lipopolysaccharide, response to progesterone, response to testosterone, xenobiotic metabolic process	ovulation from ovarian follicle			cytoplasm					nucleus	plasma membrane, subapical complex		nucleus			subapical complex					15-hydroxyprostaglandin dehydrogenase (NADP+) activity, 15-hydroxyprostaglandin-D dehydrogenase (NADP+) activity, alcohol dehydrogenase (NADP+) activity, carbonyl reductase (NADPH) activity, oxidoreductase activity, acting on NAD(P)H, quinone or similar compound as acceptor, prostaglandin-E2 9-reductase activity							15-hydroxyprostaglandin dehydrogenase (NADP+) activity, 15-hydroxyprostaglandin-D dehydrogenase (NADP+) activity, alcohol dehydrogenase (NADP+) activity, carbonyl reductase (NADPH) activity, oxidoreductase activity, acting on NAD(P)H, quinone or similar compound as acceptor, prostaglandin-E2 9-reductase activity
Carbonyl reductase [NADPH] 1 OS=Rattus norvegicus OX=10116 GN=Cbr1 PE=1 SV=2	P47727		positive regulation of reactive oxygen species metabolic process		epithelial cell differentiation, phylloquinone catabolic process, prostaglandin catabolic process, vitamin K metabolic process, xenobiotic metabolic process	epithelial cell differentiation, ovulation from ovarian follicle						glucocorticoid metabolic process, phylloquinone catabolic process, prostaglandin catabolic process, steroid catabolic process, vitamin K metabolic process, xenobiotic metabolic process	ovulation from ovarian follicle, response to lipopolysaccharide	ovulation from ovarian follicle		ovulation from ovarian follicle	ovulation from ovarian follicle	response to estradiol, response to gonadotropin, response to lipopolysaccharide, response to progesterone, response to testosterone, xenobiotic metabolic process	ovulation from ovarian follicle			cytoplasm					nucleus	plasma membrane, subapical complex		nucleus			subapical complex					15-hydroxyprostaglandin dehydrogenase (NADP+) activity, 15-hydroxyprostaglandin-D dehydrogenase (NADP+) activity, alcohol dehydrogenase (NADP+) activity, carbonyl reductase (NADPH) activity, oxidoreductase activity, acting on NAD(P)H, quinone or similar compound as acceptor, prostaglandin-E2 9-reductase activity							15-hydroxyprostaglandin dehydrogenase (NADP+) activity, 15-hydroxyprostaglandin-D dehydrogenase (NADP+) activity, alcohol dehydrogenase (NADP+) activity, carbonyl reductase (NADPH) activity, oxidoreductase activity, acting on NAD(P)H, quinone or similar compound as acceptor, prostaglandin-E2 9-reductase activity
Carbonyl reductase 1 OS=Rattus norvegicus OX=10116 GN=Cbr1 PE=1 SV=1	A0A096MJ24
Neurofilament light polypeptide OS=Rattus norvegicus OX=10116 GN=Nefl PE=1 SV=3	P19527		negative regulation of motor neuron apoptotic process, negative regulation of neuron apoptotic process, positive regulation of axonogenesis, regulation of axon diameter, regulation of synapse maturation		anterograde axonal transport, axonal transport of mitochondrion, axonogenesis, intermediate filament organization, intermediate filament polymerization or depolymerization, microtubule cytoskeleton organization, motor neuron apoptotic process, neurofilament bundle assembly, neurofilament cytoskeleton organization, peripheral nervous system axon regeneration, positive regulation of axonogenesis, p…	axonogenesis, cerebral cortex development, hippocampus development, neuron projection morphogenesis, peripheral nervous system axon regeneration, positive regulation of axonogenesis, regulation of axon diameter, spinal cord development, synapse maturation	anterograde axonal transport, axonal transport of mitochondrion, retrograde axonal transport			anterograde axonal transport, axonal transport of mitochondrion, retrograde axonal transport	locomotion			axonogenesis, cerebral cortex development, hippocampus development, neuromuscular process controlling balance, neuron projection morphogenesis, peripheral nervous system axon regeneration, positive regulation of axonogenesis, regulation of axon diameter, spinal cord development, synapse maturation				peripheral nervous system axon regeneration, response to acrylamide, response to corticosterone, response to organic substance, response to peptide hormone, response to sodium arsenite, response to toxic substance				axon cytoplasm, cytosol, neurofilament	neurofilament				neurofilament					neurofilament					identical protein binding, macromolecular complex binding, phospholipase binding, protein C-terminus binding, protein binding, bridging, protein domain specific binding								identical protein binding, macromolecular complex binding, phospholipase binding, protein C-terminus binding, protein binding, bridging, protein domain specific binding, structural constituent of cytoskeleton
Cluster of Phosphoglucomutase 1 OS=Rattus norvegicus OX=10116 GN=Pgm1 PE=1 SV=2 (Q499Q4)	Q499Q4 [3]		cellular calcium ion homeostasis		cellular calcium ion homeostasis, cellular response to magnetism							carbohydrate metabolic process, glucose metabolic process						cellular response to magnetism				Z disc, cytosol					Z disc					Z disc					magnesium ion binding	phosphoglucomutase activity							magnesium ion binding, phosphoglucomutase activity
Phosphoglucomutase 1 OS=Rattus norvegicus OX=10116 GN=Pgm1 PE=1 SV=2	Q499Q4
Phosphoglucomutase-1 OS=Rattus norvegicus OX=10116 GN=Pgm1 PE=1 SV=2	P38652		cellular calcium ion homeostasis		cellular calcium ion homeostasis, cellular response to magnetism							carbohydrate metabolic process, glucose metabolic process						cellular response to magnetism				Z disc, cytosol					Z disc					Z disc					magnesium ion binding	phosphoglucomutase activity							magnesium ion binding, phosphoglucomutase activity
Pgm1 protein (Fragment) OS=Rattus norvegicus OX=10116 GN=Pgm1 PE=2 SV=1	A1A5L2
Cluster of RCG61762, isoform CRA_a OS=Rattus norvegicus OX=10116 GN=Sfrs7 PE=2 SV=1 (Q4KLJ1)	Q4KLJ1 [2]
RCG61762, isoform CRA_a OS=Rattus norvegicus OX=10116 GN=Sfrs7 PE=2 SV=1	Q4KLJ1
RCG61762, isoform CRA_d OS=Rattus norvegicus OX=10116 GN=Srsf7 PE=1 SV=1	D4A720
Cluster of Uncharacterized protein OS=Rattus norvegicus OX=10116 PE=4 SV=1 (F1M6L8)	F1M6L8 [2]
Uncharacterized protein OS=Rattus norvegicus OX=10116 PE=4 SV=1	F1M6L8
Coiled-coil domain-containing protein 72-like OS=Rattus norvegicus OX=10116 GN=LOC100910678 PE=4 SV=2	D3ZP49
Rho GDP-dissociation inhibitor 1 OS=Rattus norvegicus OX=10116 GN=Arhgdia PE=1 SV=1	Q5XI73		Rho protein signal transduction, negative regulation of cell migration, regulation of Rho protein signal transduction, regulation of actin cytoskeleton reorganization, regulation of catalytic activity, regulation of cell shape, regulation of protein localization, semaphorin-plexin signaling pathway		Rho protein signal transduction, cellular response to mechanical stimulus, cellular response to organic cyclic compound, semaphorin-plexin signaling pathway													Rho protein signal transduction, cellular response to mechanical stimulus, cellular response to organic cyclic compound, cellular response to redox state, semaphorin-plexin signaling pathway				cytosol				extracellular space	nucleus	immunological synapse		nucleus			immunological synapse				Hsp90 protein binding, fatty acid binding, protein kinase binding, small GTPase binding						GTPase activator activity, Rho GDP-dissociation inhibitor activity		GTPase activator activity, Hsp90 protein binding, Rho GDP-dissociation inhibitor activity, fatty acid binding, protein kinase binding, small GTPase binding
Heterogeneous nuclear ribonucleoprotein H3 OS=Rattus norvegicus OX=10116 GN=Hnrnph3 PE=1 SV=1	D4ABK7
LIM and SH3 domain protein 1 OS=Rattus norvegicus OX=10116 GN=Lasp1 PE=1 SV=1	Q99MZ8						ion transport			ion transport												cortical actin cytoskeleton	cortical actin cytoskeleton				cortical actin cytoskeleton					cortical actin cytoskeleton					actin filament binding, metal ion binding								actin filament binding, ion transmembrane transporter activity, metal ion binding
Cluster of 10 kDa heat shock protein, mitochondrial OS=Rattus norvegicus OX=10116 GN=Hspe1 PE=1 SV=3 (P26772)	P26772 [3]				chaperone mediated protein folding requiring cofactor																	mitochondrial matrix, mitochondrion					mitochondrial matrix, mitochondrion		mitochondrial matrix			mitochondrial matrix					ATP binding, chaperone binding, metal ion binding, unfolded protein binding								ATP binding, chaperone binding, metal ion binding, unfolded protein binding
10 kDa heat shock protein, mitochondrial OS=Rattus norvegicus OX=10116 GN=Hspe1 PE=1 SV=3	P26772 (+1)				chaperone mediated protein folding requiring cofactor																	mitochondrial matrix, mitochondrion					mitochondrial matrix, mitochondrion		mitochondrial matrix			mitochondrial matrix					ATP binding, chaperone binding, metal ion binding, unfolded protein binding								ATP binding, chaperone binding, metal ion binding, unfolded protein binding
Chaperonin 10 OS=Rattus norvegicus OX=10116 GN=Hspe1 PE=3 SV=1	P97601
Cluster of Nucleic acid binding factor pRM10 OS=Rattus norvegicus OX=10116 GN=pRM10 PE=2 SV=1 (Q9Z0U8)	Q9Z0U8 [3]
Nucleic acid binding factor pRM10 OS=Rattus norvegicus OX=10116 GN=pRM10 PE=2 SV=1	Q9Z0U8
CArG-binding factor A OS=Rattus norvegicus OX=10116 GN=Hnrnpab PE=1 SV=1	Q9QX80 (+1)
Septin 8 OS=Rattus norvegicus OX=10116 GN=Sept8 PE=1 SV=1	A0A0G2K7G7
Dihydropteridine reductase OS=Rattus norvegicus OX=10116 GN=Qdpr PE=1 SV=1	P11348				L-phenylalanine catabolic process, cellular response to xenobiotic stimulus, tetrahydrobiopterin biosynthetic process	liver development						L-phenylalanine catabolic process, tetrahydrobiopterin biosynthetic process		liver development				cellular response to xenobiotic stimulus, response to aluminum ion, response to glucagon, response to lead ion				cytosol															NADH binding, NADPH binding, identical protein binding	6,7-dihydropteridine reductase activity							6,7-dihydropteridine reductase activity, NADH binding, NADPH binding, identical protein binding
Ubiquitin-conjugating enzyme E2 V1 OS=Rattus norvegicus OX=10116 GN=LOC100912618 PE=1 SV=1	D3ZFY8
Cluster of Annexin (Fragment) OS=Rattus norvegicus OX=10116 PE=2 SV=1 (O70371)	O70371 [2]
Annexin (Fragment) OS=Rattus norvegicus OX=10116 PE=2 SV=1	O70371
Annexin OS=Rattus norvegicus OX=10116 GN=Anxa5 PE=1 SV=1	Q66HH8
Beta-crystallin B3 OS=Rattus norvegicus OX=10116 GN=Crybb3 PE=1 SV=5	P02524
Cluster of Keratin, type II cytoskeletal 1 OS=Rattus norvegicus OX=10116 GN=Krt1 PE=2 SV=1 (Q6IMF3)	Q6IMF3 [3]		complement activation, lectin pathway, establishment of skin barrier, negative regulation of inflammatory response		intermediate filament organization, keratinization, peptide cross-linking, protein heterotetramerization	establishment of skin barrier, keratinization			complement activation, lectin pathway			complement activation, lectin pathway, peptide cross-linking		establishment of skin barrier, keratinization				complement activation, lectin pathway				cytoplasm	keratin filament				keratin filament	cornified envelope				keratin filament	cornified envelope				carbohydrate binding, protein heterodimerization activity								carbohydrate binding, protein heterodimerization activity, structural constituent of epidermis
Keratin, type II cytoskeletal 1 OS=Rattus norvegicus OX=10116 GN=Krt1 PE=2 SV=1	Q6IMF3		complement activation, lectin pathway, establishment of skin barrier, negative regulation of inflammatory response		intermediate filament organization, keratinization, peptide cross-linking, protein heterotetramerization	establishment of skin barrier, keratinization			complement activation, lectin pathway			complement activation, lectin pathway, peptide cross-linking		establishment of skin barrier, keratinization				complement activation, lectin pathway				cytoplasm	keratin filament				keratin filament	cornified envelope				keratin filament	cornified envelope				carbohydrate binding, protein heterodimerization activity								carbohydrate binding, protein heterodimerization activity, structural constituent of epidermis
Keratin, type II cytoskeletal 1 OS=Rattus norvegicus OX=10116 GN=Krt1 PE=1 SV=1	A0A0G2JST3
Keratin, type II cytoskeletal 1b OS=Rattus norvegicus OX=10116 GN=Krt77 PE=3 SV=1	Q6IG01
G protein-coupled receptor kinase OS=Rattus norvegicus OX=10116 GN=Grk1 PE=3 SV=1	G3V8E1
Peripherin-2 OS=Rattus norvegicus OX=10116 GN=Prph2 PE=2 SV=1	P17438	cell adhesion			photoreceptor cell outer segment organization, protein heterooligomerization, protein homooligomerization	photoreceptor cell outer segment organization, retina development in camera-type eye								detection of light stimulus involved in visual perception, photoreceptor cell outer segment organization, retina development in camera-type eye				detection of light stimulus involved in visual perception, response to low light intensity stimulus										plasma membrane				photoreceptor outer segment	plasma membrane				protein homodimerization activity								protein homodimerization activity
Small nuclear ribonucleoprotein G OS=Rattus norvegicus OX=10116 GN=Snrpg PE=1 SV=1	B5DEP7
Cluster of Erythrocyte membrane protein band 4.1-like 3 OS=Rattus norvegicus OX=10116 GN=Epb41l3 PE=1 SV=1 (G3V874)	G3V874 [4]
Erythrocyte membrane protein band 4.1-like 3 OS=Rattus norvegicus OX=10116 GN=Epb41l3 PE=1 SV=1	G3V874
Erythrocyte membrane protein band 4.1-like 3 OS=Rattus norvegicus OX=10116 GN=Epb41l3 PE=1 SV=1	A0A0G2K1Q9 (+1)
Type II brain 4.1 minor isoform OS=Rattus norvegicus OX=10116 PE=2 SV=1	Q9JMB2
Cluster of F-actin-capping protein subunit alpha-2 OS=Rattus norvegicus OX=10116 GN=Capza2 PE=1 SV=1 (Q3T1K5)	Q3T1K5 [2]		barbed-end actin filament capping		actin cytoskeleton organization, barbed-end actin filament capping																	cortical cytoskeleton	F-actin capping protein complex, cortical cytoskeleton				F-actin capping protein complex, cortical cytoskeleton	membrane				F-actin capping protein complex					actin filament binding								actin filament binding
F-actin-capping protein subunit alpha-2 OS=Rattus norvegicus OX=10116 GN=Capza2 PE=1 SV=1	Q3T1K5		barbed-end actin filament capping		actin cytoskeleton organization, barbed-end actin filament capping																	cortical cytoskeleton	F-actin capping protein complex, cortical cytoskeleton				F-actin capping protein complex, cortical cytoskeleton	membrane				F-actin capping protein complex					actin filament binding								actin filament binding
F-actin-capping protein subunit alpha-1 OS=Rattus norvegicus OX=10116 GN=Capza1 PE=1 SV=1	B2GUZ5
Proteasome subunit beta OS=Rattus norvegicus OX=10116 GN=LOC100360846 PE=3 SV=1	A0A0G2JSL0 (+1)
Receptor expression-enhancing protein 6 OS=Rattus norvegicus OX=10116 GN=Reep6 PE=2 SV=1	Q5XI60		regulation of intracellular transport											detection of light stimulus involved in visual perception				detection of light stimulus involved in visual perception				clathrin-coated vesicle membrane, endoplasmic reticulum, endoplasmic reticulum membrane		endoplasmic reticulum membrane			clathrin-coated vesicle membrane, endoplasmic reticulum, endoplasmic reticulum membrane	clathrin-coated vesicle membrane, endoplasmic reticulum membrane			clathrin-coated vesicle membrane	clathrin-coated vesicle membrane, endoplasmic reticulum membrane
Cluster of Destrin OS=Rattus norvegicus OX=10116 GN=Dstn PE=1 SV=3 (Q7M0E3)	Q7M0E3 [2]		positive regulation of actin filament depolymerization		actin filament fragmentation, actin filament severing, positive regulation of actin filament depolymerization																	cortical actin cytoskeleton	actin cytoskeleton, cortical actin cytoskeleton				actin cytoskeleton, cortical actin cytoskeleton					cortical actin cytoskeleton					actin filament binding								actin filament binding
Destrin OS=Rattus norvegicus OX=10116 GN=Dstn PE=1 SV=3	Q7M0E3		positive regulation of actin filament depolymerization		actin filament fragmentation, actin filament severing, positive regulation of actin filament depolymerization																	cortical actin cytoskeleton	actin cytoskeleton, cortical actin cytoskeleton				actin cytoskeleton, cortical actin cytoskeleton					cortical actin cytoskeleton					actin filament binding								actin filament binding
ADF-H domain-containing protein OS=Rattus norvegicus OX=10116 PE=3 SV=2	D4A315
Chromobox 1 OS=Rattus norvegicus OX=10116 GN=Cbx1 PE=1 SV=1	D4A3T3
Cluster of Profilin-2 OS=Rattus norvegicus OX=10116 GN=Pfn2 PE=1 SV=3 (Q9EPC6)	Q9EPC6 [2]		negative regulation of actin filament polymerization, negative regulation of epithelial cell migration, negative regulation of ruffle assembly, positive regulation of ATPase activity, positive regulation of actin filament polymerization, positive regulation of peptidyl-serine phosphorylation, positive regulation of stress fiber assembly, protein stabilization, regulation of synaptic vesicle exocy…		actin cytoskeleton organization, modification of postsynaptic actin cytoskeleton, negative regulation of actin filament polymerization, positive regulation of actin filament polymerization																	cytoplasm	cytoskeleton				cytoskeleton										actin binding, actin monomer binding, phosphatidylinositol-4,5-bisphosphate binding	ATPase activity							ATPase activity, actin binding, actin monomer binding, phosphatidylinositol-4,5-bisphosphate binding
Profilin-2 OS=Rattus norvegicus OX=10116 GN=Pfn2 PE=1 SV=3	Q9EPC6		negative regulation of actin filament polymerization, negative regulation of epithelial cell migration, negative regulation of ruffle assembly, positive regulation of ATPase activity, positive regulation of actin filament polymerization, positive regulation of peptidyl-serine phosphorylation, positive regulation of stress fiber assembly, protein stabilization, regulation of synaptic vesicle exocy…		actin cytoskeleton organization, modification of postsynaptic actin cytoskeleton, negative regulation of actin filament polymerization, positive regulation of actin filament polymerization																	cytoplasm	cytoskeleton				cytoskeleton										actin binding, actin monomer binding, phosphatidylinositol-4,5-bisphosphate binding	ATPase activity							ATPase activity, actin binding, actin monomer binding, phosphatidylinositol-4,5-bisphosphate binding
Profilin OS=Rattus norvegicus OX=10116 GN=Pfn2 PE=3 SV=1	D3ZDU5
Cluster of Eukaryotic translation initiation factor 5A OS=Rattus norvegicus OX=10116 GN=Eif5a2 PE=3 SV=1 (G3V7J7)	G3V7J7 [3]
Eukaryotic translation initiation factor 5A OS=Rattus norvegicus OX=10116 GN=Eif5a2 PE=3 SV=1	G3V7J7
Eukaryotic translation initiation factor 5A-1 OS=Rattus norvegicus OX=10116 GN=Eif5a PE=1 SV=3	Q3T1J1
Eukaryotic translation initiation factor 5A isoform II (Fragment) OS=Rattus norvegicus OX=10116 GN=Eif5a2 PE=4 SV=1	Q8VHU8
Septin 7 OS=Rattus norvegicus OX=10116 GN=Sept7 PE=1 SV=3	F1LMC7
Cluster of Isoform 2 of C-terminal-binding protein 2 OS=Rattus norvegicus OX=10116 GN=Ctbp2 (Q9EQH5-2)	Q9EQH5-2 [2]
Isoform 2 of C-terminal-binding protein 2 OS=Rattus norvegicus OX=10116 GN=Ctbp2	Q9EQH5-2
C-terminal-binding protein 1 OS=Rattus norvegicus OX=10116 GN=Ctbp1 PE=1 SV=1	F7FG31
Cluster of ADP/ATP translocase 1 OS=Rattus norvegicus OX=10116 GN=Slc25a4 PE=1 SV=1 (Q6P9Y4)	Q6P9Y4 [2]		erythrocyte differentiation, negative regulation of mitochondrial outer membrane permeabilization involved in apoptotic signaling pathway, positive regulation of cell proliferation, positive regulation of macromitophagy, regulation of mitochondrial membrane permeability		B cell differentiation, cellular response to leukemia inhibitory factor, chromosome segregation, erythrocyte differentiation, negative regulation of mitochondrial outer membrane permeabilization involved in apoptotic signaling pathway, regulation of mitochondrial membrane permeability	B cell differentiation, erythrocyte differentiation	adenine nucleotide transport, mitochondrial ATP transmembrane transport, negative regulation of mitochondrial outer membrane permeabilization involved in apoptotic signaling pathway, regulation of mitochondrial membrane permeability		B cell differentiation, erythrocyte differentiation	adenine nucleotide transport, mitochondrial ATP transmembrane transport, negative regulation of mitochondrial outer membrane permeabilization involved in apoptotic signaling pathway, regulation of mitochondrial membrane permeability		adaptive thermogenesis		B cell differentiation, adaptive thermogenesis, erythrocyte differentiation				cellular response to leukemia inhibitory factor				mitochondrial inner membrane, mitochondrial nucleoid, mitochondrial permeability transition pore complex	MMXD complex				MMXD complex, mitochondrial inner membrane, mitochondrial nucleoid, mitochondrial permeability transition pore complex	membrane raft, mitochondrial inner membrane, mitochondrial permeability transition pore complex	mitochondrial inner membrane, mitochondrial nucleoid, mitochondrial permeability transition pore complex		mitochondrial inner membrane	MMXD complex, mitochondrial inner membrane, mitochondrial nucleoid, mitochondrial permeability transition pore complex					ubiquitin protein ligase binding								ATP:ADP antiporter activity, adenine nucleotide transmembrane transporter activity, hydrogen ion transmembrane transporter activity, oxidative phosphorylation uncoupler activity, ubiquitin protein ligase binding
ADP/ATP translocase 1 OS=Rattus norvegicus OX=10116 GN=Slc25a4 PE=1 SV=1	Q6P9Y4
ADP/ATP translocase 2 OS=Rattus norvegicus OX=10116 GN=Slc25a5 PE=1 SV=3	Q09073		erythrocyte differentiation, negative regulation of mitochondrial outer membrane permeabilization involved in apoptotic signaling pathway, positive regulation of cell proliferation, positive regulation of macromitophagy, regulation of mitochondrial membrane permeability		B cell differentiation, cellular response to leukemia inhibitory factor, chromosome segregation, erythrocyte differentiation, negative regulation of mitochondrial outer membrane permeabilization involved in apoptotic signaling pathway, regulation of mitochondrial membrane permeability	B cell differentiation, erythrocyte differentiation	adenine nucleotide transport, mitochondrial ATP transmembrane transport, negative regulation of mitochondrial outer membrane permeabilization involved in apoptotic signaling pathway, regulation of mitochondrial membrane permeability		B cell differentiation, erythrocyte differentiation	adenine nucleotide transport, mitochondrial ATP transmembrane transport, negative regulation of mitochondrial outer membrane permeabilization involved in apoptotic signaling pathway, regulation of mitochondrial membrane permeability		adaptive thermogenesis		B cell differentiation, adaptive thermogenesis, erythrocyte differentiation				cellular response to leukemia inhibitory factor				mitochondrial inner membrane, mitochondrial nucleoid, mitochondrial permeability transition pore complex	MMXD complex				MMXD complex, mitochondrial inner membrane, mitochondrial nucleoid, mitochondrial permeability transition pore complex	membrane raft, mitochondrial inner membrane, mitochondrial permeability transition pore complex	mitochondrial inner membrane, mitochondrial nucleoid, mitochondrial permeability transition pore complex		mitochondrial inner membrane	MMXD complex, mitochondrial inner membrane, mitochondrial nucleoid, mitochondrial permeability transition pore complex					ubiquitin protein ligase binding								ATP:ADP antiporter activity, adenine nucleotide transmembrane transporter activity, hydrogen ion transmembrane transporter activity, oxidative phosphorylation uncoupler activity, ubiquitin protein ligase binding
26S proteasome regulatory subunit 6A OS=Rattus norvegicus OX=10116 GN=Psmc3 PE=1 SV=1	Q63569		modulation by host of viral transcription, positive regulation of transcription from RNA polymerase II promoter		proteasome-mediated ubiquitin-dependent protein catabolic process	blastocyst development						proteasome-mediated ubiquitin-dependent protein catabolic process	modulation by host of viral transcription	blastocyst development								P-body, cytoplasm, perinuclear region of cytoplasm					P-body, nucleus			nucleus							ATP binding, identical protein binding	ATPase activity, proteasome-activating ATPase activity							ATP binding, identical protein binding, proteasome-activating ATPase activity
Cluster of Ptges3 protein OS=Rattus norvegicus OX=10116 GN=Ptges3 PE=1 SV=1 (B2GV92)	B2GV92 [2]		glucocorticoid receptor signaling pathway, negative regulation of cell death, positive regulation of gene expression, positive regulation of phosphorylation, positive regulation of telomerase activity, protein stabilization, telomere maintenance via telomerase		chaperone mediated protein folding requiring cofactor, chaperone-mediated protein complex assembly, glucocorticoid receptor signaling pathway, glycogen biosynthetic process, prostaglandin biosynthetic process, protein folding, telomerase holoenzyme complex assembly, telomere maintenance via telomerase	lung saccule development, skin development						glycogen biosynthetic process, prostaglandin biosynthetic process, telomere maintenance via telomerase		lung saccule development, sensory perception of pain, skin development				glucocorticoid receptor signaling pathway				cytosol, perinuclear region of cytoplasm	actin filament				actin filament, nucleus, telomerase holoenzyme complex			nucleus, telomerase holoenzyme complex		actin filament, telomerase holoenzyme complex					DNA polymerase binding, Hsp90 protein binding, chaperone binding, enzyme binding, p53 binding, unfolded protein binding	prostaglandin-E synthase activity, telomerase activity							DNA polymerase binding, Hsp90 protein binding, chaperone binding, enzyme binding, p53 binding, prostaglandin-E synthase activity, telomerase activity, unfolded protein binding
Ptges3 protein OS=Rattus norvegicus OX=10116 GN=Ptges3 PE=1 SV=1	B2GV92
Prostaglandin E synthase 3 OS=Rattus norvegicus OX=10116 GN=Ptges3 PE=1 SV=2	P83868		glucocorticoid receptor signaling pathway, negative regulation of cell death, positive regulation of gene expression, positive regulation of phosphorylation, positive regulation of telomerase activity, protein stabilization, telomere maintenance via telomerase		chaperone mediated protein folding requiring cofactor, chaperone-mediated protein complex assembly, glucocorticoid receptor signaling pathway, glycogen biosynthetic process, prostaglandin biosynthetic process, protein folding, telomerase holoenzyme complex assembly, telomere maintenance via telomerase	lung saccule development, skin development						glycogen biosynthetic process, prostaglandin biosynthetic process, telomere maintenance via telomerase		lung saccule development, sensory perception of pain, skin development				glucocorticoid receptor signaling pathway				cytosol, perinuclear region of cytoplasm	actin filament				actin filament, nucleus, telomerase holoenzyme complex			nucleus, telomerase holoenzyme complex		actin filament, telomerase holoenzyme complex					DNA polymerase binding, Hsp90 protein binding, chaperone binding, enzyme binding, p53 binding, unfolded protein binding	prostaglandin-E synthase activity, telomerase activity							DNA polymerase binding, Hsp90 protein binding, chaperone binding, enzyme binding, p53 binding, prostaglandin-E synthase activity, telomerase activity, unfolded protein binding
Guanine nucleotide binding protein beta 2 (Fragment) OS=Rattus norvegicus OX=10116 GN=Gnb2 PE=2 SV=1	Q45QL6
Small nuclear ribonucleoprotein Sm D3 OS=Rattus norvegicus OX=10116 GN=Snrpd3 PE=1 SV=1	M0R907
[truncated: 665 more rows]
[truncated: 4 more columns]
