# Supplementary material for: Proteomics-Based Identification of Retinal Protein Networks Impacted by Elevated Intraocular Pressure in the Hypertonic Saline Injection Model of Experimental Glaucoma
Source: Int J Mol Sci. 2023 Aug 9;24(16):12592. doi: 10.3390/ijms241612592 (PMC10454042; doi:10.3390/ijms241612592)
Supplement: Supplementary file 1 [file ijms-24-12592-s001.zip › TableS3.xlsx]

## Sheet: Fishers  test_BH_ Morrison mode
Table S3: Differentially expressed proteins (Fisher's exact test with Benjamini–Hochberg correction, p < 0.01069) in the OHT male rat retina.
Total	230
Downregulated	116
Upregulated	114
Identified Proteins	Accession Number	Fisher's Exact Test (p-value): *(p <0.01069)	Fold Change in Spectral Counts by OHT
Isoform 2 of Alpha-crystallin A chain OS=Rattus norvegicus OX=10116 GN=Cryaa	P24623-2	0.0001	-125
Alpha-crystallin A chain OS=Rattus norvegicus OX=10116 GN=Cryaa PE=1 SV=1	P24623	0.0001	-100
Beta-crystallin B1 OS=Rattus norvegicus OX=10116 GN=Crybb1 PE=1 SV=4	P02523	0.0001	-100
Heterogeneous nuclear ribonucleoprotein L OS=Rattus norvegicus OX=10116 GN=Hnrnpl PE=1 SV=2	F1LQ48	0.0001	-55
L-lactate dehydrogenase A chain OS=Rattus norvegicus OX=10116 GN=Ldha PE=1 SV=1	P04642	0.0001	-33.3333
BetaA2-crystallin OS=Rattus norvegicus OX=10116 GN=Cryba2 PE=2 SV=1	Q8CGQ0	0.0001	-33.3333
Beta-crystallin A3 OS=Rattus norvegicus OX=10116 GN=Cryba1 PE=1 SV=2	P14881	0.0001	-25
Chaperonin containing Tcp1, subunit 6A (Zeta 1) OS=Rattus norvegicus OX=10116 GN=Cct6a PE=1 SV=1	Q3MHS9	0.0001	-20
Heterogeneous nuclear ribonucleoprotein U OS=Rattus norvegicus OX=10116 GN=Hnrnpu PE=1 SV=1	Q6IMY8	0.0001	-20
Hexokinase-2 OS=Rattus norvegicus OX=10116 GN=Hk2 PE=1 SV=1	P27881	0.0001	-20
Alpha-2-macroglobulin OS=Rattus norvegicus OX=10116 GN=A2m PE=2 SV=2	P06238	0.0001	-16.6667
10 kDa heat shock protein, mitochondrial OS=Rattus norvegicus OX=10116 GN=Hspe1 PE=1 SV=3	P26772	0.0001	-14.2857
60 kDa heat shock protein, mitochondrial OS=Rattus norvegicus OX=10116 GN=Hspd1 PE=1 SV=1	P63039	0.0001	-14.2857
Annexin OS=Rattus norvegicus OX=10116 GN=Anxa5 PE=1 SV=1	Q66HH8	0.0001	-14.2857
Asparaginyl-tRNA synthetase OS=Rattus norvegicus OX=10116 GN=Nars PE=1 SV=2	F1LPV0	0.0015	-14.2857
Calcium/calmodulin-dependent protein kinase II, beta, isoform CRA_c OS=Rattus norvegicus OX=10116 GN=Camk2b PE=1 SV=2	F1LUE2	0.0001	-14.2857
Glutathione S-transferase alpha-4 OS=Rattus norvegicus OX=10116 GN=Gsta4 PE=1 SV=2	P14942	0.0015	-14.2857
Glutathione S-transferase P OS=Rattus norvegicus OX=10116 GN=Gstp1 PE=1 SV=2	P04906	0.0001	-14.2857
Glyceraldehyde-3-phosphate dehydrogenase OS=Rattus norvegicus OX=10116 PE=3 SV=1	E9PTN6	0.0001	-14.2857
Hemoglobin subunit beta-2 OS=Rattus norvegicus OX=10116 PE=1 SV=2	P11517	0.0001	-14.2857
Heterogeneous nuclear ribonucleoprotein L OS=Rattus norvegicus OX=10116 GN=Hnrnpl PE=1 SV=2	F1LQ48	0.0001	-14.2857
Histone H2B OS=Rattus norvegicus OX=10116 GN=Hist1h2bd PE=3 SV=2	D3ZWM5	0.0001	-14.2857
Prosaposin OS=Rattus norvegicus OX=10116 GN=Psap PE=1 SV=2	F7EPE0	0.0015	-14.2857
Proteasome subunit alpha type-4 OS=Rattus norvegicus OX=10116 GN=Psma4 PE=1 SV=1	P21670	0.0038	-14.2857
Pyruvate kinase PKLR OS=Rattus norvegicus OX=10116 GN=Pklr PE=1 SV=2	P12928	0.0015	-14.2857
RAB14, member RAS oncogene family OS=Rattus norvegicus OX=10116 GN=Rab14 PE=1 SV=1	B0BMW0	0.00024	-14.2857
Ras-related protein Rab-3B OS=Rattus norvegicus OX=10116 GN=Rab3b PE=1 SV=2	Q63941	0.0015	-14.2857
Serotransferrin OS=Rattus norvegicus OX=10116 GN=Tf PE=1 SV=1	A0A0G2QC06	0.0001	-14.2857
Sodium/potassium-transporting ATPase subunit alpha OS=Rattus norvegicus OX=10116 GN=Atp4a PE=1 SV=1	F1LRK1	0.0097	-14.2857
Sodium/potassium-transporting ATPase subunit alpha-4 OS=Rattus norvegicus OX=10116 GN=Atp1a4 PE=2 SV=1	Q64541	0.0001	-14.2857
Splicing factor proline and glutamine-rich OS=Rattus norvegicus OX=10116 GN=Sfpq PE=1 SV=1	A0A0G2K8K0	0.0001	-14.2857
Vesicle-associated membrane protein 2 OS=Rattus norvegicus OX=10116 GN=Vamp2 PE=1 SV=2	P63045	0.0001	-14.2857
Aminopeptidase B OS=Rattus norvegicus OX=10116 GN=Rnpep PE=1 SV=1	G3V6V1	0.0015	-14.2857
AP-2 complex subunit beta OS=Rattus norvegicus OX=10116 GN=Ap2b1 PE=1 SV=1	P62944	0.0001	-14.2857
Beta-crystallin B3 OS=Rattus norvegicus OX=10116 GN=Crybb3 PE=1 SV=5	P02524	0.0001	-14.2857
Ceruloplasmin OS=Rattus norvegicus OX=10116 GN=Cp PE=1 SV=1	A0A0G2K9I6	0.0097	-14.2857
EPM2A-interacting protein 1 OS=Rattus norvegicus OX=10116 GN=Epm2aip1 PE=1 SV=3	F1M471	0.0038	-14.2857
Malic enzyme OS=Rattus norvegicus OX=10116 GN=Me2 PE=1 SV=1	A0A0G2K502	0.0097	-14.2857
Proteasome subunit alpha type-2 OS=Rattus norvegicus OX=10116 GN=Psma2 PE=1 SV=3	P17220	0.0097	-14.2857
Ras homolog family member C OS=Rattus norvegicus OX=10116 GN=Rhoc PE=1 SV=1	A0A0G2K6E0	0.0015	-14.2857
Ras-related C3 botulinum toxin substrate 1 OS=Rattus norvegicus OX=10116 GN=Rac1 PE=1 SV=1	Q6RUV5	0.0097	-14.2857
Reticulon-3 OS=Rattus norvegicus OX=10116 GN=Rtn3 PE=1 SV=1	Q6RJR6	0.0015	-14.2857
Reticulon-4 OS=Rattus norvegicus OX=10116 GN=Rtn4 PE=1 SV=1	Q9JK11	0.0038	-14.2857
Hexokinase-1 OS=Rattus norvegicus OX=10116 GN=Hk1 PE=1 SV=2	M0RAQ6	0.00066	-12.5
Sarcolemmal membrane-associated protein OS=Rattus norvegicus OX=10116 GN=Slmap PE=1 SV=1	A0A0G2JWA5	0.0015	-11.1111
Galectin OS=Rattus norvegicus OX=10116 GN=Grifin PE=1 SV=1	G3V651	0.0015	-11.1111
Adenosylhomocysteinase OS=Rattus norvegicus OX=10116 GN=Ahcy PE=1 SV=3	P10760	0.0001	-10
ATP-dependent 6-phosphofructokinase, liver type OS=Rattus norvegicus OX=10116 GN=Pfkl PE=1 SV=3	P30835	0.0001	-10
Glutathione S-transferase Mu 1 OS=Rattus norvegicus OX=10116 GN=Gstm1 PE=1 SV=2	G3V983	0.0001	-10
Hypoxanthine-guanine phosphoribosyltransferase OS=Rattus norvegicus OX=10116 GN=Hprt1 PE=1 SV=1	P27605	0.0001	-10
Isocitrate dehydrogenase [NADP] cytoplasmic OS=Rattus norvegicus OX=10116 GN=Idh1 PE=1 SV=1	P41562	0.00011	-10
Malate dehydrogenase, mitochondrial OS=Rattus norvegicus OX=10116 GN=Mdh2 PE=1 SV=2	P04636	0.0001	-10
Phosphoserine aminotransferase OS=Rattus norvegicus OX=10116 GN=Psat1 PE=1 SV=1	A0A0G2K931	0.0001	-10
Beta-crystallin A4 OS=Rattus norvegicus OX=10116 GN=Cryba4 PE=1 SV=2	P56374	0.00054	-10
D-3-phosphoglycerate dehydrogenase OS=Rattus norvegicus OX=10116 GN=Phgdh PE=1 SV=3	O08651	0.0001	-10
Alpha-enolase OS=Rattus norvegicus OX=10116 GN=Eno1 PE=1 SV=4	P04764	0.0001	-5
Amino acid transporter OS=Rattus norvegicus OX=10116 GN=Slc1a3 PE=1 SV=1	A0A0G2K611	0.00056	-5
Branched-chain-amino-acid aminotransferase, cytosolic OS=Rattus norvegicus OX=10116 GN=Bcat1 PE=1 SV=1	P54690	0.0001	-5
Calmodulin-2 OS=Rattus norvegicus OX=10116 GN=Calm2 PE=1 SV=1	P0DP30	0.00018	-5
Cyclic nucleotide-gated channel subunit beta 1 OS=Rattus norvegicus OX=10116 GN=Cngb1 PE=4 SV=1	A0A0G2JXF2	0.0071	-5
Glutathione S-transferase alpha-2 OS=Rattus norvegicus OX=10116 GN=Gsta2 PE=3 SV=2	F7F2H5	0.0011	-5
Dynamin-1-like protein OS=Rattus norvegicus OX=10116 GN=Dnm1l	O35303-2	0.0026	-5
Alpha-crystallin B chain OS=Rattus norvegicus OX=10116 GN=Cryab PE=1 SV=1	P23928	0.0001	-5
Annexin A1 OS=Rattus norvegicus OX=10116 GN=Anxa1 PE=1 SV=2	P07150	0.0001	-5
ATP-binding cassette, subfamily A (ABC1), member 8a OS=Rattus norvegicus OX=10116 GN=Abca8a PE=1 SV=3	D3ZXD2	0.00073	-5
Glutathione S-transferase Mu 5 OS=Rattus norvegicus OX=10116 GN=Gstm5 PE=1 SV=3	Q9Z1B2	0.00027	-5
Sodium/potassium-transporting ATPase subunit beta OS=Rattus norvegicus OX=10116 GN=Atp1b2 PE=1 SV=1	Q5M9H4	0.0026	-5
Sodium/potassium-transporting ATPase subunit beta-1 OS=Rattus norvegicus OX=10116 GN=Atp1b1 PE=1 SV=1	P07340	0.0026	-5
Syntaxin-1B OS=Rattus norvegicus OX=10116 GN=Stx1b PE=1 SV=1	P61265	0.0054	-5
Actin, cytoplasmic 1 OS=Rattus norvegicus OX=10116 GN=Actb PE=1 SV=1	A0A0G2K3K2	0.0001	-3.33333
ADP/ATP translocase 1 OS=Rattus norvegicus OX=10116 GN=Slc25a4 PE=1 SV=1	Q6P9Y4	0.0001	-3.33333
ADP/ATP translocase 2 OS=Rattus norvegicus OX=10116 GN=Slc25a5 PE=1 SV=3	Q09073	0.0001	-3.33333
Alpha-1,4 glucan phosphorylase OS=Rattus norvegicus OX=10116 GN=Pygb PE=1 SV=2	G3V6Y6	0.015	-3.33333
Cytoplasmic dynein 1 heavy chain 1 OS=Rattus norvegicus OX=10116 GN=Dync1h1 PE=1 SV=3	F1LRT9	0.00029	-3.33333
Histone H2A OS=Rattus norvegicus OX=10116 GN=Hist2h2ac PE=3 SV=2	D4ACV3	0.0001	-3.33333
Tr-type G domain-containing protein OS=Rattus norvegicus OX=10116 PE=1 SV=1	F1M6C2	0.0001	-3.33333
Beta-crystallin B2 OS=Rattus norvegicus OX=10116 GN=Crybb2 PE=1 SV=2	P62697	0.0001	-3.33333
Cullin-associated NEDD8-dissociated protein 1 OS=Rattus norvegicus OX=10116 GN=Cand1 PE=1 SV=1	P97536	0.00064	-3.33333
Elongation factor 2 OS=Rattus norvegicus OX=10116 GN=Eef2 PE=1 SV=4	P05197	0.0001	-3.33333
Actin, beta-like 2 OS=Rattus norvegicus OX=10116 GN=Actbl2 PE=1 SV=1	D3ZRN3	0.0001	-2.5
ATP synthase subunit beta OS=Rattus norvegicus OX=10116 GN=Atp5f1b PE=1 SV=1	G3V6D3	0.0001	-2.5
Fatty acid-binding protein 5 OS=Rattus norvegicus OX=10116 GN=Fabp5 PE=1 SV=3	P55053	0.00039	-2.5
Heat shock 70 kDa protein 1B OS=Rattus norvegicus OX=10116 GN=Hspa1b PE=2 SV=1	P0DMW1	0.0001	-2.5
Histone H2A OS=Rattus norvegicus OX=10116 GN=LOC100910554 PE=1 SV=1	M0RCL5	0.0001	-2.5
Matrin-3 OS=Rattus norvegicus OX=10116 GN=Matr3 PE=1 SV=1	A0A0G2JSR7	0.0001	-2.5
Nucleolin OS=Rattus norvegicus OX=10116 GN=Ncl PE=1 SV=1	Q5U328	0.0001	-2.5
Sodium/potassium-transporting ATPase subunit alpha-1 OS=Rattus norvegicus OX=10116 GN=Atp1a1 PE=1 SV=1	P06685	0.0001	-2.5
Sodium/potassium-transporting ATPase subunit alpha-2 OS=Rattus norvegicus OX=10116 GN=Atp1a2 PE=1 SV=1	P06686	0.0001	-2.5
Sodium/potassium-transporting ATPase subunit alpha-3 OS=Rattus norvegicus OX=10116 GN=Atp1a3 PE=1 SV=2	P06687	0.0001	-2.5
Spectrin beta chain OS=Rattus norvegicus OX=10116 GN=Sptbn1 PE=1 SV=1	A0A0G2K8W9	0.0001	-2.5
40S ribosomal protein S12 OS=Rattus norvegicus OX=10116 GN=LOC100360573 PE=3 SV=3	D3ZHB3	0.0067	-2.5
Guanine nucleotide-binding protein G(I)/G(S)/G(T) subunit beta-1 OS=Rattus norvegicus OX=10116 GN=Gnb1 PE=1 SV=4	P54311	0.0001	-2
Elongation factor 1-alpha OS=Rattus norvegicus OX=10116 GN=LOC100360413 PE=3 SV=1	M0R757	0.0093	-1.66667
Glutathione S-transferase Yb-3 OS=Rattus norvegicus OX=10116 GN=Gstm3 PE=1 SV=2	P08009	0.014	-1.66667
Retinol binding protein 3, interstitial OS=Rattus norvegicus OX=10116 GN=Rbp3 PE=4 SV=1	G3V8Q4	0.0001	-1.66667
Aspartate aminotransferase, mitochondrial OS=Rattus norvegicus OX=10116 GN=Got2 PE=1 SV=2	P00507	0.00016	-1.66667
Far upstream element-binding protein 2 OS=Rattus norvegicus OX=10116 GN=Khsrp PE=1 SV=1	A0A0G2K2B3	0.0099	-1.66667
Phosphodiesterase OS=Rattus norvegicus OX=10116 GN=Pde6b PE=3 SV=1	D3ZDI8	0.0064	-1.66667
Actin, aortic smooth muscle OS=Rattus norvegicus OX=10116 GN=Acta2 PE=3 SV=1	A0A0G2K4M6	0.0001	-1.42857
Beta-enolase OS=Rattus norvegicus OX=10116 GN=Eno3 PE=1 SV=3	P15429	0.0001	-1.42857
Glutathione S-transferase alpha-3 OS=Rattus norvegicus OX=10116 GN=Gsta3 PE=1 SV=3	P04904	0.0068	-1.42857
Vesicle-fusing ATPase OS=Rattus norvegicus OX=10116 GN=Nsf PE=1 SV=1	A0A0G2K6U1	0.0001	-1.42857
ATPase H+-transporting V1 subunit A OS=Rattus norvegicus OX=10116 GN=Atp6v1a PE=1 SV=1	D4A133	0.0001	-1.42857
Carbonic anhydrase 2 OS=Rattus norvegicus OX=10116 GN=Ca2 PE=1 SV=2	P27139	0.0001	-1.42857
Rhodopsin OS=Rattus norvegicus OX=10116 GN=Rho PE=3 SV=1	A0A0G2JSY7	0.00032	-1.42857
Syntaxin-binding protein 1 OS=Rattus norvegicus OX=10116 GN=Stxbp1 PE=1 SV=1	P61765	0.0004	-1.42857
T-complex protein 1 subunit beta OS=Rattus norvegicus OX=10116 GN=Cct2 PE=1 SV=3	Q5XIM9	0.013	-1.42857
Heterogeneous nuclear ribonucleoprotein K OS=Rattus norvegicus OX=10116 GN=Hnrnpk PE=1 SV=1	Q5D059	0.0091	-1.25
Pyruvate kinase PKM OS=Rattus norvegicus OX=10116 GN=Pkm PE=1 SV=3	P11980	0.0001	-1.25
Rab GDP dissociation inhibitor alpha OS=Rattus norvegicus OX=10116 GN=Gdi1 PE=1 SV=1	P50398	0.0052	-1.25
Tubulin beta-2A chain OS=Rattus norvegicus OX=10116 GN=Tubb2a PE=1 SV=1	P85108	0.0001	-1.25
Tubulin beta-2B chain OS=Rattus norvegicus OX=10116 GN=Tubb2b PE=1 SV=1	Q3KRE8	0.0001	-1.25
Tubulin beta-5 chain OS=Rattus norvegicus OX=10116 GN=Tubb5 PE=1 SV=1	P69897	0.0001	-1.25
Ubiquitin-like modifier-activating enzyme 1 OS=Rattus norvegicus OX=10116 GN=Uba1 PE=1 SV=1	Q5U300	0.0032	-1.25
Clathrin heavy chain OS=Rattus norvegicus OX=10116 GN=Cltc PE=1 SV=1	F1M779	0.0001	-1.25
Voltage-dependent anion-selective channel protein 1 OS=Rattus norvegicus OX=10116 GN=Vdac1 PE=1 SV=4	Q9Z2L0	0.011	-1.25
Vimentin OS=Rattus norvegicus OX=10116 GN=Vim PE=1 SV=1	G3V8C3	0.0025	1.5
Retinol-binding protein 1 OS=Rattus norvegicus OX=10116 GN=Rbp1 PE=1 SV=2	P02696	0.0099	1.8
Park7 protein OS=Rattus norvegicus OX=10116 GN=Park7 PE=1 SV=1	Q5BKC3	0.0029	2
Dynactin subunit 2 OS=Rattus norvegicus OX=10116 GN=Dctn2 PE=1 SV=1	A0A0G2JUC7	0.0084	2
14-3-3 protein gamma OS=Rattus norvegicus OX=10116 GN=Ywhag PE=1 SV=2	P61983	0.011	2
Heterogeneous nuclear ribonucleoproteins A2/B1 OS=Rattus norvegicus OX=10116 GN=Hnrnpa2b1 PE=1 SV=3	F1LM82	0.011	2
Guanine nucleotide-binding protein G(i) subunit alpha-1 OS=Rattus norvegicus OX=10116 GN=Gnai1 PE=1 SV=3	P10824	0.0097	2.1
Guanine nucleotide-binding protein subunit gamma OS=Rattus norvegicus OX=10116 GN=Gngt1 PE=3 SV=1	D4AAI1	0.011	2.1
Phosphoglycerate kinase 1 OS=Rattus norvegicus OX=10116 GN=Pgk1 PE=1 SV=2	P16617	0.0049	2.1
Apolipoprotein E OS=Rattus norvegicus OX=10116 GN=Apoe PE=1 SV=1	A0A0G2K151	0.0071	2.2
14-3-3 protein epsilon OS=Rattus norvegicus OX=10116 GN=Ywhae PE=1 SV=1	P62260	0.0001	2.4
Transcriptional activator protein Pur-beta OS=Rattus norvegicus OX=10116 GN=Purb PE=1 SV=1	A0A0G2JUX5	0.01	2.4
Hsp60 OS=Rattus norvegicus OX=10116 GN=Hspd1 PE=2 SV=1	A0A0A0MY09	0.0085	2.5
Cofilin-1 OS=Rattus norvegicus OX=10116 GN=Cfl1 PE=1 SV=3	P45592	0.008	2.5
Interphotoreceptor matrix proteoglycan 1 OS=Rattus norvegicus OX=10116 GN=Impg1 PE=4 SV=1	F1LQ01	0.0024	2.7
Pyridoxal kinase OS=Rattus norvegicus OX=10116 GN=Pdxk PE=1 SV=1	G3V647	0.0022	2.8
Transgelin-3 OS=Rattus norvegicus OX=10116 GN=Tagln3 PE=1 SV=2	P37805	0.0026	3.2
Endophilin-A1 OS=Rattus norvegicus OX=10116 GN=Sh3gl2 PE=1 SV=2	O35179	0.0032	3.3
NSFL1 cofactor p47 OS=Rattus norvegicus OX=10116 GN=Nsfl1c PE=1 SV=1	A0A0G2K911	0.0019	3.3
Family with sequence similarity 169, member A OS=Rattus norvegicus OX=10116 GN=Fam169a PE=1 SV=2	D3ZKX8	0.0091	3.333
Keratin, type II cytoskeletal 1 OS=Rattus norvegicus OX=10116 GN=Krt1 PE=1 SV=1	A0A0G2JST3	0.0038	3.4
Keratin, type II cytoskeletal 1 OS=Rattus norvegicus OX=10116 GN=Krt1 PE=2 SV=1	Q6IMF3	0.0038	3.4
Transthyretin OS=Rattus norvegicus OX=10116 GN=Ttr PE=1 SV=1	P02767	0.0017	3.5
Eukaryotic initiation factor 4A-II OS=Rattus norvegicus OX=10116 GN=Eif4a2 PE=1 SV=1	Q5RKI1	0.009	3.8
Murinoglobulin-1 OS=Rattus norvegicus OX=10116 GN=LOC297568 PE=1 SV=3	D4AA52	0.009	3.8
Ezrin OS=Rattus norvegicus OX=10116 GN=Ezr PE=1 SV=3	P31977	0.0028	4
Gamma-synuclein OS=Rattus norvegicus OX=10116 GN=Sncg PE=1 SV=1	F1LQ96	0.008	4
Nuclear transport factor 2 OS=Rattus norvegicus OX=10116 GN=Nutf2 PE=1 SV=1	P61972	0.015	4
Phosphoglucomutase 1 OS=Rattus norvegicus OX=10116 GN=Pgm1 PE=1 SV=2 (Q499Q4)	A1A5L2	0.0011	4
Cytochrome c domain-containing protein OS=Rattus norvegicus OX=10116 PE=3 SV=1	D4A5L9	0.0045	5
Calbindin OS=Rattus norvegicus OX=10116 GN=Calb1 PE=1 SV=2	P47728	0.001	5
Microtubule-associated protein RP/EB family member 3 OS=Rattus norvegicus OX=10116 GN=Mapre3 PE=1 SV=1	Q5XIT1	0.01	5
Thioredoxin-like protein 1 OS=Rattus norvegicus OX=10116 GN=Txnl1 PE=1 SV=1	A0A0G2K737	0.0059	5
Neurofilament light polypeptide OS=Rattus norvegicus OX=10116 GN=Nefl PE=1 SV=3	P19527	0.0017	5.2
Eukaryotic translation initiation factor 4A1 OS=Rattus norvegicus OX=10116 GN=Eif4a1 PE=1 SV=1	Q6P3V8	0.00037	5.3
Destrin OS=Rattus norvegicus OX=10116 GN=Dstn PE=1 SV=3	Q7M0E3	0.00082	5.6
Calretinin OS=Rattus norvegicus OX=10116 GN=Calb2 PE=1 SV=1	P47728	0.0001	6
SAP domain-containing ribonucleoprotein OS=Rattus norvegicus OX=10116 GN=Sarnp PE=1 SV=3	Q498U4	0.009	6.4
Proteasome subunit beta OS=Rattus norvegicus OX=10116 GN=Psmb4 PE=1 SV=2	G3V8U9	0.006	6.8
GTP-binding nuclear protein Ran OS=Rattus norvegicus OX=10116 GN=RGD1306195 PE=2 SV=1	Q66H11	0.0027	7.6
Moesin OS=Rattus norvegicus OX=10116 GN=Msn PE=1 SV=1	A0A1W2Q6E9	0.00049	9.2
Enhancer of rudimentary homolog OS=Rattus norvegicus OX=10116 GN=Erh PE=1 SV=1	B2RYQ5	0.014	9.6
Chaperonin containing Tcp1, subunit 6A (Zeta 1) OS=Rattus norvegicus OX=10116 GN=Cct6a PE=1 SV=1	Q5BJY2	0.0001	10
Complexin-2 OS=Rattus norvegicus OX=10116 GN=Cplx2 PE=1 SV=1	P84087	0.0074	10
Dynein light chain roadblock-type 1 OS=Rattus norvegicus OX=10116 GN=Dynlrb1 PE=1 SV=3	P62628	0.0056	11
Aminoacylase-1A OS=Rattus norvegicus OX=10116 GN=Acy1a PE=1 SV=1 (Q6AYS7)	Q6AYS7	0.0052	12.5
Small nuclear ribonucleoprotein G OS=Rattus norvegicus OX=10116 GN=Snrpg PE=1 SV=1	B5DEP7	0.0001	13
Non-histone chromosomal protein HMG-17 OS=Rattus norvegicus OX=10116 GN=Hmgn2 PE=1 SV=2	P18437	0.0001	14
Calreticulin OS=Rattus norvegicus OX=10116 GN=Calr PE=1 SV=1	P18418	0.0001	22
0 beta-2 globin OS=Rattus norvegicus OX=10116 GN=0 beta-2 globin PE=3 SV=1	Q62670	0.0001	25
14-3-3 protein eta OS=Rattus norvegicus OX=10116 GN=Ywhah PE=1 SV=1	A0A0G2K2B8	0.011	25
Ac1002 OS=Rattus norvegicus OX=10116 GN=Adh4 PE=1 SV=1	Q7TQ90	0.0039	25
Adenosylhomocysteinase OS=Rattus norvegicus OX=10116 GN=Ahcy PE=2 SV=1	Q6P743	0.0001	25
Alcohol dehydrogenase class-3 OS=Rattus norvegicus OX=10116 GN=Adh5 PE=1 SV=2	P12711	0.011	25
Alpha-internexin OS=Rattus norvegicus OX=10116 GN=Ina PE=1 SV=2	P23565	0.00052	25
Annexin (Fragment) OS=Rattus norvegicus OX=10116 PE=2 SV=1	O70371	0.0001	25
ATP synthase subunit beta (Fragment) OS=Rattus norvegicus OX=10116 GN=ATP5B PE=2 SV=1	Q0QEP3	0.0001	25
Ba1-667 OS=Rattus norvegicus OX=10116 PE=2 SV=1	Q7TP24	0.0001	25
Beta-actin (Fragment) OS=Rattus norvegicus OX=10116 PE=2 SV=1	A1Z0K8	0.0001	25
Cct6a protein (Fragment) OS=Rattus norvegicus OX=10116 GN=Cct6a PE=2 SV=1	Q5BJY2	0.00031	25
Chaperonin 10 OS=Rattus norvegicus OX=10116 GN=Hspe1 PE=3 SV=1	P97601	0.0065	25
Clathrin light chain OS=Rattus norvegicus OX=10116 GN=Clta PE=2 SV=1	Q5PPP1	0.0001	25
Cold inducible RNA binding protein OS=Rattus norvegicus OX=10116 GN=Cirbp PE=2 SV=1	Q6NT88	0.00086	25
Enolase 1, (Alpha) OS=Rattus norvegicus OX=10116 GN=Eno1 PE=2 SV=1	Q5EB49	0.0001	25
Epidermal fatty acid binding protein 5 (Fragment) OS=Rattus norvegicus OX=10116 GN=Fabp5 PE=2 SV=1	Q2XTA4	0.0001	25
Glial fibrillary acidic protein beta (Fragment) OS=Rattus norvegicus OX=10116 GN=Gfap PE=2 SV=1	A1E251	0.0001	25
Globin a2 OS=Rattus norvegicus OX=10116 GN=LOC689064 PE=3 SV=1	A0A1K0FUA6	0.0001	25
G-protein beta-2 subunit (Fragment) OS=Rattus norvegicus OX=10116 PE=2 SV=1	Q91XL4	0.0001	25
Heat shock 70 kDa protein 1A OS=Rattus norvegicus OX=10116 GN=Hspa1a PE=2 SV=1	P0DMW0	0.0001	25
High mobility group protein HMG-I/HMG-Y OS=Rattus norvegicus OX=10116 GN=Hmga1 PE=1 SV=3	Q8K585	0.0065	25
Hnrnpl protein (Fragment) OS=Rattus norvegicus OX=10116 GN=Hnrnpl PE=2 SV=1	B5DFG2	0.0001	25
Hypoxanthine phosphoribosyltransferase (Fragment) OS=Rattus norvegicus OX=10116 PE=2 SV=1	Q6LDG5	0.0001	25
Interphotoreceptor retinoid binding protein (Fragment) OS=Rattus norvegicus OX=10116 GN=irbp PE=4 SV=1	Q8K1Q2	0.0001	25
Keratin, type I cytoskeletal 10 OS=Rattus norvegicus OX=10116 GN=Krt10 PE=3 SV=1	Q6IFW6	0.0039	25
LOC367586 protein OS=Rattus norvegicus OX=10116 GN=LOC367586 PE=2 SV=1	Q5BK05	0.0024	25
Malate dehydrogenase (Fragment) OS=Rattus norvegicus OX=10116 GN=MDH2 PE=2 SV=1	Q0QF43	0.0001	25
Mutant type II hexokinase OS=Rattus norvegicus OX=10116 PE=2 SV=1	O54892	0.00086	25
N-ethylmaleimide sensitive factor NSF (Fragment) OS=Rattus norvegicus OX=10116 PE=2 SV=1	O88975	0.0001	25
Nucleic acid binding factor pRM10 OS=Rattus norvegicus OX=10116 GN=pRM10 PE=2 SV=1	Q9Z0U8	0.00019	25
Pgm1 protein (Fragment) OS=Rattus norvegicus OX=10116 GN=Pgm1 PE=2 SV=1	A1A5L2	0.0039	25
Ppa1 protein (Fragment) OS=Rattus norvegicus OX=10116 GN=Ppa1 PE=2 SV=1	Q499R7	0.0001	25
Prosaposin OS=Rattus norvegicus OX=10116 GN=Psap PE=2 SV=1	Q6P7A4	0.0039	25
Prostate leucine zipper variant 2 OS=Rattus norvegicus OX=10116 GN=PrLZ PE=2 SV=1	D0UFD0	0.00011	25
Ptges3 protein OS=Rattus norvegicus OX=10116 GN=Ptges3 PE=1 SV=1	B2GV92	0.0001	25
RCG61762, isoform CRA_a OS=Rattus norvegicus OX=10116 GN=Sfrs7 PE=2 SV=1	Q4KLJ1	0.0001	25
Recoverin OS=Rattus norvegicus OX=10116 GN=Rcvrn PE=2 SV=1	Q8VH47	0.0001	25
SP120 OS=Rattus norvegicus OX=10116 PE=2 SV=1	Q63555	0.0001	25
Basigin OS=Rattus norvegicus OX=10116 GN=Bsg PE=2 SV=1	Q6GT74	0.0014	25
Clusterin OS=Rattus norvegicus OX=10116 GN=Clu PE=2 SV=1	Q6P7S6	0.0024	25
D-dopachrome tautomerase OS=Rattus norvegicus OX=10116 GN=Ddt PE=1 SV=1	A0A0F7RQJ6	0.0001	25
Ester hydrolase C11orf54 homolog OS=Rattus norvegicus OX=10116 PE=1 SV=1	Q5U2Q3	0.0001	25
Glutathione S-transferase OS=Rattus norvegicus OX=10116 GN=Gsta1 PE=2 SV=1	B6DYP8	0.00086	25
Guanine nucleotide binding protein beta 2 (Fragment) OS=Rattus norvegicus OX=10116 GN=Gnb2 PE=2 SV=1	Q45QL6	0.00031	25
Guanylate kinase OS=Rattus norvegicus OX=10116 GN=Guk1 PE=2 SV=1	Q71RR7	0.0001	25
Hemopexin OS=Rattus norvegicus OX=10116 GN=Hpx PE=1 SV=3	P20059	0.0065	25
Histone H2A OS=Rattus norvegicus OX=10116 GN=Hist1h2ah PE=3 SV=1	K7R8M0	0.0001	25
Non-inducible carbony reductase OS=Rattus norvegicus OX=10116 PE=4 SV=1	O08559	0.0024	25
Parathymosin OS=Rattus norvegicus OX=10116 GN=Ptms PE=1 SV=1	B3DM95	0.0001	25
Peptidyl-prolyl cis-trans isomerase OS=Rattus norvegicus OX=10116 GN=Pin1 PE=1 SV=1	B0BNL2	0.011	25
Phosphohistidine phosphatase 1 OS=Rattus norvegicus OX=10116 GN=Phpt1 PE=1 SV=1	D3ZP47	0.0039	25
Prostaglandin reductase 2 OS=Rattus norvegicus OX=10116 GN=Ptgr2 PE=2 SV=2	Q5BK81	0.0024	25
Prostaglandin-H2 D-isomerase OS=Rattus norvegicus OX=10116 GN=Ptgds PE=1 SV=2	P22057	0.00052	25
Proteasome subunit alpha type OS=Rattus norvegicus OX=10116 GN=psma3l PE=2 SV=1	Q6IE67	0.0039	25
Superoxide dismutase [Cu-Zn] OS=Rattus norvegicus OX=10116 PE=2 SV=1	Q6LDS4	0.0001	25
Truncated alpha synuclein isoform 41 OS=Rattus norvegicus OX=10116 PE=2 SV=1	A0A2Z5HTN7	0.0039	25
Tubulin polymerization-promoting protein OS=Rattus norvegicus OX=10116 GN=Tppp PE=1 SV=1	A0A5H1ZRV3	0.00031	25
GTP-binding nuclear protein Ran OS=Rattus norvegicus OX=10116 GN=RGD1306195 PE=2 SV=1	M0RD63	0.0055	33.333
Peripherin OS=Rattus norvegicus OX=10116 GN=Prph PE=1 SV=1	P21807	0.0017	33.333
RuvB-like 1 OS=Rattus norvegicus OX=10116 GN=Ruvbl1 PE=1 SV=1	G3V8T5	0.0082	33.333
Aldo-keto reductase family 1, member C19 OS=Rattus norvegicus OX=10116 GN=Akr1c19 PE=1 SV=1	D3ZEL2	0.0082	33.333
Myc box-dependent-interacting protein 1 OS=Rattus norvegicus OX=10116 GN=Bin1 PE=1 SV=2	F1LMX1	0.0005	33.333
Myristoylated alanine-rich C-kinase substrate OS=Rattus norvegicus OX=10116 GN=Marcks PE=1 SV=3	F1LMW7	0.0082	33.333
Ras-related C3 botulinum toxin substrate 1 OS=Rattus norvegicus OX=10116 GN=Rac1 PE=1 SV=1	Q64303	0.0082	33.333
