# Supplementary material for: Proteomics-Based Identification of Retinal Protein Networks Impacted by Elevated Intraocular Pressure in the Hypertonic Saline Injection Model of Experimental Glaucoma
Source: Int J Mol Sci. 2023 Aug 9;24(16):12592. doi: 10.3390/ijms241612592 (PMC10454042; doi:10.3390/ijms241612592)
Supplement: Supplementary file 1 [file ijms-24-12592-s001.zip › TableS4.xlsx]

## Sheet: Table S4
Table S4: List of all protein interaction networks generated by IPA®
Network ID	Molecules in Network	Score	Focus Molecules	Top Diseases and Functions
1 (Figure S1)	26s Proteasome,ACTB,ACTBL2,AHCY,Calm1 (includes others),CAND1,CCT6A,CIRBP,DCTN2,DYNC1H1,DYNLRB1,EEF2,EIF4A1,GDI1,HNRNPU,HSPA1A/HSPA1B,Immunoproteasome Pa28/20s,MAPRE3,MATR3,NARS1,PHGDH,PI3K (complex),Proteasome PA700/20s,PSMA2,PSMA4,PSMB4,PSMB5,RAB14,RAB3B,Rb,Rnr,RPS8,RTN3,RUVBL2,Ubiquitin	60	28	[Hereditary Disorder, Organismal Injury and Abnormalities, Skeletal and Muscular Disorders]
2 (Figure 1b)	ACY1,ADH4,Akr1c19,Akt,Aldose Reductase,ANXA5,C11orf54,caspase,CH-OH group:NAD or NADP oxidoreductase,CP,CRYAA/CRYAA2,CRYAB,CRYBA1,CRYBA2,CRYBA4,CRYBB1,CRYBB2,CRYBB3,cytochrome-c oxidase,Dynamin,glutathione peroxidase,HSP,Hsp70,Hsp90,HSPE1,PARK7,PDXK,Proteasome,PSAP,PTGDS,PTGR1,PTGR2,RANBP3,Sod,Sphk	43	22	[Developmental Disorder, Ophthalmic Disease, Organismal Injury and Abnormalities]
3 (Figure S2)	Adaptor protein 2,ADRB,AP2B1,BIN1,CALB2,Ck2,Ck2 alpha,Clathrin,CLTA,CNGB1,cytochrome C,DNM1L,ERH,estrogen receptor,FABP5,GTPase,HPRT1,IDH1,Ldha/RGD1562690,mediator,N-cor,Neurofilament,NFkB (complex),Nr1h,NSFL1C,Nuclear factor 1,PIN1,RCVRN,RNA polymerase II,Rxr,SARNP,SFPQ,SH3GL2,SLC25A4,TXNL1	36	19	[Cellular Assembly and Organization, Cellular Function and Maintenance, Cellular Movement]
4 (Figure S3)	20s proteasome,Alpha actin,Alpha tubulin,AP-3,Ap2 alpha,ATP1A1,ATP1A2,ATP1A3,ATP1A4,ATP1B1,ATP1B2,ATP4A,ATP6V1G1,ATPase,CPLX2,ERK1/2,G Protein I,H2BC15,Histone H2b,LRP,MSN,Na ,K -ATPase,Na K ATPase,Pak2,PDGF (family),phosphatase,Rho gdi,RHOC,ROCK,RTN4,Secretase gamma,Snare,SNCG,TAGLN3,VAMP2	31	17	[Cardiovascular Disease, Cellular Function and Maintenance, Small Molecule Biochemistry]
5 (Figure S4)	1700009N14Rik,Abca8a,Ahr-Aip-Hsp90-Ptges3,Ahr-Aip-Hsp90-Ptges3-Src,ATP10A,ATP5F1B,ENO1,FAM169A,FGF2,FUS,GCG,GOT,hemoglobin,Hmgn2 (includes others),HNRNPL,HSP90B1,HSPD1,Lh,LRRK2,MAP1LC3,MAPT,MDH2,ME2,MHC Class II (complex),NAA40,NPHP4,PFKL,PGK1,PGM1,PHPT1,PTGES3,SLC25A39,STAT3,TMEM212,YWHAH	31	17	[Energy Production, Nucleic Acid Metabolism, Small Molecule Biochemistry]
6 (Figure S5)	A2M,Actin,Alpha Actinin,calpain,CAMK2B,CaMKII,Creb,Dstn/Dstnl1,ERK,EZR,FBLIM1,Gsk3,HAGH,HDL,Hif1,HK1,INA,Insulin,Integrin,L-type Calcium Channel,Ldh (complex),Mlc,NEFL,NFAT (complex),Nos,PDGF BB,PI3K (family),Pka,PP2A,PRKAA,Pro-inflammatory Cytokine,PRPH,SLC1A3,TF,TTR	22	13	[Neurological Disease, Organismal Injury and Abnormalities, Psychological Disorders]
7 (Figure S6)	ADCY,alpha2-adrenergic receptor,AMPK,Calmodulin,Collagen(s),DDT,G protein,G protein alpha,G protein alphai,G protein beta gamma,G-protein beta,glutathione transferase,Glutathione-S-transferase,GNAI1,GNAI2,GNAO1,GNB2,Growth hormone,GST,Gst alpha,GSTA1,Gsta4,GSTM3,GSTM5,GSTP1,Gαi/o,Jnk,Marcks,NADPH oxidase,Pdgf (complex),PLC,Pld,Rap1,somatostatin receptor,TPPP	20	12	[Drug Metabolism, Glutathione Depletion In Liver, Protein Synthesis]
8 (Figure S7)	14-3-3,Alpha catenin,BSG,Cofilin,collagen type i (family),EGLN,Erm,F Actin,Focal adhesion kinase,FSH,H2AC17,Histone h3,Histone h4,HK2,IKK (complex),Mapk,MHC Class I (complex),MTORC1,NCL,PARP,PI3K p85,PKLR,PPA1,Proinsulin,RAC1,RAS,Ras homolog,SLC25A5,SLMAP,Sos,SPTBN1,SRC (family),TCR,Vegf,YWHAE	17	11	[Cancer, Nucleic Acid Metabolism, Small Molecule Biochemistry]
9 (Figure S8)	2-hydroxyestradiol,ARHGAP20,BCAT1,BRD4,C10orf90,CFAP54,COL2A1,COL9A1,ESR2,GPR160,Grifin,H2AC20,Histone h2a,HPX,IgG1,IMPG1,KAT2A,LIPF,ME2,mir-194,mir-506,Mug1 (includes others),MYO16,NPM1,PDXK,PPWD1,PTCRA,Ptms,RNPEP,Role of p14/p19ARF in Tumor Suppression,SBNO1,SMARCA5,TDRD5,TIP60,TP53	15	10	[Cell Morphology, Cellular Function and Maintenance, DNA Replication, Recombination, and Repair]
10 (Figure S9)	ANXA1,Ap1,APOE,BCR (complex),CALR,CD3,CG,CLU,collagen,Collagen type I (complex),Complement component 1,cytokine,EPM2AIP1,GFAP,GUK1,Ige,IgG,Igm,IL1,IL12 (complex),Immunoglobulin,Interferon alpha,Laminin (complex),LDL,MAP2K1/2,Mek,Nfat (family),NFkB (family),P38 MAPK,p70 S6k,Pkc(s),PSAT1,STAT5a/b,Tgf beta,trypsin	12	8	[Cardiovascular System Development and Function, Organ Morphology, Organismal Development]
11 (Figure S10)				Overlapping network of networks 2, 5 and 9
