# Supplementary material for: Proteomics-Based Identification of Retinal Protein Networks Impacted by Elevated Intraocular Pressure in the Hypertonic Saline Injection Model of Experimental Glaucoma
Source: Int J Mol Sci. 2023 Aug 9;24(16):12592. doi: 10.3390/ijms241612592 (PMC10454042; doi:10.3390/ijms241612592)
Supplement: Supplementary file 1 [file ijms-24-12592-s001.zip › TableS5.xlsx]

## Sheet: Table S5
Table S5: List of all regulated canonical pathways with their associated molecules generated by IPA®
Ingenuity Canonical Pathways	-log(p-value)	Ratio	z-score	Molecules
Inhibition of ARE-Mediated mRNA Degradation Pathway	5.9	0.0671	2.236	PRKAR2B,PSMA1,PSMA2,PSMA4,PSMB4,PSMC4,YWHAB,YWHAE,YWHAG,YWHAH
Huntington's Disease Signaling	5.79	0.0474		ATP5F1C,CLTA,CLTB,CPLX2,DNM1,DNM1L,PSMA1,PSMA2,PSMA4,PSMB4,PSMC4,STX1B,UBC
Glutathione-mediated Detoxification	5.2	0.172	-2	Gsta4,GSTM1,GSTM2,GSTM3,LANCL1
Phototransduction Pathway	4.9	0.107		CNGB1,GNAT1,PDC,PDE6B,PRKAR2B,RGS9BP
Protein Ubiquitination Pathway	4.44	0.0415		HSP90B1,HSPA4L,PSMA1,PSMA2,PSMA4,PSMB4,PSMC4,THOP1,UBC,UBE2V2,USP5
Clathrin-mediated Endocytosis Signaling	4.36	0.0503		AMPH,APOE,CLTA,CLTB,DNM1,DNM1L,RAC1,SH3GL2,UBC
Apelin Adipocyte Signaling Pathway	3.95	0.0732	-2	GNAI1,Gsta4,GSTM1,GSTM2,PRKAR2B,RAC1
Signaling by Rho Family GTPases	3.88	0.0392	0.378	CFL1,EZR,GNAI1,GNAT1,MSN,RAC1,RHOC,SEPTIN5,STMN1,VIM
FAT10 Signaling Pathway	3.86	0.0926		PSMA1,PSMA2,PSMA4,PSMB4,PSMC4
Epithelial Adherens Junction Signaling	3.24	0.0455	0.378	CFL1,CTNNB1,RAC1,YWHAB,YWHAE,YWHAG,YWHAH
Ephrin B Signaling	3.21	0.0676	-1	CFL1,CTNNB1,GNAI1,GNAT1,RAC1
RHOGDI Signaling	3.2	0.0392	0.816	ARHGDIA,CFL1,EZR,GNAI1,GNAT1,MSN,RAC1,RHOC
Synaptogenesis Signaling Pathway	3.16	0.0318	-0.632	APOE,CFL1,CPLX2,CTNNB1,PRKAR2B,RAB3A,RAC1,SNCG,STX1B,SYT1
Protein Kinase A Signaling	3.02	0.0284	1	CNGB1,CTNNB1,DUSP3,GNAI1,PDE6B,PRKAR2B,PYGB,YWHAB,YWHAE,YWHAG,YWHAH
Mitochondrial Dysfunction	3.02	0.0417		ATP5F1C,COX5A,FIS1,NDUFA8,PARK7,PRDX3,UQCRC1
Cell Cycle: G2/M DNA Damage Checkpoint Regulation	3	0.0833		YWHAB,YWHAE,YWHAG,YWHAH
BAG2 Signaling Pathway	2.99	0.0602		PSMA1,PSMA2,PSMA4,PSMB4,PSMC4
SNARE Signaling Pathway	2.88	0.0462	0	CPLX2,PRKAR2B,RAB3A,SNCG,STX1B,SYT1
Glutathione Redox Reactions I	2.87	0.125		Gsta4,GSTM1,GSTM2
MSP-RON Signaling In Cancer Cells Pathway	2.85	0.0455	1.633	CTNNB1,VIM,YWHAB,YWHAE,YWHAG,YWHAH
Glycolysis I	2.76	0.115		PFKM,PGK1,PKLR
Semaphorin Signaling in Neurons	2.67	0.0678		CFL1,CRMP1,RAC1,RHOC
IGF-1 Signaling	2.63	0.05		PRKAR2B,YWHAB,YWHAE,YWHAG,YWHAH
Remodeling of Epithelial Adherens Junctions	2.54	0.0625		CTNNB1,DNM1,DNM1L,MAPRE3
Regulation of Actin-based Motility by Rho	2.52	0.0472	0	ARHGDIA,CFL1,PFN2,RAC1,RHOC
Xenobiotic Metabolism AHR Signaling Pathway	2.37	0.0563	-2	GSTM1,GSTM2,GSTM3,HSP90B1
Opioid Signaling Pathway	2.36	0.0288	-0.816	CLTA,CLTB,CTNNB1,GNAI1,GNAT1,PRKAR2B,RAC1,SLC12A5
Glycogen Degradation II	2.35	0.182		PGM1,PYGB
GDP-glucose Biosynthesis	2.35	0.182		HK1,PGM1
ERK5 Signaling	2.35	0.0556	2	YWHAB,YWHAE,YWHAG,YWHAH
14-3-3-mediated Signaling	2.32	0.0424	2.236	VIM,YWHAB,YWHAE,YWHAG,YWHAH
RHOA Signaling	2.32	0.0424	2.236	CFL1,EZR,MSN,PFN2,SEPTIN5
Glucose and Glucose-1-phosphate Degradation	2.28	0.167		HK1,PGM1
p70S6K Signaling	2.24	0.0407		GNAI1,YWHAB,YWHAE,YWHAG,YWHAH
Mechanisms of Viral Exit from Host Cells	2.22	0.075		LMNB1,LMNB2,SH3GL2
Glycogen Degradation III	2.21	0.154		PGM1,PYGB
HIPPO signaling	2.17	0.0494	-2	YWHAB,YWHAE,YWHAG,YWHAH
Granzyme B Signaling	2.14	0.143		LMNB1,LMNB2
Telomere Extension by Telomerase	2.08	0.133		HNRNPA1,HNRNPA2B1
PI3K/AKT Signaling	2.05	0.0312	1.633	CTNNB1,HSP90B1,YWHAB,YWHAE,YWHAG,YWHAH
Parkinson's Signaling	2.03	0.125		PARK7,SEPTIN5
PFKFB4 Signaling Pathway	1.96	0.06		HK1,PFKM,PRKAR2B
CSDE1 Signaling Pathway	1.87	0.0556		CTNNB1,RAC1,VIM
Xenobiotic Metabolism PXR Signaling Pathway	1.81	0.0318	-1.342	GSTM1,GSTM2,GSTM3,HSP90B1,PRKAR2B
Sumoylation Pathway	1.8	0.0385		ARHGDIA,CTBP2,RAC1,RHOC
Virus Entry via Endocytic Pathways	1.79	0.0381		CLTA,CLTB,DNM1,RAC1
PXR/RXR Activation	1.76	0.0508		GSTM1,GSTM2,PRKAR2B
tRNA Charging	1.76	0.0508		AARS1,NARS1,WARS1
Sirtuin Signaling Pathway	1.76	0.0244	2	ACLY,ATP5F1C,GOT2,NDUFA8,PFKM,PGK1,PPID
Oxidative Phosphorylation	1.73	0.0367	-1	ATP5F1C,COX5A,NDUFA8,UQCRC1
α-Adrenergic Signaling	1.69	0.0357		GNAI1,GNAT1,PRKAR2B,PYGB
Leukocyte Extravasation Signaling	1.6	0.0281	-0.447	CTNNB1,EZR,GNAI1,MSN,RAC1
Estrogen Receptor Signaling	1.58	0.0209	-0.816	ATP5F1C,CFL1,CTBP2,GNAI1,GNAT1,HSP90B1,NDUFA8,PRKAR2B
Endocannabinoid Developing Neuron Pathway	1.56	0.0325		CTNNB1,GNAI1,PRKAR2B,RAC1
Gluconeogenesis I	1.56	0.0714		ME2,PGK1
ILK Signaling	1.55	0.0272		CFL1,CTNNB1,RAC1,RHOC,VIM
Gαs Signaling	1.53	0.0317		CNGB1,GNAI1,GNAT1,PRKAR2B
CCR3 Signaling in Eosinophils	1.52	0.0315		CFL1,GNAI1,GNAT1,RAC1
Colorectal Cancer Metastasis Signaling	1.5	0.0235	-1	CTNNB1,GNAI1,GNAT1,PRKAR2B,RAC1,RHOC
mTOR Signaling	1.45	0.0255		EIF4A1,EIF4A2,RAC1,RHOC,RPS8
GABA Receptor Signaling	1.43	0.0294		DNM1,GNAI1,GNAT1,UBC
ERK/MAPK Signaling	1.42	0.0251		PRKAR2B,RAC1,YWHAB,YWHAG,YWHAH
Systemic Lupus Erythematosus In T Cell Signaling Pathway	1.39	0.0246	-0.447	EZR,GNAI1,MSN,RAC1,RHOC
Necroptosis Signaling Pathway	1.39	0.0286	0	DNM1L,PPID,SLC25A3,UBC
Semaphorin Neuronal Repulsive Signaling Pathway	1.39	0.0286	-2	CFL1,CRMP1,PRKAR2B,RAC1
Endocannabinoid Cancer Inhibition Pathway	1.36	0.028	-1	CTNNB1,GNAI1,PRKAR2B,VIM
EIF2 Signaling	1.36	0.024		EIF4A1,EIF4A2,HNRNPA1,RPS8,WARS1
Aryl Hydrocarbon Receptor Signaling	1.35	0.0278		GSTM1,GSTM2,GSTM3,HSP90B1
Retinoate Biosynthesis II	1.34	0.2		RBP1
Heme Degradation	1.34	0.2		BLVRB
Acetyl-CoA Biosynthesis III (from Citrate)	1.34	0.2		ACLY
Phagosome Maturation	1.34	0.0276		DYNC1H1,DYNLRB1,RAC1,STX1B
LPS/IL-1 Mediated Inhibition of RXR Function	1.33	0.0236		APOE,FABP5,GSTM1,GSTM2,GSTM3
Coronavirus Replication Pathway	1.32	0.0526		DDX1,HNRNPA1
Trehalose Degradation II (Trehalase)	1.27	0.167		HK1
NADH Repair	1.27	0.167		NAXE
Methylglyoxal Degradation I	1.27	0.167		GLO1
Relaxin Signaling	1.24	0.0255		GNAI1,GNAT1,PDE6B,PRKAR2B
Actin Cytoskeleton Signaling	1.24	0.0222	0.447	CFL1,EZR,MSN,PFN2,RAC1
Xenobiotic Metabolism CAR Signaling Pathway	1.23	0.0253	-1	GSTM1,GSTM2,GSTM3,HSP90B1
Acute Phase Response Signaling	1.22	0.0252		CP,CRABP1,RBP1,TTR
G Protein Signaling Mediated by Tubby	1.2	0.0455		GNAI1,GNAT1
IL-1 Signaling	1.2	0.0306		GNAI1,GNAT1,PRKAR2B
Proline Biosynthesis I	1.2	0.143		PYCR3
Aspartate Biosynthesis	1.2	0.143		GOT2
Germ Cell-Sertoli Cell Junction Signaling	1.19	0.0245		CFL1,CTNNB1,RAC1,RHOC
Ephrin A Signaling	1.19	0.0444		CFL1,RAC1
FXR/RXR Activation	1.18	0.03		APOE,PKLR,TTR
Neuroprotective Role of THOP1 in Alzheimer's Disease	1.17	0.0297		PRKAR2B,THOP1,YWHAE
CXCR4 Signaling	1.16	0.024		GNAI1,GNAT1,RAC1,RHOC
Gαq Signaling	1.16	0.024		GNAI1,GNAT1,RAC1,RHOC
Tight Junction Signaling	1.15	0.0238		CTNNB1,PRKAR2B,RAC1,STX1B
Serine Biosynthesis	1.14	0.125		PSAT1
L-cysteine Degradation I	1.14	0.125		GOT2
Superpathway of Methionine Degradation	1.12	0.0408		AHCYL2,GOT2
Apelin Muscle Signaling Pathway	1.12	0.0408		GNAI1,GNAT1
AMPK Signaling	1.11	0.0204		GNAI1,GNAT1,PFKM,PRKAR2B,RAB3A
5-aminoimidazole Ribonucleotide Biosynthesis I	1.1	0.111		PFAS
Glutamate Degradation II	1.1	0.111		GOT2
TEC Kinase Signaling	1.09	0.0227		GNAI1,GNAT1,RAC1,RHOC
Spliceosomal Cycle	1.08	0.0385		CWC15,SF3B3
Sphingosine-1-phosphate Signaling	1.06	0.0265		GNAI1,RAC1,RHOC
Cardiac β-adrenergic Signaling	1.06	0.0221		GNAI1,GNAT1,PDE6B,PRKAR2B
Cardiac Hypertrophy Signaling	1.05	0.0196		GNAI1,GNAT1,PRKAR2B,RAC1,RHOC
PPARα/RXRα Activation	1.05	0.022		CAND1,GOT2,HSP90B1,PRKAR2B
Proline Biosynthesis II (from Arginine)	1.05	0.1		PYCR3
Arginine Degradation VI (Arginase 2 Pathway)	1.01	0.0909		PYCR3
Aspartate Degradation II	1.01	0.0909		GOT2
PCP (Planar Cell Polarity) Pathway	1.01	0.0351		PFN2,RAC1
Stearate Biosynthesis I (Animals)	0.998	0.0345		ACOT7,PTGR1
Acyl-CoA Hydrolysis	0.977	0.0833		ACOT7
Superpathway of Serine and Glycine Biosynthesis I	0.977	0.0833		PSAT1
ID1 Signaling Pathway	0.976	0.0206	0	CTNNB1,PARK7,RHOC,VIM
RAR Activation	0.976	0.0206		CRABP1,PRKAR2B,RAC1,RBP1
Xenobiotic Metabolism General Signaling Pathway	0.968	0.0242		GSTM1,GSTM2,GSTM3
Integrin Signaling	0.952	0.0202	0	ARF5,PFN2,RAC1,RHOC
Polyamine Regulation in Colon Cancer	0.95	0.0323		CTNNB1,SLC3A2
CLEAR Signaling Pathway	0.946	0.0181	-2.236	PSAP,YWHAB,YWHAE,YWHAG,YWHAH
Calcium Transport I	0.944	0.0769		ANXA5
Ephrin Receptor Signaling	0.935	0.0199	0	CFL1,GNAI1,GNAT1,RAC1
IL-8 Signaling	0.929	0.0198		GNAI1,GNAT1,RAC1,RHOC
fMLP Signaling in Neutrophils	0.923	0.0231		GNAI1,GNAT1,RAC1
Adipogenesis pathway	0.916	0.0229		CTBP2,CTNNB1,RBP1
Glucocorticoid Biosynthesis	0.914	0.0714		Gsta4
Mineralocorticoid Biosynthesis	0.914	0.0714		Gsta4
UDP-N-acetyl-D-galactosamine Biosynthesis II	0.914	0.0714		HK1
G Beta Gamma Signaling	0.908	0.0227		GNAI1,GNAT1,PRKAR2B
NRF2-mediated Oxidative Stress Response	0.901	0.0193		GSTM1,GSTM2,GSTM3,HSP90B1
Reelin Signaling in Neurons	0.894	0.0224		APOE,CFL1,RAC1
Glioma Invasiveness Signaling	0.874	0.029		RAC1,RHOC
Thrombin Signaling	0.868	0.0188		GNAI1,GNAT1,RAC1,RHOC
Agrin Interactions at Neuromuscular Junction	0.864	0.0286		PKLR,RAC1
Maturity Onset Diabetes of Young (MODY) Signaling	0.864	0.0286		APOE,PKLR
Gαi Signaling	0.847	0.0213		GNAI1,GNAT1,PRKAR2B
Melatonin Signaling	0.844	0.0278		GNAI1,PRKAR2B
Hypoxia Signaling in the Cardiovascular System	0.844	0.0278		HSP90B1,UBE2V2
Axonal Guidance Signaling	0.843	0.015		CFL1,GNAI1,GNAT1,PFN2,PRKAR2B,RAC1,RTN4
Netrin Signaling	0.835	0.0274		PRKAR2B,RAC1
HOTAIR Regulatory Pathway	0.834	0.021		CTNNB1,RHOC,VIM
Chemokine Signaling	0.816	0.0267		CFL1,GNAI1
GPCR-Mediated Integration of Enteroendocrine Signaling Exemplified by an L Cell	0.816	0.0267		GNAI1,PRKAR2B
Leucine Degradation I	0.812	0.0556		BCAT1
Granulocyte Adhesion and Diapedesis	0.803	0.0203		EZR,GNAI1,MSN
Renal Cell Carcinoma Signaling	0.798	0.026		RAC1,UBC
Glutaryl-CoA Degradation	0.791	0.0526		PARK7
cAMP-mediated signaling	0.784	0.0174	-1	CNGB1,GNAI1,PDE6B,PRKAR2B
CTLA4 Signaling in Cytotoxic T Lymphocytes	0.78	0.0253		CLTA,CLTB
Corticotropin Releasing Hormone Signaling	0.779	0.0197		GNAI1,KRT1,PRKAR2B
Lipid Antigen Presentation by CD1	0.771	0.05		PSAP
Endoplasmic Reticulum Stress Pathway	0.771	0.05		HSP90B1
Androgen Biosynthesis	0.751	0.0476		Gsta4
Phenylalanine Degradation IV (Mammalian, via Side Chain)	0.751	0.0476		GOT2
Methylglyoxal Degradation III	0.751	0.0476		PTGR1
Human Embryonic Stem Cell Pluripotency	0.75	0.0191		CTNNB1,GNAI1,GNAT1
eNOS Signaling	0.739	0.0189		CNGB1,HSP90B1,PRKAR2B
Isoleucine Degradation I	0.733	0.0455		BCAT1
Purine Nucleotides De Novo Biosynthesis II	0.733	0.0455		PFAS
Regulation of Cellular Mechanics by Calpain Protease	0.731	0.0235		CNGB1,EZR
Sperm Motility	0.721	0.0164		CNGB1,GNAI1,GNAT1,PRKAR2B
Methionine Degradation I (to Homocysteine)	0.716	0.0435		AHCYL2
Glioblastoma Multiforme Signaling	0.712	0.0183		CTNNB1,RAC1,RHOC
Androgen Signaling	0.702	0.0181		GNAI1,GNAT1,PRKAR2B
Actin Nucleation by ARP-WASP Complex	0.701	0.0225		RAC1,RHOC
The Visual Cycle	0.699	0.0417		RBP1
Regulation of eIF4 and p70S6K Signaling	0.696	0.018		EIF4A1,EIF4A2,RPS8
Agranulocyte Adhesion and Diapedesis	0.696	0.018		EZR,GNAI1,MSN
Fcγ Receptor-mediated Phagocytosis in Macrophages and Monocytes	0.687	0.022		EZR,RAC1
Pyrimidine Deoxyribonucleotides De Novo Biosynthesis I	0.683	0.04		CMPK1
Xenobiotic Metabolism Signaling	0.68	0.0157		GSTM1,GSTM2,GSTM3,HSP90B1
Molecular Mechanisms of Cancer	0.678	0.0139		CTNNB1,GNAI1,GNAT1,PRKAR2B,RAC1,RHOC
p53 Signaling	0.673	0.0215		CTNNB1,ST13
Role of p14/p19ARF in Tumor Suppression	0.668	0.0385		RAC1
Valine Degradation I	0.654	0.037		BCAT1
Pulmonary Healing Signaling Pathway	0.643	0.0169		CFL1,CTNNB1,RAC1
Tryptophan Degradation III (Eukaryotic)	0.64	0.0357		PARK7
LXR/RXR Activation	0.633	0.0202		APOE,TTR
Salvage Pathways of Pyrimidine Ribonucleotides	0.633	0.0202		CMPK1,PYCR3
Production of Nitric Oxide and Reactive Oxygen Species in Macrophages	0.629	0.0166		APOE,RAC1,RHOC
Cysteine Biosynthesis III (mammalia)	0.627	0.0345		AHCYL2
Sonic Hedgehog Signaling	0.627	0.0345		PRKAR2B
Insulin Secretion Signaling Pathway	0.612	0.0147		EIF4A1,EIF4A2,PRKAR2B,STX1B
HIF1α Signaling	0.586	0.0157		HK1,RAC1,VIM
Role of Tissue Factor in Cancer	0.585	0.0187		CFL1,RAC1
GNRH Signaling	0.582	0.0156		GNAI1,PRKAR2B,RAC1
CCR5 Signaling in Macrophages	0.579	0.0185		GNAI1,GNAT1
Glucocorticoid Receptor Signaling	0.578	0.0128		ATP5F1C,HSP90B1,KRT1,NDUFA8,RAC1,YWHAH
Gap Junction Signaling	0.573	0.0155		CTNNB1,GNAI1,PRKAR2B
Prostate Cancer Signaling	0.568	0.0182		CTNNB1,HSP90B1
Retinoate Biosynthesis I	0.567	0.0294		RBP1
Acetone Degradation I (to Methylglyoxal)	0.567	0.0294		PTGR1
PAK Signaling	0.562	0.018		CFL1,RAC1
Cholecystokinin/Gastrin-mediated Signaling	0.557	0.0179		RAC1,RHOC
Sertoli Cell-Sertoli Cell Junction Signaling	0.553	0.0151		CTNNB1,PRKAR2B,RAC1
GPCR-Mediated Nutrient Sensing in Enteroendocrine Cells	0.546	0.0175		GNAI1,PRKAR2B
Pyrimidine Ribonucleotides Interconversion	0.546	0.0278		CMPK1
Amyotrophic Lateral Sclerosis Signaling	0.531	0.0171		NEFL,RAC1
Retinol Biosynthesis	0.526	0.0263		RBP1
Nitric Oxide Signaling in the Cardiovascular System	0.506	0.0164		HSP90B1,PRKAR2B
Osteoarthritis Pathway	0.502	0.0141		ANXA5,CTNNB1,RAC1
Pyrimidine Ribonucleotides De Novo Biosynthesis	0.499	0.0244		CMPK1
Triacylglycerol Degradation	0.499	0.0244		AARS1
Renin-Angiotensin Signaling	0.497	0.0161		PRKAR2B,RAC1
Retinoic acid Mediated Apoptosis Signaling	0.49	0.0238		CRABP1
Apelin Pancreas Signaling Pathway	0.49	0.0238		PRKAR2B
Hepatic Fibrosis Signaling Pathway	0.489	0.0123	-2.236	CTNNB1,GNAI1,PRKAR2B,RAC1,RHOC
Ferroptosis Signaling Pathway	0.475	0.0155		ARF5,SLC3A2
Role of PI3K/AKT Signaling in the Pathogenesis of Influenza	0.458	0.0217		GNAI1
RAC Signaling	0.457	0.015		CFL1,RAC1
P2Y Purigenic Receptor Signaling Pathway	0.457	0.015		GNAI1,PRKAR2B
Insulin Receptor Signaling	0.457	0.015		ACLY,PRKAR2B
tRNA Splicing	0.451	0.0213		PDE6B
Amyloid Processing	0.444	0.0208		PRKAR2B
White Adipose Tissue Browning Pathway	0.441	0.0146		CTBP2,PRKAR2B
nNOS Signaling in Neurons	0.436	0.0204		PFKM
MYC Mediated Apoptosis Signaling	0.43	0.02		PRKAR2B
FAT10 Cancer Signaling Pathway	0.43	0.02		CTNNB1
Apelin Endothelial Signaling Pathway	0.426	0.0142		GNAI1,GNAT1
HMGB1 Signaling	0.418	0.014		RAC1,RHOC
PTEN Signaling	0.407	0.0137		RAC1,YWHAH
Ovarian Cancer Signaling	0.396	0.0134		CTNNB1,PRKAR2B
Endocannabinoid Neuronal Synapse Pathway	0.396	0.0134		GNAI1,PRKAR2B
Erythropoietin Signaling Pathway	0.393	0.0133		CTNNB1,RAC1
G-Protein Coupled Receptor Signaling	0.384	0.0106	-0.378	CNGB1,CTNNB1,GNAI1,GNAT1,PDE6B,PRKAR2B,RAC1
Endometrial Cancer Signaling	0.38	0.0172		CTNNB1
Role of WNT/GSK-3β Signaling in the Pathogenesis of Influenza	0.38	0.0172		CTNNB1
Aldosterone Signaling in Epithelial Cells	0.369	0.0127		HSP90B1,HSPA4L
Mitotic Roles of Polo-Like Kinase	0.363	0.0164		HSP90B1
Heparan Sulfate Biosynthesis (Late Stages)	0.358	0.0161		AARS1
Th17 Activation Pathway	0.353	0.0159		HSP90B1
Induction of Apoptosis by HIV1	0.343	0.0154		SLC25A3
WNT/β-catenin Signaling	0.342	0.012		CTNNB1,UBC
WNT/Ca+ pathway	0.338	0.0152		PDE6B
IL-10 Signaling	0.334	0.0149		BLVRB
Pyridoxal 5'-phosphate Salvage Pathway	0.329	0.0147		PDXK
Natural Killer Cell Signaling	0.327	0.0117		CFL1,RAC1
Basal Cell Carcinoma Signaling	0.324	0.0145		CTNNB1
Heparan Sulfate Biosynthesis	0.324	0.0145		AARS1
T Cell Receptor Signaling	0.319	0.0115		CTNNB1,RAC1
B Cell Receptor Signaling	0.316	0.0114		CFL1,RAC1
Crosstalk between Dendritic Cells and Natural Killer Cells	0.316	0.0141		FSCN1
Toll-like Receptor Signaling	0.311	0.0139		UBC
Oxytocin In Brain Signaling Pathway	0.311	0.0113		GNAI1,SLC12A5
Role of NFAT in Regulation of the Immune Response	0.308	0.0112		GNAI1,GNAT1
Regulation Of The Epithelial Mesenchymal Transition By Growth Factors Pathway	0.308	0.0112		RAC1,VIM
Leptin Signaling in Obesity	0.303	0.0135		PRKAR2B
Macropinocytosis Signaling	0.303	0.0135		RAC1
IL-3 Signaling	0.299	0.0133		RAC1
GDNF Family Ligand-Receptor Interactions	0.299	0.0133		RAC1
Thyroid Cancer Signaling	0.295	0.0132		CTNNB1
Endothelin-1 Signaling	0.291	0.0108		GNAI1,GNAT1
Dopamine-DARPP32 Feedback in cAMP Signaling	0.291	0.0108		GNAI1,PRKAR2B
Synaptic Long Term Depression	0.286	0.0107		GNAI1,GNAT1
Pyroptosis Signaling Pathway	0.283	0.0127		PRKAR2B
TR/RXR Activation	0.28	0.0125		RAB3B
PEDF Signaling	0.276	0.0123		RAC1
IL-13 Signaling Pathway	0.272	0.0122		CTNNB1
FGF Signaling	0.272	0.0122		RAC1
BEX2 Signaling Pathway	0.272	0.0122		CTNNB1
LPS-stimulated MAPK Signaling	0.269	0.012		RAC1
BMP signaling pathway	0.269	0.012		PRKAR2B
Regulation Of The Epithelial Mesenchymal Transition In Development Pathway	0.269	0.012		CTNNB1
Dopamine Receptor Signaling	0.262	0.0118		PRKAR2B
Unfolded protein response	0.256	0.0115		HSP90B1
Acute Myeloid Leukemia Signaling	0.243	0.011		IDH1
Regulation of IL-2 Expression in Activated and Anergic T Lymphocytes	0.24	0.0109		RAC1
Autophagy	0.238	0.00957		PRKAR2B,SLC3A2
Apelin Cardiomyocyte Signaling Pathway	0.234	0.0106		GNAI1
Calcium Signaling	0.234	0.00948		PRKAR2B,Tpm1
VEGF Signaling	0.228	0.0104		YWHAE
Wound Healing Signaling Pathway	0.228	0.00935		RAC1,VIM
Melanocyte Development and Pigmentation Signaling	0.226	0.0103		PRKAR2B
Role of NFAT in Cardiac Hypertrophy	0.225	0.00926		GNAI1,PRKAR2B
Neuropathic Pain Signaling In Dorsal Horn Neurons	0.223	0.0102		PRKAR2B
PPAR Signaling	0.22	0.0101		HSP90B1
Mouse Embryonic Stem Cell Pluripotency	0.217	0.01		CTNNB1
NER (Nucleotide Excision Repair, Enhanced Pathway)	0.217	0.01		COPS8
Telomerase Signaling	0.215	0.0099		HSP90B1
ICOS-ICOSL Signaling in T Helper Cells	0.212	0.0098		RAC1
Paxillin Signaling	0.212	0.0098		RAC1
Chronic Myeloid Leukemia Signaling	0.21	0.00971		CTBP2
Atherosclerosis Signaling	0.205	0.00952		APOE
Fc Epsilon RI Signaling	0.2	0.00935		RAC1
Dilated Cardiomyopathy Signaling Pathway	0	0.00709		PRKAR2B
Neurovascular Coupling Signaling Pathway	0	0.00455		PRKAR2B
Oxytocin Signaling Pathway	0	0.00758		GNAI1,PRKAR2B
Pulmonary Fibrosis Idiopathic Signaling Pathway	0	0.0066		CTNNB1,VIM
Neuregulin Signaling	0	0.00877		HSP90B1
Circadian Rhythm Signaling	0	0.00758		GNAI1,PRKAR2B
Synaptic Long Term Potentiation	0	0.00769		PRKAR2B
Hepatic Cholestasis	0	0.00592		PRKAR2B
IL-12 Signaling and Production in Macrophages	0	0.00885		APOE
Role of PKR in Interferon Induction and Antiviral Response	0	0.00855		HSP90B1
IL-17 Signaling	0	0.00725		HSP90B1
CD28 Signaling in T Helper Cells	0	0.00901		RAC1
Dendritic Cell Maturation	0	0.00633		FSCN1
Cellular Effects of Sildenafil (Viagra)	0	0.00694		PRKAR2B
Factors Promoting Cardiogenesis in Vertebrates	0	0.00714		CTNNB1
CDK5 Signaling	0	0.00877		PRKAR2B
HGF Signaling	0	0.00787		RAC1
Role of NANOG in Mammalian Embryonic Stem Cell Pluripotency	0	0.00909		CTNNB1
CREB Signaling in Neurons	0	0.00528		GNAI1,GNAT1,PRKAR2B
Glioma Signaling	0	0.00806		IDH1
Type II Diabetes Mellitus Signaling	0	0.00662		PKLR
Gα12/13 Signaling	0	0.00806		CTNNB1
Pancreatic Adenocarcinoma Signaling	0	0.0082		RAC1
Systemic Lupus Erythematosus Signaling	0	0.0061		HNRNPA2B1
CDC42 Signaling	0	0.00704		CFL1
FAK Signaling	0	0.00333		CTNNB1,RAC1
Hereditary Breast Cancer Signaling	0	0.00735		UBC
Role of Osteoblasts, Osteoclasts and Chondrocytes in Rheumatoid Arthritis	0	0.00483		CTNNB1
Phospholipase C Signaling	0	0.00781		RAC1,RHOC
HER-2 Signaling in Breast Cancer	0	0.00913		ARF5,COX5A
Role of Macrophages, Fibroblasts and Endothelial Cells in Rheumatoid Arthritis	0	0.00692		CTNNB1,RAC1
Breast Cancer Regulation by Stathmin1	0	0.0055		PRKAR2B,RAC1,STMN1
PKCθ Signaling in T Lymphocytes	0	0.00658		RAC1
PI3K Signaling in B Lymphocytes	0	0.00752		RAC1
NGF Signaling	0	0.00833		RAC1
Regulation of the Epithelial-Mesenchymal Transition Pathway	0	0.00546		CTNNB1
STAT3 Pathway	0	0.00758		RAC1
SAPK/JNK Signaling	0	0.00917		RAC1
Gustation Pathway	0	0.00575		PRKAR2B
Phagosome Formation	0	0.00329		CFL1,RAC1
GP6 Signaling Pathway	0	0.00862		RAC1
Neuroinflammation Signaling Pathway	0	0.00697		CTNNB1,RAC1
Adrenomedullin signaling pathway	0	0.00524		PRKAR2B
Iron homeostasis signaling pathway	0	0.00758		CP
Cardiac Hypertrophy Signaling (Enhanced)	0	0.00789	-1	CTNNB1,GNAI1,PDE6B,PRKAR2B
Systemic Lupus Erythematosus In B Cell Signaling Pathway	0	0.00866		CTNNB1,RAC1
Coronavirus Pathogenesis Pathway	0	0.00556		RPS8
Tumor Microenvironment Pathway	0	0.0061		RAC1
