# Supplementary material for: Proteomics-Based Identification of Retinal Protein Networks Impacted by Elevated Intraocular Pressure in the Hypertonic Saline Injection Model of Experimental Glaucoma
Source: Int J Mol Sci. 2023 Aug 9;24(16):12592. doi: 10.3390/ijms241612592 (PMC10454042; doi:10.3390/ijms241612592)
Supplement: Supplementary file 1 [file ijms-24-12592-s001.zip › TableS6.xlsx]

## Sheet: Figure 1a
Table S6: List of all protein names abbreviated in Figure 1.
Figure 1a
Symbol	Synonym(s)	Entrez Gene Name
A2M	A2m1, A2maa, A2MAC1, A2mb, A2MD, A2mp, Alpha2 M, Alpha2 macrofetoprotein, alpha2 MACROGLOBIN, Alpha 2 Macroglobulin, Alpha-2-microglobulin, CPAMD5, FWP007, H-2 Class I Histocompatibility Antigen Alpha-Chain, H-2 Class I Histocompatibility Antigen α-Chain, LOC100911545, Mam, S863-7, α-2-macroglobin, α-2-macroglobulin, α-2-microglobulin, α Macroglobulin	alpha-2-macroglobulin
ACTB	actin, Actin beta, actin, beta, Actin β, actin, β, Actx, A-X actin, beta-actin, BRWS1, E430023M04Rik, Melanoma x actin, PS1TP5BP1, RBC G-actin, β-actin, β Ca	actin beta
ANXA1	Annexin-1, annexin A1, ANX1, C430014K04RIK, Lc1, Lipocortin, Lipocortin-1, LPC1, p35	annexin A1
ANXA5	ANAV, Annexin A5, Annexin V, ANX5, CPB-I, ENX2, HEL-S-7, LC5, PP4, RPRGL3, VAC-alph	annexin A5
AP2B1	1300012O03Rik, Adaptin Beta1/2, adaptor related protein complex 2 subunit beta 1, adaptor related protein complex 2 subunit β 1, ADTB2, AI788979, AP105B, AP2-BETA, AP-2 Beta-2, AP-2 Beta2 Subunit, AP-2 subunit beta, AP-2 subunit β, AP-2 β, AP-2 β-2, CLAPB1, LOC100912146, LOC103690090	adaptor related protein complex 2 subunit beta 1
APOE	AD2, APOEA, Apolipoprotein E, LDLCQ5, LPG	apolipoprotein E
ATP1A1	ATP1A1 isoform 1, Atpa-1, ATPase, Na+/K+ transporting, alpha 1 polypeptide, ATPase Na+/K+ transporting subunit alpha 1, ATPase Na+/K+ transporting subunit α 1, ATPase, Na+/K+ transporting, α 1 polypeptide, CMT2DD, F1 ATPase alpha, F1 ATPase α, HOMGSMR2, Lactate dehydrogenase 1, a chain, Na/K atpase alpha 1, Na/K atpase alpha 3, Na/K atpase α 1, Na/K atpase α 3, Na,K-ATPase α subunit 1, Na K α 1, …	ATPase Na+/K+ transporting subunit alpha 1
ATP1A2	Atpa-3, ATPase, Na+/K+ transporting, alpha 2 polypeptide, ATPase Na+/K+ transporting subunit alpha 2, ATPase Na+/K+ transporting subunit α 2, ATPase, Na+/K+ transporting, α 2 polypeptide, DEE98, FARIMPD, FHM2, KIAA0778, MHP2, mKIAA0778, Na,K-ATPase α subunit 2, Na+/k+ trans2, RATATPA2, Sodium pump 2	ATPase Na+/K+ transporting subunit alpha 2
ATP1A3	AHC2, ATP1A1, Atpa1a3, Atpa-2, ATPase, Na+/K+ transporting, alpha 3 polypeptide, ATPase Na+/K+ transporting subunit alpha 3, ATPase Na+/K+ transporting subunit α 3, ATPase, Na+/K+ transporting, α 3 polypeptide, CAPOS, DEE99, DYT12, Na+/K+ ATPase alpha3, Na/K ATPase subunit α 3, Na,K-ATPase α subunit 3, RDP	ATPase Na+/K+ transporting subunit alpha 3
ATP1A4	ATP1A1, ATP1AL2, ATPase, Na+/K+ transporting, alpha 4 polypeptide, ATPase Na+/K+ transporting subunit alpha 4, ATPase Na+/K+ transporting subunit α 4, ATPase, Na+/K+ transporting, α 4 polypeptide, LOC100365885, LOC102556675, Na, K-ATPasealpha4, Na, K-ATPaseα4, Na,K-ATPase α subunit 4, Sodium pump 4	ATPase Na+/K+ transporting subunit alpha 4
ATP1B1	ATP1B, Atp4b, ATPase, Na+/K+ transporting, beta 1 polypeptide, ATPase Na+/K+ transporting subunit beta 1, ATPase Na+/K+ transporting subunit β 1, ATPase, Na+/K+ transporting, β 1 polypeptide, Atpb, Atpb-1, ATPBS, Na K atpase β-1, Na,K-ATPase β subunit 1, NKbeta1	ATPase Na+/K+ transporting subunit beta 1
ATP1B2	AMOG, ATPase, Na+/K+ transporting, beta 2 polypeptide, ATPase Na+/K+ transporting subunit beta 2, ATPase Na+/K+ transporting subunit β 2, ATPase, Na+/K+ transporting, β 2 polypeptide, ATPB2, ATPB2S, Na,K-ATPase β subunit 2, RATATPB2S	ATPase Na+/K+ transporting subunit beta 2
ATP4A	ATP6A, ATPase, H+/K+ exchanging, gastric, alpha polypeptide, ATPase, H+/K+ exchanging, gastric, α polypeptide, Atpase, h+/k+ transporting, alpha polypeptide, ATPase H+/K+ transporting subunit alpha, ATPase H+/K+ transporting subunit α, Atpase, h+/k+ transporting, α polypeptide, Gastric H+/K+ ATPase Alpha, Gastric H+/K+ ATPase α, Hka, H+/K+ ATPASE, Hkatpc	ATPase H+/K+ transporting subunit alpha
ATP5F1B	ATP5B, ATP5beta, ATP5β, ATPB, Atpd, ATPMB, ATPSB, ATP Synthase Beta, ATP Synthase F1 Beta, ATP synthase F1 subunit beta, ATP synthase F1 subunit β, ATP Synthase F1 β, ATP synthase, H+ transporting mitochondrial F1 complex, beta subunit, ATP synthase, H+ transporting mitochondrial F1 complex, β subunit, ATP Synthase β, Beta atp synthase, F1 ATPase beta, F1 ATPase β, F1 Atp Synthase β, F1 β atpase,…	ATP synthase F1 subunit beta
BIN1	AMPH2, Amphiphysin 2m, AMPHL, bridging integrator 1, CNM2, SH3P9	bridging integrator 1
BSG	5A11, 5F7, BASIGIN, basigin (Ok blood group), basignin, BASIN, CD147, CE9, EMMPRIN, EMPRIN, HAb18G, HAb18G/CD147, HT-7, OK, Ox47R, TCSF	basigin (Ok blood group)
CAMK2B	calcium/calmodulin-dependent protein kinase II beta, calcium/calmodulin-dependent protein kinase II, beta, Calcium/calmodulin dependent protein kinase ii delta, calcium/calmodulin-dependent protein kinase II β, calcium/calmodulin-dependent protein kinase II, β, Calcium/calmodulin dependent protein kinase ii δ, CAM2, CAMK2, Camk2 beta, Camk2 β, CAMKB, CaMKII, CAMKII beta, CAMKII β, CaM kinase II β…	calcium/calmodulin dependent protein kinase II beta
CLU	AAG4, APO-J, CLI, CLUSTERIN, COMPLEMENT CYTOLYSIS INHIBITOR, D14Ucla3, DAG, Gp80, KUB1, NA1/NA2, RATTRPM2B, SGP-2, SP-40, Sugp-2, Sulfated glycoprotein 2, sulphated glycoprotein 2, TRPM-2, TRPM2B, Trpmb	clusterin
CNGB1	BC016201, CNCG2, CNCG3L, CNCG4, CNG4, CNGB1B, CNG channel 4, Cng channel beta1b, cyclic nucleotide gated channel subunit beta 1, cyclic nucleotide gated channel subunit β 1, GAR1, GARP, Gm1959, RCNC2, RCNCb, RCNCbeta, RP45	cyclic nucleotide gated channel subunit beta 1
CP	AB073614, CERP, ceruloplasmin, CP-2, D3Ertd555e, Ferroxidase, FOX	ceruloplasmin
CRYAA/CRYAA2	Acry-1, alpha-crystallin A chain, CRYA1, CRYAA, CRYAA2, crystallin alpha A, crystallin, alpha A, crystallin alpha A2, Crystallin α A, Crystallin, α A, crystallin α A2, CTRCT9, DAcry-1, HSPB4, LOC102724652, lop18, α-crystallin A chain	crystallin alpha A
CRYAB	AACRYA, ABC, alpha B CRYSTALLIN, Alpha crystallin b chain, CMD1II, CRYA2, CRYSTALLIN alpha 2, Crystallin alpha b, crystallin, alpha B, CRYSTALLIN α 2, Crystallin α B, Crystallin, α B, CTPP2, CTRCT16, Heat-shock 20 kDa like, HEL-S-101, HSPB5, MFM2, P23, α B CRYSTALLIN, α crystallin b chain, α β crystallin	crystallin alpha B
CRYBA1	BA3/A1, BA3A1C, beta-A3, CCZS, Cryb, CRYB1, crystallin beta A1, crystallin, beta A1, crystallin β A1, crystallin, β A1, Crystallin β A3, CTRCT10, β-A3	crystallin beta A1
CRYBA2	crystallin beta A2, crystallin, beta A2, crystallin β A2, crystallin, β A2, CTRCT42, E130107M19Rik	crystallin beta A2
CRYBA4	crystallin beta A4, crystallin, beta A4, crystallin β A4, crystallin, β A4, CTRCT23, CYRBA4, MCOPCT4, β a4 crystallin	crystallin beta A4
CRYBB1	3110006K12Rik, BB1CRY, beta B1 CRYSTALLIN, CATCN3, CRYB1, CRYB11, crystallin beta B1, crystallin, beta B1, crystallin β B1, crystallin, β B1, CTRCT17, β B1 CRYSTALLIN	crystallin beta B1
CRYBB2	beta B2 CRYSTALLIN, CCA2, CRYB2, CRYB2A, crystallin beta B2, crystallin β B2, crystallin, beta B2, crystallin, β B2, CTRCT3, D22S665, LOC100042920, β B2 CRYSTALLIN	crystallin beta B2
CRYBB3	beta B3 CRYSTALLIN, CATCN2, CRYB3, crystallin beta B3, crystallin, beta B3, crystallin β B3, crystallin, β B3, CTRCT22, β B3 CRYSTALLIN	crystallin beta B3
DCTN2	2310042E05RIK, C130077D06RIK, DCTN-50, dynactin 2, dynactin subunit 2, DYNAMITIN, GMP23-48K, HEL-S-77, p50, p50 DYNAMITIN, RBP50	dynactin subunit 2
DNM1L	6330417M19Rik, DLP1, Dnml1, DNMLP1, DRP1, DVLP, DYMPLE, dynamin 1-like, Dynamin-related protein 1, EMPF, EMPF1, HDYNIV, OPA5, python	dynamin 1 like
DYNC1H1	9930018I23RIK, CMT2O, DHC1, DHC1a, DNCH1, Dnchc1, DNCL, Dnec1, DNECL, DYHC, dynein cytoplasmic 1 heavy chain 1, Dynein heavy chain, HL-3, Loa, MAP1C, mKIAA0325, P22, SMALED, SMALED1, SWL	dynein cytoplasmic 1 heavy chain 1
EEF2	AK190557, eEF-2 histidine, EF-2, EUKARYOTIC TRANSLATION ELONGATION FACTOR 2, SCA26, Similar to mapkk, Transferase II	eukaryotic translation elongation factor 2
ENO1	EG433182, Eno1b, ENO1L1, ENOA, ENOLASE, ENOLASE 1, Enolase 1 alpha, enolase 1, alpha non-neuron, enolase 1B, retrotransposed, Enolase 1 α, enolase 1, α non-neuron, Enolase α, Gm5506, HEL-S-17, LOC100503183, MBP-1, MPB1, NNE, Phosphopyruvate hydratase, PPH, α enolase	enolase 1
EZR	CVIL, CVL, Cytovillin2, EZRIN, HEL-S-105, p81, VIL2	ezrin
GFAP	ALXDRD, glial fibrillary acidic, glial fibrillary acidic protein, GLIAL FILAMENT protein (50 KDA), M25937	glial fibrillary acidic protein
GNAI2	Galphai2, GI2, GI2 alpha, GI2 α, Gia, Gialpha-2, Gi, Alpha2 Subunit, GIP, Giα-2, GNAI2B, G protein subunit alpha i2, G protein subunit α i2, G protein α I2, guanine nucleotide binding, guanine nucleotide binding protein (G protein), alpha inhibiting 2, guanine nucleotide binding protein (G protein), α inhibiting 2, G α I2, HG1C, H LUCA15.1, H LUCA16.1, I2, LOC102642216	G protein subunit alpha i2
GNAO1	alphaO, AW050213, DEE17, EIEE17, G-ALPHA-o, GAO2, GNAO, GNAO2, Go, Go2 α, Go alpha subunit 2, Go α, Go α subunit 2, G protein alpha O subunit, G protein ao, G protein O, G protein subunit alpha o1, G protein subunit α o1, G-protein α o, G protein α o1, G protein α O subunit, guanine nucleotide binding protein, alpha O, guanine nucleotide binding protein, α O, G zero, G α-O, HG1G, HLA-DQB1, NEDIM,…	G protein subunit alpha o1
GNB2	G protein subunit beta 2, G protein subunit β 2, G protein β 2, guanine nucleotide binding protein (G protein), beta 2, guanine nucleotide binding protein (G protein), β 2, HG2C1, NEDHYDF, SSS4, Transducin Beta2	G protein subunit beta 2
Gsta4	glutathione S-transferase alpha 4, glutathione S-transferase, alpha 4, Glutathione S-transferase, alpha 4, from rodents, Glutathione S-transferase Subunit 8, glutathione S-transferase α 4, glutathione S-transferase, α 4, Glutathione S-transferase, α 4, from rodents, GST, GST5.7, mGsta4	glutathione S-transferase, alpha 4
GSTM5	glutathione S-transferase mu 1, glutathione S-transferase, mu 1, Glutathione S-transferase mu 5, GSTA3, Gstb-1, Gst Gt8.7, Gstm1, Gstm1-1, GSTM5-5, Gstyb1, GTM5	glutathione S-transferase mu 5
GSTP1	AC175315.3, DFN7, FAEES3, Glutathione s-transferase, chain b, GLUTATHIONE S TRANSFERASE PHI, glutathione S-transferase pi 1, glutathione S-transferase, pi 1, glutathione S-transferase, pi 2, glutathione S-transferase, pi, pseudogene, Gm37208, Gm3934, GST3, Gst7-7, Gst7pi, GST Acidic Form, GST-P, GST P1-1, Gstp2, GST PI, GSTpiA, GstpiB, Gst pi-class subunit 7, Gstp-ps, Gst Yf, HEL-S-22, Lysyl Oxid…	glutathione S-transferase pi 1
GUK1	GMK, guanylate kinase 1	guanylate kinase 1
HK1	dea, HEXOKIN, hexokinase, hexokinase 1, HK, Hk1-s, HK1-ta, HK1-tb, HK1-tc, HKD, HKI, HMSNR, HXK1, mHk1-s, NEDVIBA, RP79	hexokinase 1
HK2	HEXOKINASE 2, Hexokinase ii, HKII, HXK2	hexokinase 2
HNRNPU	AI503316, DEE54, EIEE54, GRIP120, heterogeneous nuclear ribonucleoprotein U, HNRNPU-AS1, HNRPU, HRNPU, LOC284702, pp120, SAF-A, scaffold attachment factor A, SN1, SP120, U21.1	heterogeneous nuclear ribonucleoprotein U
HPX	haemo, haemopexin, HEMO, hemopexin, HPXN, HX	hemopexin
HSP90B1	ECGP, endoplasmin, ENPL, ERP99, FLJ22209, GP96, GRP94, heat shock protein 90 beta family member 1, heat shock protein 90, beta (Grp94), member 1, heat shock protein 90 β family member 1, heat shock protein 90, β (Grp94), member 1, HEL35, HEL-S-125m, HSP96, HSP GP96 precursor, TA-3, TARG2, TRA1, Tumor rejection antigen gp96, tumour rejection antigen gp96	heat shock protein 90 beta family member 1
HSPA1A/HSPA1B	HEAT SHOCK 70-KDA, heat shock protein 1A, heat shock protein family A (Hsp70) member 1A, heat shock protein family A (Hsp70) member 1B, HEL-S-103, HS71B, hsp68, HSP70, HSP70-1, HSP70.1, HSP70-1A, HSP70-1B, HSP70-2, HSP70.2, Hsp70-3, Hsp70.3, HSP70A, hsp70A1, HSP70B1, HSP70I, HSP72, HSPA1, HSPA1A, HSPA1B, HSX70, IHSP70	heat shock protein family A (Hsp70) member 1A
HSPD1	CPN60, GROEL, heat shock protein 1 (chaperonin), heat shock protein family D (Hsp60) member 1, HLD4, HSP-60, HSP-65, Hspd1-30p, HuCHA60, MITO-P60, SPG13	heat shock protein family D (Hsp60) member 1
IMPG1	A930015H12Rik, GP147, IMP150, interphotoreceptor matrix proteoglycan 1, IPM150, Mlgapc, RP91, SPACR, VMD4	interphotoreceptor matrix proteoglycan 1
INA	alpha internexin, Alpha-Inx, Inexa, internexin neuronal intermediate filament protein alpha, internexin neuronal intermediate filament protein, alpha, internexin neuronal intermediate filament protein α, internexin neuronal intermediate filament protein, α, Intlaa, NEF5, NEUROFILAMENT-66, NF-66, TXBP-1, α Internexin, α-Inx	internexin neuronal intermediate filament protein alpha
MATR3	1110061A14RIK, 2810017I02Rik, ALS21, D030046F20Rik, matrin 3, mKIAA0723, MPD2, P130/MAT3, snhg4, VCPDM	matrin 3
NEFL	CMT1F, CMT2E, CMTDIG, HAMMR, Neurofilament 68, Neurofilament L, NEUROFILAMENT LIGHT CHAIN, neurofilament, light polypeptide, Neurofilament Triplet L, NF, NF68, NF-L, PPP1R110	neurofilament light chain
PARK7	CAP1, DJ-1, GATD2, HEL-S-67p, Parkinson disease (autosomal recessive, early onset) 7, Parkinsonism associated deglycase, SP22	Parkinsonism associated deglycase
PGK1	HEL-S-68p, MIG10, Pgk, PGKA, Phosphoglycerate kinase 1, X-Chromosome Linked Phosphoglycerate Kinase, X-LINKED PHOSPHOGLYCERATE KINASE	phosphoglycerate kinase 1
PKLR	L-PK, PK1, PKL, Pklg, PKRL, Pyruvate kinase, liver and rbc, pyruvate kinase liver and red blood cell, pyruvate kinase L/R, R-PK	pyruvate kinase L/R
PPA1	2010317E03RIK, HEL-S-66p, inorganic pyrophosphatase 1, IOPPP, IPYR, PP, PP1, Pyp, Pyrophosphatase Inorganic, pyrophosphatase (inorganic) 1, Pyrophosphatase inorganic 1, Pyrophosphate Phosphohydrolase, SID6-8061	inorganic pyrophosphatase 1
PRPH	NEF4, Perf, PERIPHERIN, PRPH1	peripherin
PSAP	Co-beta-glucosidase, Co-β-glucosidase, CSAct, Dispersin, GLBA, IPI00219825, PARK24, PROACTIVATOR POLYPEPTIDE precursor, Prosaposin, PSAPD, PSAP isoform 2, PSAP isoform 3, SAP1, SAP2, Saposin, SAPOSIN PROTEINS A-D, SGP-1, SGP1A, Sphingolipid activator	prosaposin
PTGDS	Beta-trace, LIPOCALIN-type PROSTAGLANDIN D SYNTHASE, L-PGDS, PDS, PGD2, PGD2 synthase, PGDS, PGDS2, PH2DISO, prostaglandin D2 synthase, Prostaglandin d2 synthase (brain), Prostaglandin D Synthase, Prostaglandin D synthetase, PROSTAGLANDIN-H2 D-ISOMERASE, Ptgs3, β tp, β-trace	prostaglandin D2 synthase
PTGES3	5730442A20Rik, cPGES, Gm9769, p23, p23 COCHAPERONE, p23 PR RELATED, PGES3, prostaglandin E synthase 3, prostaglandin E synthase 3, pseudogene, Ptges, Ptges3-ps, RGD1561913, sid3177, TEBP, Telomerase Binding Protein p23, Zhf6	prostaglandin E synthase 3
PTGR2	1810016I24RIK, 9130222H03Rik, 9630002F03Rik, B830026H24Rik, HEL-S-298, PGR-2, PRG-2, prostaglandin reductase 2, ZADH1	prostaglandin reductase 2
RAB14	0610030G24Rik, 2810475J17Rik, A830021G03RIK, D030017L14RIK, FBP, RAB14, member RAS oncogene family	RAB14, member RAS oncogene family
RCVRN	CAR, RCV1, RECOVERIN, S-modulin	recoverin
RTN3	ASYIP, HAP, NSPL2, NSPLII, reticulon 3, RTN3-A1	reticulon 3
RTN4	1110020G17Rik, ASY, C130026I10Rik, mKIAA0886, mKIAA4153, Nbla00271, Nbla10545, NgA, NI220/250, NOGO, Nogo-A, Nogo A/B, NSP, NSP-CL, reticulon 4, RTN-X, Vp20	reticulon 4
SLC1A3	AI504299, B430115D02Rik, EA6, EAAT1, GLAST, GLAST-1, GLU-T, GluT-1, Gmt1, MGluT1, solute carrier family 1 (glial high affinity glutamate transporter), member 3, solute carrier family 1 member 3	solute carrier family 1 member 3
SLC25A4	AAC1, Adc, ADT1, ANC1, ANT, ANT 1, mANC1, Mitochondrial adenine nucleotide translocator, MTDPS12, MTDPS12A, PEO2, PEO3, PEOA2, solute carrier family 25 member 4, solute carrier family 25 (mitochondrial carrier, adenine nucleotide translocator), member 4, T1	solute carrier family 25 member 4
SLC25A5	2F1, AAC2, Adenine nucleotide translocator 2, Adp, atp carrier, ADP/ATP CARRIER, ANC2, ANT2, Fibroblast ATP/ADP Carrier, Slc25a6, solute carrier family 25 member 5, solute carrier family 25 (mitochondrial carrier, adenine nucleotide translocator), member 5, T2, T3	solute carrier family 25 member 5
SNCG	BCSG1, breast cancer-specific protein 1, Gamma-syn, Persyn, SR, synuclein gamma, Synuclein γ, synuclein, gamma, synuclein, γ, γ-syn	synuclein gamma
TF	Apo-Tf, Apo-transferrin, Cd176, HEL-S-71p, Holo-Tf, Holo-transferrin, HP, hpx, Liver regeneration related protein lrrg03, Liver Reneration-related, PRO1557, PRO2086, Serotransferrin, Serotransferrin precursor, Tfn, TFQTL1, TRANSFERRIN, Trf	transferrin
VAMP2	mVam2, NEDHAHM, RATVAMPB, RATVAMPIR, SYB, SYB2, sybII, Synaptobrevin 2, Vamp ii, vesicle-associated membrane protein 2	vesicle associated membrane protein 2

## Sheet: Figure 1b
Table S6: List of protein names abbreviated in Figure 1.
Figure 1b
Symbol	Synonym(s)	Entrez Gene Name
ACY1	1110014J22Rik, Acy1a, Acy1b, ACY1D, AMINOACYLASE, AMINOACYLASE-1, HEL-S-5	aminoacylase 1
ADH4	Ac1002, ADH-1, ADH-2, ADH class iv, alcohol dehydrogenase 4 (class II), pi polypeptide, alcohol deshydrogenase 4, HEL-S-4, LOC100364917	alcohol dehydrogenase 4 (class II), pi polypeptide
Akr1c19	1810010N06Rik, aldo-keto reductase family 1, member C19, RAKi, RGD1562954	aldo-keto reductase family 1, member C19
Akt	AKT1/2/3, B/Akt, PKB, RAC-PK
Aldose Reductase	1.1.1.21, aldehyde reductase, alditol:NAD(P) 1-oxidoreductase, alditol:NADP+ 1-oxidoreductase, alditol:NADP oxidoreductase, Aldose reductaase, ALR2, AR, NADPH-aldopentose reductase, NADPH-aldose reductase, polyol dehydrogenase (NADP+)
ANXA5	ANAV, Annexin A5, Annexin V, ANX5, CPB-I, ENX2, HEL-S-7, LC5, PP4, RPRGL3, VAC-alph	annexin A5
C11orf54	4931406C07Rik, C8h11orf54, chromosome 11 open reading frame 54, PTD012, PTOD012, RGD1309534, RIKEN cDNA 4931406C07 gene, similar to human chromosome 11 open reading frame 54	chromosome 11 open reading frame 54
caspase	3.4.22.36, Caspase-1, caspase activity, caspase-like activity, ICE, interleukin-1beta convertase, interleukin 1beta-converting endopeptidase, interleukin 1beta-converting enzyme, interleukin-1beta precursor proteinase, interleukin 1 converting enzyme, precursor interleukin-1beta converting enzyme, prointerleukin 1beta protease, pro-interleukin 1beta proteinase, protease A, protease VII, YVADase
CH-OH group:NAD or NADP oxidoreductase	1.1.1.-
CP	AB073614, CERP, ceruloplasmin, CP-2, D3Ertd555e, Ferroxidase, FOX	ceruloplasmin
CRYAA/CRYAA2	Acry-1, alpha-crystallin A chain, CRYA1, CRYAA, CRYAA2, crystallin alpha A, crystallin, alpha A, crystallin alpha A2, Crystallin α A, Crystallin, α A, crystallin α A2, CTRCT9, DAcry-1, HSPB4, LOC102724652, lop18, α-crystallin A chain	crystallin alpha A
CRYAB	AACRYA, ABC, alpha B CRYSTALLIN, Alpha crystallin b chain, CMD1II, CRYA2, CRYSTALLIN alpha 2, Crystallin alpha b, crystallin, alpha B, CRYSTALLIN α 2, Crystallin α B, Crystallin, α B, CTPP2, CTRCT16, Heat-shock 20 kDa like, HEL-S-101, HSPB5, MFM2, P23, α B CRYSTALLIN, α crystallin b chain, α β crystallin	crystallin alpha B
CRYBA1	BA3/A1, BA3A1C, beta-A3, CCZS, Cryb, CRYB1, crystallin beta A1, crystallin, beta A1, crystallin β A1, crystallin, β A1, Crystallin β A3, CTRCT10, β-A3	crystallin beta A1
CRYBA2	crystallin beta A2, crystallin, beta A2, crystallin β A2, crystallin, β A2, CTRCT42, E130107M19Rik	crystallin beta A2
CRYBA4	crystallin beta A4, crystallin, beta A4, crystallin β A4, crystallin, β A4, CTRCT23, CYRBA4, MCOPCT4, β a4 crystallin	crystallin beta A4
CRYBB1	3110006K12Rik, BB1CRY, beta B1 CRYSTALLIN, CATCN3, CRYB1, CRYB11, crystallin beta B1, crystallin, beta B1, crystallin β B1, crystallin, β B1, CTRCT17, β B1 CRYSTALLIN	crystallin beta B1
CRYBB2	beta B2 CRYSTALLIN, CCA2, CRYB2, CRYB2A, crystallin beta B2, crystallin, beta B2, crystallin β B2, crystallin, β B2, CTRCT3, D22S665, LOC100042920, β B2 CRYSTALLIN	crystallin beta B2
CRYBB3	beta B3 CRYSTALLIN, CATCN2, CRYB3, crystallin beta B3, crystallin, beta B3, crystallin β B3, crystallin, β B3, CTRCT22, β B3 CRYSTALLIN	crystallin beta B3
cytochrome-c oxidase		cytochrome-c oxidase
Dynamin	3.6.5.5, DNM, dynamin GTPase, GTP phosphohydrolase (vesicle-releasing)
glutathione peroxidase	1.11.1.9, glutathione:hydrogen-peroxide oxidoreductase, GPX, GSH peroxidase, Gsh-px, reduced glutathione peroxidase, selenium-glutathione peroxidase
HSP	HEAT SHOCK
Hsp70	heat shock protein 70, Hsp70gene, Hsp/Hsc70
Hsp90	HSC90, Hsp84
HSPE1	CHAPERONIN 10, CPN10, EARLY PREGNANCY FACTOR, EPF, GROES, heat shock protein 1 (chaperonin 10), heat shock protein family E (Hsp10) member 1, HSP10, mt-cpn10	heat shock protein family E (Hsp10) member 1
PARK7	CAP1, DJ-1, GATD2, HEL-S-67p, Parkinson disease (autosomal recessive, early onset) 7, Parkinsonism associated deglycase, SP22	Parkinsonism associated deglycase
PDXK	2310036D04RIK, C21ORF124, C21ORF97, HEL-S-1a, HMSN6C, LOC100909742, PKH, PNK, PRED79, Pyridoxal kinase, pyridoxal (pyridoxine, vitamin B6) kinase	pyridoxal kinase
Proteasome	20S/26S Proteasome, Prot
PSAP	Co-beta-glucosidase, Co-β-glucosidase, CSAct, Dispersin, GLBA, IPI00219825, PARK24, PROACTIVATOR POLYPEPTIDE precursor, Prosaposin, PSAP isoform 2, PSAP isoform 3, PSAPD, SAP1, SAP2, Saposin, SAPOSIN PROTEINS A-D, SGP-1, SGP1A, Sphingolipid activator	prosaposin
PTGDS	Beta-trace, LIPOCALIN-type PROSTAGLANDIN D SYNTHASE, L-PGDS, PDS, PGD2, PGD2 synthase, PGDS, PGDS2, PH2DISO, prostaglandin D2 synthase, Prostaglandin d2 synthase (brain), Prostaglandin D Synthase, Prostaglandin D synthetase, PROSTAGLANDIN-H2 D-ISOMERASE, Ptgs3, β tp, β-trace	prostaglandin D2 synthase
PTGR1	2510002C21Rik, DIG-1, LTB4-12-HD, LTB4DH, PGR1, prostaglandin reductase 1, ZADH3	prostaglandin reductase 1
PTGR2	1810016I24RIK, 9130222H03Rik, 9630002F03Rik, B830026H24Rik, HEL-S-298, PGR-2, PRG-2, prostaglandin reductase 2, ZADH1	prostaglandin reductase 2
RANBP3	2610024N24RIK, RAN binding protein 3	RAN binding protein 3
Sphk	SK, SKase, Sphingosine Kinase
