# Supplementary material for: Proteomics-Based Identification of Retinal Protein Networks Impacted by Elevated Intraocular Pressure in the Hypertonic Saline Injection Model of Experimental Glaucoma
Source: Int J Mol Sci. 2023 Aug 9;24(16):12592. doi: 10.3390/ijms241612592 (PMC10454042; doi:10.3390/ijms241612592)
Supplement: Supplementary file 1 [file ijms-24-12592-s001.zip › TableS7.xlsx]

## Sheet: Table S7
Table S7: Abbreviation of proteins as well as additional proteins linked to the IPA®-generated network shown in Figure 2a.
Symbol	Synonym(s)	Entrez Gene Name
APOA1	Alp-1, Apo1a, APO A, apo(a), APOA-I, APOLIPOPROTEIN A1, APOLIPOPROTEIN A-I, APOLIPOPROTEIN A-I G1, Brp-14, CSL112, HPALP2, LP(A-I), Ltw-1, Lvtw-1, Sep-1, Sep-2	apolipoprotein A1
APOE	AD2, APOEA, Apolipoprotein E, LDLCQ5, LPG	apolipoprotein E
APP	AAA, Abetapp, ABPP, AD1, Adap, Ag, alpha-sAPP, amyloid beta (A4) precursor protein, amyloid beta precursor protein, amyloid-beta-protein, Amyloidogenic glycoprotein, Amyloid precursor, amyloid β (A4) precursor, Amyloid β A4 precursor, amyloid β (A4) precursor protein, amyloid β A4 precursor protein, amyloid β precursor, amyloid β precursor protein, amyloid-β-protein, amyloid β-protein precursor, …	amyloid beta precursor protein
ATF1	activating transcription factor 1, activating transcription factor 1, pseudogene, Atf1-ps, Gm1862, LOC100047705, TREB36	activating transcription factor 1
ATP1A1	ATP1A1 isoform 1, Atpa-1, ATPase Na+/K+ transporting subunit alpha 1, ATPase Na+/K+ transporting subunit α 1, ATPase, Na+/K+ transporting, alpha 1 polypeptide, ATPase, Na+/K+ transporting, α 1 polypeptide, CMT2DD, F1 ATPase alpha, F1 ATPase α, HOMGSMR2, Lactate dehydrogenase 1, a chain, Na K α 1, Na,K-ATPase α subunit 1, Na/K atpase alpha 1, Na/K atpase alpha 3, Na/K atpase α 1, Na/K atpase α 3, …	ATPase Na+/K+ transporting subunit alpha 1
ATP5F1B	ATP5B, ATP5beta, ATP5β, ATPB, Atpd, ATPMB, ATPSB, ATP Synthase Beta, ATP Synthase F1 Beta, ATP synthase F1 subunit beta, ATP synthase F1 subunit β, ATP Synthase F1 β, ATP synthase, H+ transporting mitochondrial F1 complex, beta subunit, ATP synthase, H+ transporting mitochondrial F1 complex, β subunit, ATP Synthase β, Beta atp synthase, F1 ATPase beta, F1 ATPase β, F1 Atp Synthase β, F1 β atpase,…	ATP synthase F1 subunit beta
CASP6	caspase 6, CSP-6, LOC103689977, MCH2	caspase 6
CASP9	APAF-3, Casp9 v1, Caspase-9, ICE-LAP6, MCH6, PPP1R56	caspase 9
CNGB1	BC016201, CNCG2, CNCG3L, CNCG4, CNG4, CNGB1B, CNG channel 4, Cng channel beta1b, cyclic nucleotide gated channel subunit beta 1, cyclic nucleotide gated channel subunit β 1, GAR1, GARP, Gm1959, RCNC2, RCNCb, RCNCbeta, RP45	cyclic nucleotide gated channel subunit beta 1
CNR1	CANN6, Cannabinoid cb1 receptor, Cannabinoid Receptor, cannabinoid receptor 1, cannabinoid receptor 1 (brain), CB1, CB1A, CB1B, CB1K5, CB1R, CB1 receptors, CB-R, CNR, CNR1 isoform 1, Gm3576, LOC100046242, SKR6R	cannabinoid receptor 1
CRYAA/LOC102724652	Acry-1, alpha-crystallin A chain, CRYA1, CRYAA, CRYAA2, crystallin alpha A, crystallin, alpha A, crystallin alpha A2, Crystallin α A, Crystallin, α A, crystallin α A2, CTRCT9, DAcry-1, HSPB4, LOC102724652, lop18, α-crystallin A chain	crystallin alpha A
CRYAB	AACRYA, ABC, alpha B CRYSTALLIN, Alpha crystallin b chain, CMD1II, CRYA2, CRYSTALLIN alpha 2, Crystallin alpha b, crystallin, alpha B, CRYSTALLIN α 2, Crystallin α B, Crystallin, α B, CTPP2, CTRCT16, Heat-shock 20 kDa like, HEL-S-101, HSPB5, MFM2, P23, α B CRYSTALLIN, α crystallin b chain, α β crystallin	crystallin alpha B
CRYBB1	3110006K12Rik, BB1CRY, beta B1 CRYSTALLIN, CATCN3, CRYB1, CRYB11, crystallin beta B1, crystallin, beta B1, crystallin β B1, crystallin, β B1, CTRCT17, β B1 CRYSTALLIN	crystallin beta B1
CRYBB2	beta B2 CRYSTALLIN, CCA2, CRYB2, CRYB2A, crystallin beta B2, crystallin, beta B2, crystallin β B2, crystallin, β B2, CTRCT3, D22S665, LOC100042920, β B2 CRYSTALLIN	crystallin beta B2
CRYBB3	beta B3 CRYSTALLIN, CATCN2, CRYB3, crystallin beta B3, crystallin, beta B3, crystallin β B3, crystallin, β B3, CTRCT22, β B3 CRYSTALLIN	crystallin beta B3
CX3CR1	C-X3-C motif chemokine receptor 1, CCRL1, chemokine (C-X3-C motif) receptor 1, CMKBLR1, CMKBRL1, CMKDR1, Fractalkine receptor, GPR13, GPRV28, mCX3CR1, RBS11, V28	C-X3-C motif chemokine receptor 1
CXCL12	chemokine (C-X-C motif) ligand 12, CXCL12 isoform 1, C-X-C motif chemokine ligand 12, hIRH, IRH, LOC105378278, PBSF, SCYB12, SDF, SDF1, SDF-1alpha, SDF-1α, Stromal cell derived factor 1, TLSF, TPAR1	C-X-C motif chemokine ligand 12
DNM1L	6330417M19Rik, DLP1, Dnml1, DNMLP1, DRP1, DVLP, DYMPLE, dynamin 1-like, Dynamin-related protein 1, EMPF, EMPF1, HDYNIV, OPA5, python	dynamin 1 like
EGR2	AC153379.6, AT591, CHN1, CMT1D, CMT4E, early growth response 2, KROX20, M24377, NGF1-B, Zfp-25, Zfp-6	early growth response 2
GJA3	Cnx46, CTRCT14, Cx43, CX46, Cxnj1, CZP2, CZP3, gap junction protein alpha 3, gap junction protein, alpha 3, gap junction protein α 3, gap junction protein, α 3	gap junction protein alpha 3
GLRX2	1700010P22Rik, AI645710, CGI-133, glutaredoxin 2, glutaredoxin 2 (thioltransferase), GRX2	glutaredoxin 2
GNAO1	alphaO, AW050213, DEE17, EIEE17, G-ALPHA-o, GAO2, GNAO, GNAO2, Go, Go2 α, Go alpha subunit 2, Go α, Go α subunit 2, G protein alpha O subunit, G protein ao, G protein O, G protein subunit alpha o1, G protein subunit α o1, G-protein α o, G protein α o1, G protein α O subunit, guanine nucleotide binding protein, alpha O, guanine nucleotide binding protein, α O, G zero, G α-O, HG1G, HLA-DQB1, NEDIM,…	G protein subunit alpha o1
HIF1A	bHLHe78, HIF-1, HIF1-ALPHA, HIF-1-α, Hypoxia inducible factor 1 alpha subunit, hypoxia inducible factor 1, alpha subunit, hypoxia inducible factor 1 subunit alpha, hypoxia inducible factor 1 subunit α, Hypoxia inducible factor 1 α subunit, hypoxia inducible factor 1, α subunit, MOP1, PASD8	hypoxia inducible factor 1 subunit alpha
HK2	HEXOKINASE 2, Hexokinase ii, HKII, HXK2	hexokinase 2
HSP90AA1	EL52, Heat shock protein 1, alpha, Heat shock protein 1, α, heat shock protein 90, alpha (cytosolic), class A member 1, heat shock protein 90 alpha family class A member 1, heat shock protein 90, α (cytosolic), class A member 1, heat shock protein 90 α family class A member 1, HEL-S-65p, Hsp103, HSP4, HSP86, HSP86-1, Hsp89, HSP89A, Hsp89-alpha-delta-N, Hsp89-α-δ-N, Hsp90, HSP90A, HSP90-alpha, HSP…	heat shock protein 90 alpha family class A member 1
IFIT2	cig42, G10P2, GARG-39, IFI-54, IFI-54K, interferon-induced protein with tetratricopeptide repeats 2, ISG-54, ISG-54 K, ISGF54	interferon induced protein with tetratricopeptide repeats 2
KL	alpha-kl, alpha KLOTHO, HFTC3, KLA, KLOTHO, α-kl, α KLOTHO	klotho
MAF	2810401A20Rik, A230108G15RIK, avian musculoaponeurotic fibrosarcoma oncogene homolog, AW047063, AYGRP, CCA4, c-MAF, CTRCT21, LOC108348985, Maf2, MAF bZIP transcription factor, V-MAF MUSCULOAPONEUROTIC FIBROSARCOMA ONCOGENE HOMOLOG	MAF bZIP transcription factor
PEA15	HMAT1, HUMMAT1H, MAT1, MAT1H, Pea15a, PED, PED-PEA15, PED/PEA15, Pkcs15, proliferation and apoptosis adaptor protein 15, proliferation and apoptosis adaptor protein 15A	proliferation and apoptosis adaptor protein 15
SHH	9530036O11Rik, Dsh, HHG1, HLP3, HPE3, HX, Hxl3, LOC105375595, M100081, MCOPCB5, ShhNC, SMMCI, sonic hedgehog, sonic hedgehog signaling molecule, TPT, TPTPS	sonic hedgehog signaling molecule
SNCG	BCSG1, breast cancer-specific protein 1, Gamma-syn, Persyn, SR, synuclein gamma, synuclein, gamma, Synuclein γ, synuclein, γ, γ-syn	synuclein gamma
SOD1	ALS, ALS1, B430204E11Rik, Cu/Zn-SOD, CuZn-SOD, czSOD, HEL-S-44, hSod1, Ipo-1, IPOA, SOD, SOD1L1, SODC, STAHP, superoxide dismutase 1, superoxide dismutase 1, soluble	superoxide dismutase 1
SP1	1110003E12RIK, Sp1-1, Sp1 transcription factor, Sp1 (trans spliced isoform), Trans-acting transcription factor 1	Sp1 transcription factor
SPTAN1	2610027H02Rik, A2a, Alpha fodrin, (alpha)II-SPECTRIN, AlphaII spectrin, Alpha-spectorin, Alpha spectrin, alpha SPECTRIN 2, DEE5, EIEE5, IPF, NEAS, Spectrin alpha 2, spectrin alpha, non-erythrocytic 1, spectrin, alpha, non-erythrocytic 1, Spectrin α 2, spectrin α, non-erythrocytic 1, spectrin, α, non-erythrocytic 1, SPNA2, SPTA2, α fodrin, (α)II-SPECTRIN, α-spectorin, α spectrin, α SPECTRIN 2	spectrin alpha, non-erythrocytic 1
SUMO1	DAP1, GMP1, OFC10, PIC1, SENP2, SENTRIN, small ubiquitin-like modifier 1, SMT3, SMT3C, SMT3H3, SMTP3, UBL1	small ubiquitin like modifier 1
TFRC	2610028K12Rik, CD71, E430033M20Rik, IMD46, LOC105374300, Mtvr-1, p90, T9, TFNR, TFR, TFR1, TR, Transferrin Receptor, TRANSFERRIN receptor 1, Trfc, TRFR	transferrin receptor
UCHL1	gad, HEL-117, HEL-S-53, NDGOA, PARK5, Pgp, PGP95, PGP 9.5, SPG79, Ubiquitin carboxyl-terminal hydrolase isozyme L1, Ubiquitin Carboxy-terminal Hydrolase L1, UBIQUITIN C-TERMINAL HYDROLASE ISOENZYME L1, ubiquitin C-terminal hydrolase L1, UCH	ubiquitin C-terminal hydrolase L1
