# Supplementary material for: Proteomics-Based Identification of Retinal Protein Networks Impacted by Elevated Intraocular Pressure in the Hypertonic Saline Injection Model of Experimental Glaucoma
Source: Int J Mol Sci. 2023 Aug 9;24(16):12592. doi: 10.3390/ijms241612592 (PMC10454042; doi:10.3390/ijms241612592)
Supplement: Supplementary file 1 [file ijms-24-12592-s001.zip › TableS8.xlsx]

## Sheet: Table S8
Table S8: PRM setup for targeted proteomics to quantify fold changes of our panel of preclinical biomarkers (Figure 2b) using the group comparison mode for native endogenous proteotypic peptides in SkylineTM.
Protein	Protein ID	Precursor m/z	Precursor charge	Peptide Sequence	Average Measured Retention Time
Apolipoprotein E	APOE	538.298	2	LQAEIFQAR	20.02
γ-Synuclein	SNCG	444.245	2	EGVVGAVEK	12.29
GTP transducin α	GNAO1	529.316	2	LLLLGAGESGK	22.75
Cyclic nucleotide gated channel β-subunit	CNGB1	540.322	2	LIEWLLHR	28.75
Dynamin like protein	DNM1L	533.324	2	GISPVPINLR	24.83
α-Crystalline A	CRYAA	588.317	2	TVLDSGISEVR	24.7
β-Crystalline B	CRBB2	635.317	2	IRDMQWHQR	7.47
Hexokinase 2	HK2	622.325	2	QIEETLAHFR	29.43
ATP synthase β-subunit	ATP5F1B	631.824	2	TIAMDGTEGLVR	26.8
Na+/K+-transporting ATPase subunit alpha-1	ATP1A1	437.243	2	GVVVATGDR	7.23
